# Supplementary material for: An individual urinary proteome analysis in normal human beings to define the minimal sample number to represent the normal urinary proteome
Source: Proteome Sci. 2012 Nov 21;10:70. doi: 10.1186/1477-5956-10-70 (PMC3544588; doi:10.1186/1477-5956-10-70)
Supplement: Additional file 1 — The identification of 291 1DLC/MS/MS analyses from 21 samples. [file 1477-5956-10-70-S1.xlsx]

## Sheet: Sheet1
Supporting information file 1: The identification of 291 1DLC/MS/MS analyses from 21 samples.
	Protein number	Peptide number	Positive spectrum number	Reverse spectrum number	False positive rate
female1-1	98	231	487	3	1.22449
female1-10	99	240	537	5	1.84502
female1-11	105	255	554	6	2.14286
female1-12	102	235	525	1	0.380228
female1-13	101	244	550	2	0.724638
female1-14	102	244	530	3	1.1257
female1-15	93	224	521	6	2.27704
female1-2	98	222	476	0	0
female1-3	104	240	543	4	1.46252
female1-4	102	226	527	8	2.99065
female1-5	95	223	523	4	1.51803
female1-6	106	247	550	1	0.362976
female1-7	114	255	552	3	1.08108
female1-8	98	237	543	1	0.367647
female1-9	100	236	523	2	0.761905
female10-1	120	257	421	1	0.473934
female10-10	117	254	440	2	0.904977
female10-11	119	263	466	2	0.854701
female10-12	120	271	463	3	1.28755
female10-13	120	271	463	3	1.28755
female10-14	123	275	472	0	0
female10-15	120	247	437	1	0.456621
female10-16	123	253	426	6	2.77778
female10-2	132	291	496	2	0.803213
female10-3	122	273	500	3	1.19284
female10-4	129	273	462	0	0
female10-5	121	277	483	2	0.824742
female10-6	114	266	460	2	0.865801
female10-7	118	260	457	2	0.87146
female10-8	107	234	438	2	0.909091
female10-9	124	258	462	3	1.29032
female2-1	89	223	389	3	1.53061
female2-10	100	252	456	2	0.873362
female2-11	105	235	433	2	0.91954
female2-2	108	261	464	5	2.1322
female2-3	100	252	454	3	1.31291
female2-4	102	261	471	3	1.26582
female2-5	97	245	469	1	0.425532
female2-6	94	243	457	3	1.30435
female2-7	100	247	453	3	1.31579
female2-8	92	243	435	2	0.915332
female2-9	91	236	427	4	1.85615
female3-1	93	211	316	0	0
female3-10	99	220	332	6	3.5503
female3-2	104	221	328	1	0.607903
female3-3	107	225	341	0	0
female3-4	98	219	336	1	0.593472
female3-5	103	222	329	2	1.20846
female3-6	114	244	370	0	0
female3-7	118	243	366	0	0
female3-8	109	231	369	1	0.540541
female3-9	121	242	352	4	2.24719
female4-1	98	182	328	1	0.607903
female4-10	98	187	353	2	1.12676
female4-11	99	189	359	1	0.555556
female4-2	107	202	361	1	0.552486
female4-3	102	197	349	2	1.1396
female4-4	105	197	357	3	1.66667
female4-5	106	189	349	2	1.1396
female4-6	110	202	356	2	1.11732
female4-7	112	215	379	1	0.526316
female4-8	103	204	376	4	2.10526
female4-9	108	209	375	0	0
female5-1	106	247	489	1	0.408163
female5-10	112	213	409	5	2.41546
female5-11	100	214	423	1	0.471698
female5-12	97	206	402	3	1.48148
female5-13	116	227	415	3	1.43541
female5-14	92	191	367	5	2.68817
female5-15	94	207	398	4	1.99005
female5-2	98	233	456	2	0.873362
female5-3	94	196	374	1	0.533333
female5-4	98	193	345	3	1.72414
female5-5	119	246	449	4	1.766
female5-6	121	255	460	0	0
female5-7	103	221	424	3	1.40515
female5-8	89	208	411	3	1.44928
female5-9	108	217	413	5	2.39234
female6-1	77	146	311	8	5.01567
female6-10	88	164	344	2	1.15607
female6-11	77	153	346	5	2.849
female6-12	78	157	325	6	3.62538
female6-13	75	142	300	3	1.9802
female6-14	78	152	331	2	1.2012
female6-15	76	143	322	5	3.0581
female6-16	72	143	336	4	2.35294
female6-2	85	163	350	5	2.8169
female6-3	78	144	331	4	2.38806
female6-4	83	161	348	4	2.27273
female6-5	75	146	344	1	0.57971
female6-6	78	145	326	5	3.02115
female6-7	84	155	332	5	2.96736
female6-8	89	170	345	3	1.72414
female6-9	83	155	345	6	3.4188
female7-1	134	313	531	3	1.1236
female7-10	127	315	547	2	0.728597
female7-11	128	313	566	3	1.05448
female7-12	130	318	552	6	2.15054
female7-13	142	330	560	4	1.41844
female7-14	144	344	580	5	1.7094
female7-15	133	319	551	3	1.08303
female7-16	146	336	553	4	1.43627
female7-2	150	352	619	9	2.86624
female7-3	148	352	632	2	0.630915
female7-4	151	367	618	3	0.966184
female7-5	151	346	604	5	1.64204
female7-6	144	356	625	2	0.637959
female7-7	146	333	579	7	2.38908
female7-8	140	345	594	5	1.66945
female7-9	145	345	599	6	1.98347
female8-1	115	252	401	2	0.992556
female8-2	113	254	418	1	0.477327
female8-4	107	244	419	4	1.89125
female8-3	118	254	423	2	0.941176
female8-5	114	258	428	1	0.4662
female8-6	114	246	428	2	0.930233
female8-8	115	268	446	3	1.3363
female8-11	123	279	448	2	0.888889
female8-7	113	265	449	1	0.444444
female8-12	124	274	450	4	1.76211
female8-13	121	283	455	4	1.74292
female8-15	133	284	469	3	1.27119
female8-9	125	278	471	0	0
female8-14	124	286	472	2	0.843882
female8-10	131	294	480	1	0.4158
female9-1	111	232	408	0	0
female9-10	101	186	318	0	0
female9-11	103	194	334	1	0.597015
female9-12	95	186	337	2	1.17994
female9-13	101	179	314	1	0.634921
female9-14	94	162	294	0	0
female9-2	111	213	370	0	0
female9-3	113	209	374	2	1.06383
female9-4	111	216	393	0	0
female9-5	110	211	371	2	1.07239
female9-6	106	203	360	1	0.554017
female9-7	95	197	350	1	0.569801
female9-8	99	189	343	0	0
female9-9	99	195	346	0	0
male1-1	101	270	831	3	0.719424
male1-10	100	279	1020	3	0.58651
male1-11	97	281	1023	3	0.584795
male1-12	86	263	956	3	0.625652
male1-2	95	264	903	5	1.10132
male1-3	87	253	859	4	0.926999
male1-4	84	255	889	3	0.672646
male1-5	86	259	914	3	0.654308
male1-6	97	279	891	2	0.447928
male1-7	95	263	838	6	1.4218
male1-8	101	269	927	5	1.07296
male1-9	99	286	1003	5	0.992063
male10-2	76	186	391	2	1.01781
male10-1	76	178	399	2	0.997506
male10-3	78	183	406	3	1.46699
male10-7	79	180	408	3	1.45985
male10-11	86	197	413	0	0
male10-9	85	189	422	2	0.943396
male10-4	84	192	425	1	0.469484
male10-6	86	200	426	5	2.32019
male10-8	86	196	426	1	0.468384
male10-12	94	205	427	4	1.85615
male10-10	83	196	431	4	1.83908
male10-5	87	201	439	1	0.454545
male2-1	126	341	859	6	1.38728
male2-10	118	318	833	3	0.717703
male2-11	128	326	846	2	0.471698
male2-12	118	325	890	5	1.11732
male2-2	126	319	871	3	0.686499
male2-3	129	331	870	2	0.458716
male2-4	126	327	899	1	0.222222
male2-5	120	318	836	3	0.715137
male2-6	121	326	902	4	0.883002
male2-7	123	339	885	4	0.899888
male2-8	115	314	852	4	0.934579
male2-9	118	310	823	5	1.20773
male3-1	134	272	811	6	1.46879
male3-10	111	222	743	7	1.86667
male3-11	107	230	735	3	0.813008
male3-12	118	232	772	1	0.258732
male3-13	109	220	720	2	0.554017
male3-2	126	275	860	7	1.61476
male3-3	127	263	848	4	0.938967
male3-4	127	271	852	1	0.234467
male3-5	128	274	809	3	0.738916
male3-6	136	277	861	3	0.694444
male3-7	124	255	738	2	0.540541
male3-8	110	224	717	5	1.38504
male3-9	109	219	747	3	0.8
male4-1	150	393	974	4	0.817996
male4-10	152	395	1007	0	0
male4-11	150	394	999	4	0.797607
male4-12	142	384	976	2	0.408998
male4-13	156	415	993	1	0.201207
male4-14	144	382	965	2	0.41365
male4-2	166	397	953	6	1.2513
male4-3	176	455	1145	5	0.869565
male4-4	153	415	1031	6	1.15718
male4-5	141	382	963	1	0.207469
male4-6	152	400	974	3	0.614125
male4-7	143	367	939	9	1.89873
male4-8	142	371	902	2	0.442478
male4-9	139	392	980	2	0.407332
male5-1	73	194	508	2	0.784314
male5-10	79	204	547	3	1.09091
male5-2	77	203	595	5	1.66667
male5-3	66	180	519	3	1.14943
male5-4	67	186	535	5	1.85185
male5-5	69	187	543	3	1.0989
male5-6	72	198	582	4	1.36519
male5-7	73	191	559	3	1.06762
male5-8	77	209	582	4	1.36519
male5-9	84	213	549	3	1.08696
male6-1	80	223	754	5	1.31752
male6-2	74	190	829	3	0.721154
male6-3	75	210	813	2	0.490798
male6-4	76	204	776	3	0.770218
male6-5	69	187	701	6	1.69731
male6-6	73	207	780	7	1.77891
male6-7	80	209	824	2	0.484262
male6-8	76	198	812	3	0.736196
male6-9	76	204	783	2	0.509554
male7-1	83	174	407	2	0.977995
male7-10	78	149	367	3	1.62162
male7-2	79	150	376	7	3.65535
male7-3	77	160	382	2	1.04167
male7-4	79	168	413	1	0.483092
male7-5	90	168	408	3	1.45985
male7-6	86	166	389	3	1.53061
male7-7	92	182	434	1	0.45977
male7-8	76	145	344	2	1.15607
male7-9	83	166	400	4	1.9802
male8-1	92	180	390	3	1.52672
male8-2	77	151	349	1	0.571429
male8-3	78	167	371	0	0
male8-4	85	162	338	0	0
male8-5	81	155	345	3	1.72414
male8-6	80	159	345	1	0.578035
male8-7	81	166	349	3	1.70455
male8-8	86	177	400	2	0.995025
male8-9	87	166	407	0	0
male9-1	98	204	486	4	1.63265
male9-10	96	212	526	2	0.757576
male9-11	100	211	511	1	0.390625
male9-2	96	222	507	2	0.785855
male9-3	109	214	509	1	0.392157
male9-4	98	196	484	3	1.23203
male9-5	103	210	477	4	1.6632
male9-6	98	224	526	3	1.13422
male9-7	103	223	560	5	1.76991
male9-8	100	218	530	5	1.86916
male9-9	95	206	531	6	2.23464
pooled-1	94	178	423	1	0.471698
pooled-10	94	182	451	0	0
pooled-11	100	185	448	1	0.445434
pooled-12	82	166	437	3	1.36364
pooled-13	80	165	424	2	0.938967
pooled-14	84	165	438	2	0.909091
pooled-15	90	173	407	2	0.977995
pooled-16	89	174	401	4	1.97531
pooled-17	85	170	435	2	0.915332
pooled-18	93	159	402	1	0.496278
pooled-19	85	164	387	0	0
pooled-2	97	188	444	1	0.449438
pooled-20	90	171	418	3	1.42518
pooled-21	74	148	370	3	1.60858
pooled-22	87	169	422	0	0
pooled-23	78	156	373	5	2.6455
pooled-24	87	157	386	3	1.54242
pooled-25	85	157	402	2	0.990099
pooled-26	87	166	376	0	0
pooled-27	90	165	384	0	0
pooled-28	78	152	369	3	1.6129
pooled-29	80	152	352	1	0.566572
pooled-3	93	188	476	5	2.079
pooled-30	81	143	351	2	1.13314
pooled-31	85	170	407	5	2.42718
pooled-32	75	158	399	0	0
pooled-33	88	176	402	5	2.457
pooled-34	86	159	374	3	1.59151
pooled-35	89	173	454	2	0.877193
pooled-36	87	162	413	1	0.483092
pooled-37	86	164	381	3	1.5625
pooled-38	72	160	371	1	0.537634
pooled-39	82	154	345	2	1.15274
pooled-4	93	183	468	2	0.851064
pooled-40	78	152	359	2	1.10803
pooled-5	88	174	435	2	0.915332
pooled-6	94	186	474	2	0.840336
pooled-7	94	190	496	5	1.99601
pooled-8	87	180	473	0	0
pooled-9	89	172	458	2	0.869565
