# Supplementary material for: An individual urinary proteome analysis in normal human beings to define the minimal sample number to represent the normal urinary proteome
Source: Proteome Sci. 2012 Nov 21;10:70. doi: 10.1186/1477-5956-10-70 (PMC3544588; doi:10.1186/1477-5956-10-70)
Supplement: Additional file 2 — The protein list from 21 samples. [file 1477-5956-10-70-S2.xlsx]

## Sheet: Total
IPI_Number	Protein_Name	Molecular_Weight	Isoelectric_Point	Amino_Acid_Count	pepCoverage	Number_of_Spectra	Number_of_Unique_Peptides	Single peptide
IPI00745872	Isoform 1 of Serum albumin	69367	6.283	609	0.932677	19354	87
IPI00022434	Putative uncharacterized protein ALB	71704	6.821	627	0.811802	2054	64
IPI00013945	Isoform 1 of Uromodulin	69761	5.235	640	0.495312	14973	38
IPI00215894	Isoform LMW of Kininogen-1	47883	6.669	427	0.721311	4008	32
IPI00000073	Pro-epidermal growth factor	133994	5.85	1207	0.242751	1766	31
IPI00022426	Protein AMBP	38999	6.255	352	0.630682	11720	30
IPI00024284	Basement membrane-specific heparan sulfate proteoglycan core protein	468798	6.512	4391	0.0826691	3641	29
IPI00022463	Serotransferrin	77050	7.13	698	0.391117	1060	29
IPI00004573	Polymeric immunoglobulin receptor	83284	5.748	764	0.349476	776	22
IPI00395488	Vasorin	71713	7.409	673	0.304606	2784	21
IPI00550731	Putative uncharacterized protein	26235	8.463	239	0.548117	6122	21
IPI00022895	Alpha-1B-glycoprotein	54273	5.876	495	0.464646	813	19
IPI00889156	IGK@ protein	25834	7.269	236	0.521186	3940	19
IPI00784865	IGK@ protein	25773	6.788	236	0.461864	8582	18
IPI00785084	IGH@ protein	51083	8.827	465	0.335484	837	17
IPI00009866	Isoform 1 of Keratin, type I cytoskeletal 13	49588	4.958	458	0.379913	475	17
IPI00166729	alpha-2-glycoprotein 1, zinc precursor	34259	6.05	298	0.543624	1865	16
IPI00298860	cDNA FLJ78440, highly similar to Human lactoferrin	78368	8.253	711	0.298172	129	16
IPI00940952	Ig kappa chain C region	25917	8.116	236	0.449153	3465	16
IPI00016915	Insulin-like growth factor-binding protein 7	29130	7.947	282	0.471631	1947	15
IPI00218918	Annexin A1	38714	7.06	346	0.453757	489	15
IPI00220327	Keratin, type II cytoskeletal 1	66039	8.475	644	0.25	309	15
IPI00940069	Ig kappa chain C region	25451	7.358	234	0.517094	1511	15
IPI00400826	Isoform 2 of Clusterin	57833	6.8	501	0.257485	777	14
IPI00449920	cDNA FLJ90170 fis, clone MAMMA1000370, highly similar to Ig alpha-1 chain C region	53224	6.667	493	0.348884	1460	14
IPI00654755	Hemoglobin subunit beta	15998	7.798	147	0.972789	437	14
IPI00025476	Pancreatic alpha-amylase	57707	7.062	511	0.407045	245	14
IPI00006662	Apolipoprotein D	21276	5.139	189	0.42328	3747	13
IPI00029658	Isoform 1 of EGF-containing fibulin-like extracellular matrix protein 1	54641	5.074	493	0.336714	692	13
IPI00293088	Lysosomal alpha-glucosidase	105319	6.038	952	0.196429	438	13
IPI00399007	Putative uncharacterized protein DKFZp686I04196 (Fragment)	46061	7.836	417	0.369305	358	13
IPI00328113	Fibrillin-1	312298	4.936	2871	0.0647858	383	13
IPI00291136	Collagen alpha-1(VI) chain	108529	5.421	1028	0.188716	409	13
IPI00553177	Isoform 1 of Alpha-1-antitrypsin	46737	5.688	418	0.322967	239	13
IPI00160130	Cubilin	398676	5.346	3623	0.0516147	178	13
IPI00896419	Isoform 1 of Inter-alpha-trypsin inhibitor heavy chain H4	103357	6.988	930	0.143011	434	13
IPI00290078	keratin 4	63911	8.438	594	0.249158	176	13
IPI00921882	cDNA FLJ54682, highly similar to Osteopontin	37245	4.729	327	0.48318	602	13
IPI00423462	Putative uncharacterized protein DKFZp686K18196 (Fragment)	56424	7.091	519	0.393064	243	13
IPI00827754	Ig gamma-3 chain C region	41287	8.057	377	0.400531	234	12
IPI00021447	Alpha-amylase 2B	57710	7.106	511	0.362035	288	12
IPI00154742	IGL@ protein	24793	6.377	234	0.525641	1954	11
IPI00021000	Isoform A of Osteopontin	35423	4.572	314	0.429936	1423	11
IPI00019954	Cystatin-M	16511	8.26	149	0.577181	149	11
IPI00026314	Isoform 1 of Gelsolin	85698	6.274	782	0.242967	423	11
IPI00001952	Endonuclease domain-containing 1 protein	55017	5.708	500	0.298	348	11
IPI00009028	Tetranectin	22567	5.672	202	0.415842	184	11
IPI00103871	Isoform 1 of Roundabout homolog 4	107457	6.635	1007	0.178749	923	11
IPI00027827	Extracellular superoxide dismutase [Cu-Zn]	25851	6.611	240	0.441667	377	11
IPI00009865	Keratin, type I cytoskeletal 10	58827	5.273	584	0.27911	69	11
IPI00930124	Putative uncharacterized protein DKFZp686C11235	52121	7.802	473	0.264271	203	11
IPI00006971	Isoform 1 of Endosialin	80859	5.356	757	0.243065	385	11
IPI00936444	Mucin-5B	590784	6.662	5706	0.0359271	252	11
IPI00300725	Keratin, type II cytoskeletal 6A	60045	8.333	564	0.235816	84	11
IPI00218874	Isoform B of Osteopontin	33844	4.592	300	0.466667	297	11
IPI00306339	secreted phosphoprotein 1 isoform b	33843	4.608	300	0.466667	297	11
IPI00011302	CD59 glycoprotein	14177	6.489	128	0.40625	4578	10
IPI00556287	Putative uncharacterized protein	20668	5.276	189	0.285714	3002	10
IPI00014048	Ribonuclease pancreatic	17644	8.914	156	0.705128	1860	10
IPI00015881	Isoform 1 of Macrophage colony-stimulating factor 1	60119	5.29	554	0.189531	204	10
IPI00007221	Plasma serine protease inhibitor	45702	9.321	406	0.229064	150	10
IPI00017601	Ceruloplasmin	122205	5.715	1065	0.138967	45	10
IPI00236556	Isoform H7 of Myeloperoxidase	87248	9.106	777	0.16731	89	10
IPI00010858	Prostate-specific antigen	28741	7.745	261	0.743295	428	10
IPI00013179	Prostaglandin-H2 D-isomerase	21029	7.974	190	0.363158	3472	9
IPI00816799	Rheumatoid factor D5 light chain (Fragment)	12766	8.926	118	0.305085	3772	9
IPI00029260	Monocyte differentiation antigen CD14	40076	6.233	375	0.410667	1333	9
IPI00099670	carboxyl ester lipase precursor	79667	5.343	756	0.153439	112	9
IPI00021085	Peptidoglycan recognition protein 1	21731	8.723	196	0.627551	1878	9
IPI00023673	Galectin-3-binding protein	65331	5.339	585	0.251282	510	9
IPI00300786	Alpha-amylase 1	57768	6.939	511	0.234834	164	9
IPI00032293	Cystatin-C	15799	8.942	146	0.657534	426	9
IPI00025861	Cadherin-1	97456	4.738	882	0.153061	221	9
IPI00009867	Keratin, type II cytoskeletal 5	62378	7.886	590	0.179661	84	9
IPI00021439	Actin, cytoplasmic 1	41737	5.478	375	0.330667	93	9
IPI00032328	Isoform HMW of Kininogen-1	71957	6.814	644	0.163043	102	9
IPI00291488	Isoform 1 of WAP four-disulfide core domain protein 2	12993	4.828	124	0.516129	1503	8
IPI00788824	hypothetical protein XP_002348153	27993	7.742	264	0.424242	298	8
IPI00019568	Prothrombin (Fragment)	70037	5.99	622	0.18328	815	8
IPI00216914	Vitelline membrane outer layer protein 1 homolog	21534	5.064	202	0.569307	579	8
IPI00176221	Neuronal growth regulator 1	38719	6.221	354	0.344633	184	8
IPI00298971	Vitronectin	54306	5.799	478	0.211297	357	8
IPI00024046	cDNA FLJ52398, highly similar to Cadherin-13	83408	5.12	760	0.151316	181	8
IPI00299145	Keratin, type II cytoskeletal 6C	60025	8.333	564	0.170213	38	8
IPI00218407	Fructose-bisphosphate aldolase B	39473	8.133	364	0.263736	244	8
IPI00004101	Betaine--homocysteine S-methyltransferase 1	44998	7.048	406	0.278325	26	8
IPI00022420	Retinol-binding protein 4	23010	6.079	201	0.726368	181	8
IPI00465248	Isoform alpha-enolase of Alpha-enolase	47169	7.795	434	0.25576	23	8
IPI00921849	cDNA FLJ57046, highly similar to Lysosomal alpha-glucosidase	71795	6.342	644	0.18323	53	8
IPI00019449	Non-secretory ribonuclease	18354	8.858	161	0.229814	2129	7
IPI00026944	Isoform 1 of Nidogen-1	136377	5.317	1247	0.116279	331	7
IPI00291866	Plasma protease C1 inhibitor	55154	6.547	500	0.192	91	7
IPI00022429	Alpha-1-acid glycoprotein 1	23512	5.011	201	0.268657	363	7
IPI00009950	Vesicular integral-membrane protein VIP36	40229	7.144	356	0.365169	282	7
IPI00953689	Alpha-2-HS-glycoprotein	39325	5.72	367	0.269755	722	7
IPI00019580	Plasminogen	90569	7.253	810	0.0839506	179	7
IPI00473011	Hemoglobin subunit delta	16055	8.713	147	0.510204	157	7
IPI00028911	Dystroglycan	97441	8.638	895	0.117318	56	7
IPI00022432	Transthyretin	15887	6.074	147	0.571429	124	7
IPI00394992	Isoform 2 of N-acetylmuramoyl-L-alanine amidase	68000	7.734	634	0.189274	175	7
IPI00082931	Small proline-rich protein 3	18154	8.815	169	0.52071	35	7
IPI00012102	N-acetylglucosamine-6-sulfatase	62082	8.362	552	0.157609	37	7
IPI00418169	Isoform 2 of Annexin A2	40411	8.61	357	0.266106	18	7
IPI00003919	Isoform 1 of Glutaminyl-peptide cyclotransferase	40877	6.616	361	0.354571	190	7
IPI00783987	Complement C3 (Fragment)	187148	6.401	1663	0.0589296	13	7
IPI00022204	Isoform 1 of Serpin B3	44565	6.829	390	0.184615	36	7
IPI00298828	Beta-2-glycoprotein 1	38298	8.101	345	0.286957	1831	6
IPI00305064	Isoform 1 of CD44 antigen	81554	5.327	742	0.0956873	1932	6
IPI00555812	Isoform 1 of Vitamin D-binding protein	52964	5.534	474	0.229958	258	6
IPI00647357	Isoform 1 of Osteoclast-associated immunoglobulin-like receptor	30531	6.539	282	0.390071	81	6
IPI00296608	Complement component C7	93518	6.476	843	0.0877817	55	6
IPI00178926	Immunoglobulin J chain	18099	5.408	159	0.36478	189	6
IPI00100796	Charged multivesicular body protein 5	24571	4.827	219	0.420091	23	6
IPI00290085	Cadherin-2	99809	4.823	906	0.152318	163	6
IPI00453473	Histone H4	11367	11.365	103	0.553398	36	6
IPI00936772	Isoform 1 of Golgi membrane protein 1	45333	4.968	401	0.154613	32	6
IPI00294713	Isoform 1 of Mannan-binding lectin serine protease 2	75733	5.765	686	0.090379	434	6
IPI00021885	Isoform 1 of Fibrinogen alpha chain	94973	6.013	866	0.108545	396	6
IPI00296180	Isoform 1 of Urokinase-type plasminogen activator	48507	8.453	431	0.183295	37	6
IPI00441498	Folate receptor alpha	29819	8.026	257	0.354086	179	6
IPI00930072	Putative uncharacterized protein DKFZp686E23209	51536	7.788	470	0.16383	23	6
IPI00176427	Cell adhesion molecule 4	42785	6.307	388	0.21134	85	6
IPI00410714	Hemoglobin subunit alpha	15258	9.196	142	0.528169	167	6
IPI00746352	SH3 domain-binding glutamic acid-rich-like protein 3	10438	4.926	93	0.795699	437	6
IPI00304273	Apolipoprotein A-IV	45399	5.372	396	0.166667	16	6
IPI00006705	Uteroglobin	9994	5.056	91	0.626374	584	6
IPI00021842	Apolipoprotein E	36154	5.937	317	0.227129	30	6
IPI00829896	Hemoglobin Lepore-Baltimore (Fragment)	11459	7.088	105	0.67619	145	6
IPI00304808	Isoform 1 of Kallikrein-1	28890	4.83	262	0.221374	934	5
IPI00296992	Isoform Long of Tyrosine-protein kinase receptor UFO	98336	5.432	894	0.0782998	837	5
IPI00010675	Trefoil factor 2	14284	6.262	129	0.263566	1126	5
IPI00297284	insulin-like growth factor binding protein 2, 36kDa precursor	35138	7.539	328	0.283537	306	5
IPI00022283	Trefoil factor 1	9149	4.329	84	0.321429	181	5
IPI00073772	Fructose-1,6-bisphosphatase 1	36814	7.014	338	0.251479	69	5
IPI00031065	Deoxyribonuclease-1	31434	4.975	282	0.393617	119	5
IPI00374563	Agrin	214846	6.409	2045	0.0391198	20	5
IPI00296713	Isoform 1 of Granulins	63544	6.828	593	0.160202	396	5
IPI00301143	Isoform 1 of Peptidase inhibitor 16	49471	5.385	463	0.114471	116	5
IPI00008239	cDNA FLJ55176, highly similar to G-protein coupled receptor family C group 5 member B	47695	8.626	429	0.13986	177	5
IPI00027462	Protein S100-A9	13242	6.122	114	0.535088	151	5
IPI00022417	Leucine-rich alpha-2-glycoprotein	38178	6.964	347	0.236311	285	5
IPI00246058	Programmed cell death 6-interacting protein	96023	6.52	868	0.0817972	44	5
IPI00744184	Arylsulfatase A	53588	6.071	507	0.145957	44	5
IPI00953695	Ig kappa chain V-II region GM607 (Fragment)	12664	8.299	117	0.299145	471	5
IPI00170635	Secreted and transmembrane protein 1	27039	7.528	248	0.229839	896	5
IPI00297056	Cornulin	53533	6.103	495	0.252525	76	5
IPI00006988	Resistin	11419	6.913	108	0.592593	84	5
IPI00219018	Glyceraldehyde-3-phosphate dehydrogenase	36053	8.773	335	0.244776	85	5
IPI00291867	Complement factor I	65720	7.525	583	0.128645	70	5
IPI00025276	Isoform XB of Tenascin-X	464325	5.339	4289	0.0233155	19	5
IPI00297263	Isoform 1 of Protein HEG homolog 1	147461	6.173	1381	0.070239	99	5
IPI00024292	Low-density lipoprotein receptor-related protein 2	521958	5.083	4655	0.0156821	30	5
IPI00642632	HCG2010697	11246	8.516	106	0.650943	327	5
IPI00641229	Ig alpha-2 chain C region	36526	6.269	340	0.2	82	5
IPI00032258	Complement C4-A	192771	7.088	1744	0.0521789	177	5
IPI00219446	Phosphatidylethanolamine-binding protein 1	21057	8.21	187	0.438503	21	5
IPI00296537	Isoform C of Fibulin-1	74434	5.24	683	0.090776	22	5
IPI00008603	Actin, aortic smooth muscle	42009	5.389	377	0.217507	9	5
IPI00030205	Ig kappa chain V-III region HAH	14073	8.796	129	0.511628	408	5
IPI00478816	Serine protease inhibitor Kazal-type 5	120714	8.108	1064	0.0695489	8	5
IPI00153049	Isoform 2 of Matrix-remodeling-associated protein 8	49620	6.922	450	0.131111	187	5
IPI00216780	Cartilage intermediate layer protein 2 precursor	126857	8.291	1162	0.0628227	13	5
IPI00021841	Apolipoprotein A-I	30778	5.76	267	0.262172	10	5
IPI00021304	Keratin, type II cytoskeletal 2 epidermal	65865	8.32	645	0.117829	23	5
IPI00028064	Cathepsin G	28837	11.192	255	0.258824	12	5
IPI00930442	Putative uncharacterized protein DKFZp686M24218	52420	7.985	476	0.144958	16	5
IPI00056478	Isoform 1 of Immunoglobulin superfamily member 8	65034	8.209	613	0.11093	21	5
IPI00827829	HRV Fab N8-VL (Fragment)	12804	7.313	118	0.29661	108	5
IPI00939270	25 kDa protein	24844	6.676	233	0.364807	40	5
IPI00827560	HRV Fab N27-VL (Fragment)	12417	9.109	115	0.573913	74	5
IPI00004656	Beta-2-microglobulin	13715	6.537	119	0.521008	80	5
IPI00426051	Putative uncharacterized protein DKFZp686C15213	51099	7.918	464	0.140086	22	5
IPI00012503	Isoform Sap-mu-0 of Proactivator polypeptide	58113	5.167	524	0.0858779	862	4
IPI00219827	Secreted Ly-6/uPAR-related protein 2	10160	6.966	97	0.597938	896	4
IPI00914840	Putative uncharacterized protein	9936	9.089	89	0.438202	123	4
IPI00045512	Hemicentin 1	613025	6.477	5636	0.0113556	455	4
IPI00433028	Isoform 1 of Leukocyte-associated immunoglobulin-like receptor 1	31412	5.784	287	0.139373	340	4
IPI00011229	Cathepsin D	44552	6.544	412	0.145631	127	4
IPI00025512	Heat shock protein beta-1	22783	6.713	205	0.321951	133	4
IPI00018136	Isoform 1 of Vascular cell adhesion protein 1	81276	5.223	739	0.0690122	42	4
IPI00008787	Alpha-N-acetylglucosaminidase	82167	6.546	743	0.0995962	175	4
IPI00022620	Secreted Ly-6/uPAR-related protein 1	11186	5.324	103	0.728155	914	4
IPI00003590	Isoform 1 of Sulfhydryl oxidase 1	82578	8.976	747	0.0950469	87	4
IPI00289983	Isoform 2 of Prostatic acid phosphatase	48336	7.028	418	0.119617	21	4
IPI00002406	Basal cell adhesion molecule	67405	5.898	628	0.119427	5	4
IPI00007797	Fatty acid-binding protein, epidermal	15164	7.773	135	0.266667	31	4
IPI00414320	cDNA FLJ55482, highly similar to Annexin A11	65597	8.448	605	0.110744	5	4
IPI00218834	Low affinity immunoglobulin gamma Fc region receptor III-A	29089	8.434	254	0.177165	381	4
IPI00385252	Ig kappa chain V-III region GOL	11830	9.242	109	0.513761	187	4
IPI00000760	N(G),N(G)-dimethylarginine dimethylaminohydrolase 2	29644	6.018	285	0.224561	74	4
IPI00797270	Isoform 1 of Triosephosphate isomerase	26669	6.935	249	0.168675	22	4
IPI00024331	Tumor necrosis factor receptor superfamily member 14	30392	7.39	283	0.24735	169	4
IPI00169383	Phosphoglycerate kinase 1	44615	8.202	417	0.182254	5	4
IPI00023728	Gamma-glutamyl hydrolase	35964	7.463	318	0.22327	7	4
IPI00020986	Lumican	38429	6.623	338	0.121302	21	4
IPI00002280	ProSAAS	27372	6.652	260	0.280769	59	4
IPI00894384	Putative uncharacterized protein DKFZp686O16217 (Fragment)	54125	7.205	498	0.0863454	47	4
IPI00792115	Putative uncharacterized protein DKFZp686H17246	17794	5.045	160	0.45	47	4
IPI00641524	Putative uncharacterized protein BTN2A1	60041	6.301	529	0.0982987	73	4
IPI00930073	cDNA, FLJ93744, highly similar to Homo sapiens keratin 6E (KRT6E), mRNA	60027	8.121	564	0.0975177	50	4
IPI00295741	Cathepsin B	37822	6.31	339	0.144543	12	4
IPI00939996	Ig kappa chain V-II region RPMI 6410	14707	9.608	133	0.240602	215	4
IPI00396434	Isoform 1 of Prostatic acid phosphatase	44566	6.358	386	0.170984	49	4
IPI00292130	Dermatopontin	24005	4.808	201	0.323383	28	4
IPI00007800	Angiopoietin-related protein 2	57104	7.785	493	0.0669371	19	4
IPI00297252	Isoform 1 of Extracellular sulfatase Sulf-2	100455	9.196	870	0.0252874	842	3
IPI00651768	Isoform 1 of Hepatitis A virus cellular receptor 2	33351	5.5	301	0.189369	387	3
IPI00939667	Isoform 1 of Tripeptidyl-peptidase 1	61248	6.481	563	0.117229	250	3
IPI00843975	Ezrin	69413	6.271	586	0.0767918	12	3
IPI00304903	Cornifin-B	9888	8.781	89	0.438202	53	3
IPI00299738	Procollagen C-endopeptidase enhancer 1	47972	7.704	449	0.111359	15	3
IPI00011140	Protein NOV homolog	39162	7.744	357	0.145658	152	3
IPI00306543	Growth/differentiation factor 15	34154	9.721	308	0.181818	246	3
IPI00441344	Isoform 1 of Beta-galactosidase	76075	6.575	677	0.0664697	33	3
IPI00896380	Isoform 2 of Ig mu chain C region	51790	6.308	473	0.107822	41	3
IPI00059476	Dipeptidase 1	45674	6.158	411	0.104623	10	3
IPI00030786	Isoform 1 of Matrilin-4	68487	6.173	622	0.0707395	204	3
IPI00336112	Isoform 1 of Mucin and cadherin-like protein	88156	4.907	845	0.0650888	9	3
IPI00102300	Isoform 3 of Platelet glycoprotein VI	67309	8.829	620	0.05	38	3
IPI00641251	CD320 antigen	28991	4.746	282	0.117021	127	3
IPI00414888	Isoform 2 of ICOS ligand	34225	5.112	309	0.0711974	221	3
IPI00289831	Isoform PTPS of Receptor-type tyrosine-protein phosphatase S	217094	6.501	1948	0.0292608	12	3
IPI00296777	SPARC-like protein 1	75208	4.809	664	0.063253	16	3
IPI00007047	Protein S100-A8	10834	7.766	93	0.139785	28	3
IPI00019157	Chondroitin sulfate proteoglycan 4	250497	5.459	2322	0.0176572	33	3
IPI00293665	Keratin, type II cytoskeletal 6B	60067	8.333	564	0.0638298	44	3
IPI00018901	Isoform 1 of Gamma-glutamyltranspeptidase 1	61410	7.363	569	0.0667838	45	3
IPI00419585	Peptidyl-prolyl cis-trans isomerase A	18012	8.349	165	0.248485	27	3
IPI00028030	Cartilage oligomeric matrix protein	82860	4.598	757	0.0435931	81	3
IPI00166392	Similar to Cell adhesion molecule 1 precursor	48648	4.898	443	0.167043	15	3
IPI00001662	OPCML protein	38849	6.556	354	0.132768	6	3
IPI00299158	Isoform Alpha of Poliovirus receptor	45303	6.679	417	0.11271	64	3
IPI00021828	Cystatin-B	11140	7.786	98	0.459184	16	3
IPI00299724	Isoform 1 of Signal-regulatory protein beta-1	43229	6.527	398	0.10804	11	3
IPI00034319	Isoform A of Protein CutA	20925	5.473	198	0.29798	208	3
IPI00921523	Isoform 1 of Complement factor B (Fragment)	85533	7.076	764	0.0811518	31	3
IPI00010737	Thrombomodulin	60329	4.919	575	0.123478	44	3
IPI00011662	Kunitz-type protease inhibitor 2	28228	8.373	252	0.119048	7	3
IPI00020091	Alpha-1-acid glycoprotein 2	23603	5.105	201	0.134328	79	3
IPI00031008	Isoform 1 of Tenascin	240853	4.893	2201	0.0245343	45	3
IPI00641737	Haptoglobin	46723	6.753	420	0.102381	18	3
IPI00026926	Guanylin	12388	4.7	115	0.104348	66	3
IPI00001759	Oxidized low-density lipoprotein receptor 1	30959	7.346	273	0.223443	12	3
IPI00000874	Peroxiredoxin-1	22110	8.554	199	0.20603	22	3
IPI00479018	Syntenin isoform 3	34819	8.677	318	0.138365	21	3
IPI00479743	Isoform 1 of POTE ankyrin domain family member E	121363	6.202	1075	0.0344186	22	3
IPI00019641	Pepsin A	41977	4.334	388	0.0695876	78	3
IPI00479116	Carboxypeptidase N subunit 2	60615	5.982	545	0.119266	13	3
IPI00009793	Complement C1r subcomponent-like protein	53498	7.207	487	0.0698152	5	3
IPI00003865	Isoform 1 of Heat shock cognate 71 kDa protein	70898	5.589	646	0.0665635	6	3
IPI00423461	Putative uncharacterized protein DKFZp686C02220 (Fragment)	54160	6.462	500	0.084	44	3
IPI00027769	Neutrophil elastase	28518	9.796	267	0.168539	13	3
IPI00009276	Endothelial protein C receptor precursor	30715	8.836	275	0.141818	178	3
IPI00064377	Tumor necrosis factor receptor superfamily member 19L	46092	8.409	430	0.118605	273	3
IPI00013890	Isoform 1 of 14-3-3 protein sigma	27774	4.741	248	0.25	6	3
IPI00005563	Isoform 1 of Tubulointerstitial nephritis antigen-like	52387	7.094	467	0.0599572	6	3
IPI00220814	Isoform 3 of EGF-containing fibulin-like extracellular matrix protein 1	54583	5.074	492	0.0853659	36	3
IPI00295542	Nucleobindin-1	53879	5.247	461	0.0867679	8	3
IPI00010790	Biglycan	41654	7.836	368	0.220109	7	3
IPI00027310	Isoform 1 of Multiple epidermal growth factor-like domains protein 8	303100	6.867	2845	0.0161687	3	3
IPI00604773	PODXL protein	58876	5.486	560	0.103571	5	3
IPI00873371	Isoform 1 of Latent-transforming growth factor beta-binding protein 4	173435	5.432	1624	0.0246305	84	3
IPI00550991	cDNA FLJ35730 fis, clone TESTI2003131, highly similar to ALPHA-1-ANTICHYMOTRYPSIN	50598	5.626	448	0.102679	14	3
IPI00829640	IGL@ protein	24855	6.771	233	0.2103	8	3
IPI00166039	Isoform 1 of Protein shisa-5	25582	6.7	240	0.15	96	3
IPI00386133	Ig kappa chain V-IV region B17	14966	8.236	134	0.156716	93	3
IPI00022052	WNT1-inducible-signaling pathway protein 2	26825	7.925	250	0.176	28	3
IPI00790218	52 kDa protein	51925	8.106	473	0.0739958	14	3
IPI00298388	Isoform 1 of Phosphoinositide-3-kinase-interacting protein 1	28248	5.009	263	0.0988593	391	2
IPI00651692	Stromal cell-derived factor 1 theta	11395	9.793	100	0.22	301	2
IPI00216065	Isoform 2 of Vitamin K-dependent protein Z	47053	6.035	422	0.0853081	63	2
IPI00183487	Xylosyltransferase 1	107569	9.277	959	0.0198123	359	2
IPI00002435	CD27 antigen	29137	7.677	260	0.0769231	84	2
IPI00795918	Isoform 1 of Neural cell adhesion molecule 1	94574	4.873	858	0.0337995	26	2
IPI00027436	Tumor necrosis factor receptor superfamily member 16	45183	4.697	427	0.058548	52	2
IPI00013446	Prostate stem cell antigen	12912	5.276	123	0.097561	46	2
IPI00022488	Hemopexin	51676	7.144	462	0.0757576	30	2
IPI00218413	Biotinidase	61133	6.322	543	0.0552486	40	2
IPI00247063	Neprilysin	85514	5.734	750	0.0533333	6	2
IPI00005732	Isoform 1 of Activin receptor type-1B	56807	7.052	505	0.0475248	50	2
IPI00940960	Epididymal secretory protein E1	16570	7.793	151	0.258278	18	2
IPI00018236	Ganglioside GM2 activator	20838	5.312	193	0.160622	110	2
IPI00218803	Isoform B of Fibulin-1	77139	5.262	703	0.0583215	3	2
IPI00442297	Isoform 2 of Neurotrimin	37954	7.947	344	0.0959302	6	2
IPI00022331	Phosphatidylcholine-sterol acyltransferase	49578	6.233	440	0.118182	3	2
IPI00009997	N-acetyllactosaminide beta-1,3-N-acetylglucosaminyltransferase	47119	7.503	415	0.0650602	19	2
IPI00219217	L-lactate dehydrogenase B chain	36638	6.054	334	0.0449102	20	2
IPI00001593	Lysosomal Pro-X carboxypeptidase	55800	7.411	496	0.0625	4	2
IPI00553215	V1-5 protein	12705	7.31	120	0.283333	14	2
IPI00009027	Lithostathine-1-alpha	18731	5.937	166	0.144578	150	2
IPI00297420	Frizzled-4 precursor	60196	7.291	540	0.0314815	23	2
IPI00005142	Isoform 1 of Basic fibroblast growth factor receptor 1	91868	6.277	822	0.0328467	2	2
IPI00017557	Secreted frizzled-related protein 4	39827	8.873	346	0.121387	5	2
IPI00004310	Ly6/PLAUR domain-containing protein 3	35971	7.8	346	0.112717	10	2
IPI00176125	Isoform 1 of Collagen alpha-5(VI) chain	289926	6.946	2615	0.0141491	64	2
IPI00011564	Syndecan-4	21642	4.497	198	0.121212	3	2
IPI00296058	EGF-containing fibulin-like extracellular matrix protein 2	49405	4.938	443	0.0677201	51	2
IPI00794461	Histone H2B type 1-N	18804	10.613	166	0.13253	141	2
IPI00004416	Charged multivesicular body protein 2a	25104	7.317	222	0.0900901	11	2
IPI00017987	Cornifin-A	9877	8.781	89	0.280899	43	2
IPI00410487	Isoform 1 of Twisted gastrulation protein homolog 1	25017	5.343	223	0.121076	186	2
IPI00927720	Fibulin-2	126573	4.813	1184	0.0329392	9	2
IPI00414542	Isoform 1 of Programmed cell death 1 ligand 2	30957	8.152	273	0.0915751	7	2
IPI00005721	Neutrophil defensin 1	10201	7.802	94	0.106383	49	2
IPI00064262	Protocadherin-16	346181	4.948	3298	0.01698	9	2
IPI00240345	C-type lectin domain family 14 member A	51636	6.361	490	0.0734694	21	2
IPI00789902	Isoform 2 of G-protein coupled receptor family C group 5 member C	49389	8.619	453	0.0596026	10	2
IPI00299059	Isoform 2 of Neural cell adhesion molecule L1-like protein	136684	5.789	1224	0.0261438	4	2
IPI00873924	Isoform A of Interleukin-18-binding protein	21099	7.46	194	0.237113	19	2
IPI00022371	Histidine-rich glycoprotein	59578	7.59	525	0.0514286	3	2
IPI00913871	Lymphocyte antigen 6H	14669	7.308	140	0.214286	3	2
IPI00220143	Maltase-glucoamylase, intestinal	209852	5.5	1857	0.0134626	10	2
IPI00024825	Isoform A of Proteoglycan 4	151077	9.501	1404	0.0206553	3	2
IPI00061116	Mucin-like protein 1	9039	4.628	90	0.133333	75	2
IPI00180707	Isoform 1 of FRAS1-related extracellular matrix protein 2	351157	5.035	3169	0.00788892	4	2
IPI00043992	Poliovirus receptor-related protein 4	55454	5.377	510	0.054902	15	2
IPI00012540	Prominin-1	97202	7.417	865	0.0369942	8	2
IPI00152018	Isoform 1 of CMRF35-like molecule 9	36143	5.919	332	0.0783133	339	2
IPI00334282	Protein FAM3C	24680	8.634	227	0.0792952	2	2
IPI00470361	Isoform 2 of Kin of IRRE-like protein 1	85049	5.736	773	0.0401035	14	2
IPI00029997	6-phosphogluconolactonase	27547	6.05	258	0.124031	10	2
IPI00292150	Latent-transforming growth factor beta-binding protein 2	195065	5.225	1821	0.0186711	266	2
IPI00009901	Nuclear transport factor 2	14478	5.373	127	0.220472	21	2
IPI00940158	trefoil factor 3 precursor	10181	6.98	94	0.265957	178	2
IPI00023648	Immunoglobulin superfamily containing leucine-rich repeat protein	45997	5.144	428	0.0700935	13	2
IPI00015199	T-cell antigen CD7	25409	7.33	240	0.0958333	14	2
IPI00942979	Transketolase	67878	7.715	623	0.0497592	3	2
IPI00099239	Isoform 1 of SLAM family member 5	38782	7.098	345	0.113043	3	2
IPI00029235	Insulin-like growth factor-binding protein 6	25322	7.877	240	0.116667	3	2
IPI00872780	Annexin A4	35883	6.44	319	0.0971787	3	2
IPI00032179	Antithrombin-III	52602	7.019	464	0.0603448	62	2
IPI00930614	GUCA1B protein (Fragment)	8576	5.413	75	0.333333	87	2
IPI00007664	Plasma glutamate carboxypeptidase	51888	6.171	472	0.059322	8	2
IPI00021263	14-3-3 protein zeta/delta	27745	4.791	245	0.191837	9	2
IPI00290857	Keratin, type II cytoskeletal 3	64504	6.749	629	0.0381558	3	2
IPI00916111	Malate dehydrogenase	38656	8.132	352	0.0568182	5	2
IPI00013808	Alpha-actinin-4	104854	5.442	911	0.0263447	2	2
IPI00900332	AIG2-like domain-containing protein 1	17329	7.233	153	0.169935	2	2
IPI00854644	similar to hCG1686089	16547	5.056	152	0.210526	72	2
IPI00217466	Histone H1.3	22350	11.114	221	0.126697	7	2
IPI00023814	Isoform 1 of Neogenin	160017	6.539	1461	0.026694	11	2
IPI00332887	signal-regulatory protein alpha precursor	54967	7.156	504	0.0714286	15	2
IPI00003362	HSPA5 protein	72422	5.165	655	0.0442748	4	2
IPI00006608	Isoform APP770 of Amyloid beta A4 protein (Fragment)	86943	4.815	770	0.0350649	23	2
IPI00010676	Isoform 1 of Urokinase plasminogen activator surface receptor	36978	6.65	335	0.0537313	2	2
IPI00220644	Isoform M1 of Pyruvate kinase isozymes M1/M2	58062	7.768	531	0.0979284	2	2
IPI00410585	Isoform 1 of Crumbs homolog 2	134265	5.551	1285	0.0280156	2	2
IPI00013972	Carcinoembryonic antigen-related cell adhesion molecule 8	38154	7.472	349	0.0974212	45	2
IPI00290856	Lymphatic vessel endothelial hyaluronic acid receptor 1	35213	8.364	322	0.0962733	7	2
IPI00029275	Isoform 1 of Melanotransferrin	80242	6.016	738	0.0555556	7	2
IPI00179330	ubiquitin and ribosomal protein S27a precursor	17965	9.723	156	0.217949	5	2
IPI00385255	Ig lambda chain V-II region NIG-84	11581	7.306	112	0.142857	17	2
IPI00884105	Lysosome-associated membrane glycoprotein 1	44882	8.827	417	0.0863309	2	2
IPI00465439	Fructose-bisphosphate aldolase A	39420	8.335	364	0.0961538	6	2
IPI00291737	Intelectin-1	34962	6.221	313	0.105431	5	2
IPI00216691	Profilin-1	15054	8.795	140	0.228571	3	2
IPI00554648	Keratin, type II cytoskeletal 8	53704	5.708	483	0.0931677	5	2
IPI00021405	Isoform A of Lamin-A/C	74139	7.028	664	0.0512048	3	2
IPI00011264	Complement factor H-related protein 1	37651	7.614	330	0.0727273	2	2
IPI00026270	Carboxypeptidase M	50514	7.604	443	0.0970655	6	2
IPI00031547	Desmoglein-3	107533	4.989	999	0.033033	3	2
IPI00414717	Isoform 2 of Golgi apparatus protein 1	137222	6.908	1203	0.0241064	2	2
IPI00414784	Isoform 1 of CMRF35-like molecule 8	33201	5.493	299	0.0702341	10	2
IPI00029168	Apolipoprotein(a)	501319	5.89	4548	0.00681618	7	2
IPI00298281	Laminin subunit gamma-1	177603	5.126	1609	0.0155376	4	2
IPI00218163	Isoform 2 of Mucin-1	122911	7.58	1264	0.0174051	2	2
IPI00885179	Isoform 1 of Mucin-20	71994	5.066	709	0.045134	2	2
IPI00031121	Carboxypeptidase E precursor	63675	6.493	572	0.0629371	4	2
IPI00658038	Isoform 3 of Leukocyte immunoglobulin-like receptor subfamily B member 4	49339	6.882	449	0.109131	6	2
IPI00019359	Keratin, type I cytoskeletal 9	62064	5.235	623	0.0786517	9	2
IPI00026259	N(4)-(beta-N-acetylglucosaminyl)-L-asparaginase	37208	6.284	346	0.124277	16	2
IPI00178140	Isoform 1 of Hyaluronidase-1	48368	6.783	435	0.0574713	4	2
IPI00783931	Isoform 1 of Collagen alpha-1(XVIII) chain	178188	6.052	1754	0.0290764	4	2
IPI00299547	Neutrophil gelatinase-associated lipocalin	22588	9.024	198	0.161616	7	2
IPI00217963	Keratin, type I cytoskeletal 16	51268	5.04	473	0.0613108	2	2
IPI00307446	Protocadherin-24	141543	4.498	1310	0.019084	10	2
IPI00007778	Di-N-acetylchitobiase	43760	6.853	385	0.0831169	3	2
IPI00009650	Lipocalin-1	19250	5.797	176	0.153409	28	2
IPI00022810	Dipeptidyl peptidase 1	51842	6.999	463	0.0712743	2	2
IPI00002745	Cathepsin Z	33868	7.14	303	0.0924092	20	2
IPI00816794	REV25-2 (Fragment)	14535	6.746	134	0.149254	13	2
IPI00004533	Kinesin-like protein KIF3B	85125	8.029	747	0.0414993	3	2
IPI00646291	Integral membrane protein GPR180	49395	7.416	440	0.0636364	2	2
IPI00221224	Aminopeptidase N	109540	5.522	967	0.0423992	4	2
IPI00827839	VK3 protein (Fragment)	11886	9.608	108	0.185185	4	2
IPI00003437	Guanylate cyclase activator 2B	12069	6.494	112	0.125	24	2
IPI00011694	Trypsin-1	26558	6.522	247	0.0404858	562	1	X
IPI00409698	Isoform 1 of Transportin-2	101388	5.009	897	0.0167224	112	1	X
IPI00022284	Major prion protein	27661	9.101	253	0.0474308	164	1	X
IPI00056309	Liver-expressed antimicrobial peptide 2	8814	10.733	77	0.25974	229	1	X
IPI00829834	Ig kappa chain V-III region VH (Fragment)	12757	5.944	116	0.155172	82	1	X
IPI00418125	Isoform 1 of Layilin	43108	4.987	382	0.0445026	6	1	X
IPI00028347	Isoform 1 of F-box only protein 31	60664	7.026	539	0.0333952	35	1	X
IPI00177884	Isoform 1 of Ras GTPase-activating protein SynGAP	148284	9.041	1343	0.00595681	3	1	X
IPI00329688	Protein YIPF3	38247	5.934	350	0.0285714	122	1	X
IPI00021434	Elafin	12270	8.95	117	0.188034	13	1	X
IPI00176776	Uncharacterized protein C11orf85	24809	9.391	216	0.115741	7	1	X
IPI00043740	Isoform 1 of Sodium channel and clathrin linker 1	80926	6.076	688	0.0232558	12	1	X
IPI00006601	Secretogranin-1	78246	5.076	677	0.0236337	2	1	X
IPI00002910	Isoform 1 of Transmembrane protein 149	37895	7.106	355	0.0338028	2	1	X
IPI00855790	zinc finger protein 251	75763	9.193	671	0.0253353	5	1	X
IPI00025204	CD5 antigen-like	38088	5.466	347	0.0720461	3	1	X
IPI00066856	Ly6/PLAUR domain-containing protein 2	13115	5.968	125	0.112	8	1	X
IPI00002441	Syndecan-1	32462	4.623	310	0.0548387	11	1	X
IPI00299024	Isoform 1 of Brain acid soluble protein 1	22693	4.662	227	0.105727	2	1	X
IPI00023315	Bone morphogenetic protein 3B	53122	9.605	478	0.0251046	1	1	X
IPI00414467	Isoform 1 of Collectin-12	81525	5.693	742	0.0175202	2	1	X
IPI00176222	Isoform 1 of Zinc finger protein 549	74440	8.569	640	0.0359375	7	1	X
IPI00012887	Cathepsin L1	37564	5.452	333	0.036036	2	1	X
IPI00745701	Isoform 6 of Deleted in malignant brain tumors 1 protein	274465	5.471	2542	0.00590086	1	1	X
IPI00420108	Dihydrolipoyllysine-residue succinyltransferase component of 2-oxoglutarate dehydrogenase complex, mitochondrial	48729	9.034	453	0.0309051	1	1	X
IPI00219960	Isoform 1L of Transcription factor 7	54125	8.843	495	0.0545455	8	1	X
IPI00784473	Isoform 1 of Vacuolar protein sorting-associated protein 13D	491845	6.587	4387	0.00364714	1	1	X
IPI00297646	Collagen alpha-1(I) chain	138911	5.79	1464	0.0150273	12	1	X
IPI00290315	Chromogranin-A	50688	4.594	457	0.0415755	7	1	X
IPI00478278	Isoform 2 of HAUS augmin-like complex subunit 7	47262	5.122	427	0.030445	1	1	X
IPI00375339	Isoform 1 of Sodium/potassium-transporting ATPase subunit alpha-4	114166	6.739	1029	0.0165209	1	1	X
IPI00025846	Isoform 2A of Desmocollin-2	99962	5.375	901	0.0210877	54	1	X
IPI00009010	tRNA methyltransferase 112 homolog	14199	5.254	125	0.176	2	1	X
IPI00293331	Ribonucleases P/MRP protein subunit POP1	114709	9.237	1024	0.0205078	1	1	X
IPI00329538	Prostasin	36431	6.004	343	0.0408163	2	1	X
IPI00019581	Coagulation factor XII	67818	7.763	615	0.0292683	1	1	X
IPI00929514	Similar to Cofilin-1	12586	10.077	111	0.225225	1	1	X
IPI00219788	Isoform A of Protein FAM3B	30383	9.073	274	0.0656934	6	1	X
IPI00219029	Aspartate aminotransferase, cytoplasmic	46247	7.026	413	0.0508475	1	1	X
IPI00001399	Adherens junction-associated protein 1	44536	9.702	411	0.0316302	1	1	X
IPI00395337	Isoform 1 of Pre-mRNA 3'-end-processing factor FIP1	66526	5.645	594	0.043771	30	1	X
IPI00289931	MADCAM1 protein	42691	4.881	406	0.0369458	94	1	X
IPI00002460	Isoform 1 of Annexin A7	52739	5.674	488	0.0327869	2	1	X
IPI00306400	Kinesin-like protein KIFC1	73748	9.109	673	0.0267459	1	1	X
IPI00167955	Putative uncharacterized protein FLJ35645	25164	9.533	245	0.106122	1	1	X
IPI00003091	Isoform 1 of Protein phosphatase 1 regulatory subunit 3A	125837	5.037	1122	0.0142603	28	1	X
IPI00784320	Protein FAM83H	127101	7.158	1179	0.0118745	11	1	X
IPI00218075	Protein FAM9B	22438	5.418	186	0.112903	1	1	X
IPI00940464	Aminoacylase-1	45885	6.175	408	0.0343137	12	1	X
IPI00384404	Rheumatoid factor RF-ET9 (Fragment)	12626	8.791	115	0.13913	167	1	X
IPI00387113	Ig kappa chain V-III region B6	11635	9.246	108	0.166667	70	1	X
IPI00387120	Ig kappa chain V-IV region Len	12640	7.93	114	0.157895	505	1	X
IPI00736885	Ig kappa chain V-II region TEW	12316	5.988	113	0.212389	177	1	X
IPI00384401	Myosin-reactive immunoglobulin kappa chain variable region (Fragment)	11761	8.518	109	0.165138	312	1	X
IPI00879999	ATP-dependent RNA helicase DDX54	98595	10.03	881	0.0192963	89	1	X
IPI00027166	Metalloproteinase inhibitor 2	24399	7.561	220	0.0909091	42	1	X
IPI00000914	Isoform 1 of Calcitonin	15467	6.17	141	0.0992908	17	1	X
IPI00848309	Isoform 2 of Tyrosine-protein phosphatase non-receptor type substrate 1	55240	6.888	507	0.0276134	12	1	X
IPI00009477	Intercellular adhesion molecule 2	30654	7.487	275	0.0545455	23	1	X
IPI00658073	Coiled-coil domain-containing protein 126	15668	10.024	140	0.0857143	9	1	X
IPI00000828	Proenkephalin-A	30787	5.532	267	0.101124	54	1	X
IPI00005181	Phospholipid scramblase 1	35049	4.943	318	0.0408805	8	1	X
IPI00010949	Isoform 1 of Sialate O-acetylesterase	58315	7.528	523	0.0286807	13	1	X
IPI00304999	Tyrosine-protein kinase transmembrane receptor ROR2	104757	6.553	943	0.0137858	4	1	X
IPI00409566	Isoform 1 of Polycystin-1	462568	6.718	4303	0.00534511	35	1	X
IPI00005707	C-type mannose receptor 2	166655	5.86	1479	0.00878972	13	1	X
IPI00005526	PRO0419	7400	4.881	67	0.313433	65	1	X
IPI00303161	Endothelial cell-selective adhesion molecule	41176	9.391	390	0.0435897	163	1	X
IPI00005733	TGF-beta receptor type-1	55960	7.59	503	0.0218688	3	1	X
IPI00028910	Dihydropyrimidinase	56630	7.286	519	0.0385356	2	1	X
IPI00167710	Isoform 1 of Fibulin-7	47376	7.65	439	0.047836	17	1	X
IPI00293723	Neurexophilin-4	33065	9.887	308	0.0551948	2	1	X
IPI00012011	Cofilin-1	18502	8.248	166	0.168675	4	1	X
IPI00023501	Isoform 1 of Tumor necrosis factor receptor superfamily member 1B	48291	6.276	461	0.032538	4	1	X
IPI00022200	Isoform 1 of Collagen alpha-3(VI) chain	343665	6.688	3177	0.00629525	2	1	X
IPI00783156	Bone morphogenetic protein receptor type-2	115201	6.206	1038	0.017341	3	1	X
IPI00183968	tropomyosin 3 isoform 1	32950	4.717	285	0.0701754	9	1	X
IPI00027497	Glucose-6-phosphate isomerase	63147	8.439	558	0.0268817	3	1	X
IPI00029751	Isoform 1 of Contactin-1	113320	5.891	1018	0.0206287	3	1	X
IPI00295414	Collagen alpha-1(XV) chain	141720	5.006	1388	0.0108069	28	1	X
IPI00025753	Desmoglein-1	113716	5.054	1049	0.0152526	3	1	X
IPI00219037	Histone H2A.x	15145	10.911	143	0.132867	9	1	X
IPI00022232	Colipase	11954	7.593	112	0.125	1	1	X
IPI00029739	Isoform 1 of Complement factor H	139096	6.66	1231	0.0113729	1	1	X
IPI00375494	Isoform 2 of Retinoblastoma-like protein 1	114688	7.616	1014	0.0147929	1	1	X
IPI00783313	Glycogen phosphorylase, liver form	97149	7.178	847	0.0283353	1	1	X
IPI00299162	V(D)J recombination-activating protein 2	59241	5.972	527	0.0322581	2	1	X
IPI00376403	Isoform 1 of Kunitz-type protease inhibitor 1	58398	6.286	529	0.0283554	1	1	X
IPI00412298	Isoform 1 of Serine/threonine-protein kinase ATR	301367	7.433	2644	0.00567322	1	1	X
IPI00024035	Isoform 1 of Cadherin-6	88309	4.931	790	0.0177215	1	1	X
IPI00295777	Glycerol-3-phosphate dehydrogenase [NAD+], cytoplasmic	37568	6.178	349	0.0429799	5	1	X
IPI00418471	Vimentin	53652	5.167	466	0.0300429	2	1	X
IPI00306322	Collagen alpha-2(IV) chain	167553	8.696	1712	0.00759346	2	1	X
IPI00072044	Isoform 1 of Ester hydrolase C11orf54	35117	6.84	315	0.0539683	8	1	X
IPI00747790	cDNA FLJ53153, highly similar to Homo sapiens mucin 20 (MUC20), mRNA	50166	5.069	487	0.0431211	1	1	X
IPI00021275	Isoform 1 of Ephrin type-B receptor 2	117493	6.549	1055	0.0227488	1	1	X
IPI00409659	Ubiquilin-2	65696	5.225	624	0.025641	1	1	X
IPI00219221	Galectin-7	15075	7.882	136	0.161765	1	1	X
IPI00171611	Histone H3.2	15388	11.271	136	0.0808824	3	1	X
IPI00021970	TNFRSF10C protein	31772	5.341	299	0.0702341	1	1	X
IPI00383048	Isoform 4 of Protein very KIND	148552	5.69	1397	0.0121689	1	1	X
IPI00218733	Superoxide dismutase [Cu-Zn]	15936	6.124	154	0.12987	2	1	X
IPI00910790	cDNA FLJ54587, highly similar to Splicing factor, arginine/serine-rich 16	70286	10.622	612	0.0277778	2	1	X
IPI00032826	Hsc70-interacting protein	41332	5.269	369	0.0379404	4	1	X
IPI00382440	Ig lambda chain V-IV region Hil	11517	6.508	107	0.17757	32	1	X
IPI00382436	Ig lambda chain V-III region SH	11393	6.521	108	0.166667	37	1	X
IPI00005573	Isoform 1 of 5'(3')-deoxyribonucleotidase, cytosolic type	23383	6.896	201	0.0895522	23	1	X
IPI00019943	Afamin	69069	5.9	599	0.0200334	2	1	X
IPI00784430	Similar to Ig kappa chain V-III region VG precursor	13798	6.023	127	0.0708661	110	1	X
IPI00382452	Isoform 1 of Charged multivesicular body protein 1a	21703	8.41	196	0.0663265	3	1	X
IPI00289342	Ephrin type-B receptor 4	108270	6.994	987	0.0182371	2	1	X
IPI00027235	Isoform 1 of Attractin	158537	7.318	1429	0.00909727	5	1	X
IPI00643114	70 kDa protein	69561	6.46	616	0.0275974	1	1	X
IPI00216007	Isoform 2 of Collagen alpha-5(IV) chain	161632	7.651	1691	0.00887049	1	1	X
IPI00218501	Isoform 2 of Ryanodine receptor 2	565586	6.279	4973	0.0028152	1	1	X
IPI00025346	Isoform 1 of Peroxisomal membrane protein PEX14	41237	4.982	377	0.0557029	1	1	X
IPI00303832	Paf1/RNA polymerase II complex component	80313	8.243	710	0.0253521	2	1	X
IPI00844026	Isoform 1 of BRICHOS domain-containing protein C16orf79	28470	7.646	260	0.130769	1	1	X
IPI00385985	Ig lambda chain V-III region LOI	11935	5.083	111	0.162162	5	1	X
IPI00386839	Amyloid lambda 6 light chain variable region SAR (Fragment)	12294	4.997	116	0.137931	4	1	X
IPI00027409	Myeloblastin	27807	8.472	256	0.046875	6	1	X
IPI00940353	Isoform 1 of Gamma-glutamyltransferase 6	50509	6.079	493	0.0425963	70	1	X
IPI00297030	Transmembrane protease serine 11E	47696	8.65	423	0.0260047	1	1	X
IPI00019988	N-sulphoglucosamine sulphohydrolase	56695	6.959	502	0.0239044	2	1	X
IPI00003929	Glutathione S-transferase A3	25302	9.263	222	0.0630631	1	1	X
IPI00333913	Isoform 1 of Neuroblastoma-amplified sequence	268571	5.958	2371	0.0109658	1	1	X
IPI00873231	cDNA FLJ60768, moderately similar to RNA polymerase I-specific transcriptioninitiation factor RRN3	55001	6.86	486	0.0329218	1	1	X
IPI00465431	Galectin-3	26152	8.791	250	0.06	2	1	X
IPI00759466	Isoform 4 of Epidermal growth factor receptor kinase substrate 8-like protein 1	88518	6.946	801	0.0224719	1	1	X
IPI00479186	Isoform M2 of Pyruvate kinase isozymes M1/M2	57937	7.915	531	0.0414313	2	1	X
IPI00003348	Guanine nucleotide-binding protein G(I)/G(S)/G(T) subunit beta-2	37331	5.999	340	0.0588235	1	1	X
IPI00646304	Peptidyl-prolyl cis-trans isomerase B	23743	9.53	216	0.0740741	1	1	X
IPI00027983	Cytidine deaminase	16185	6.987	146	0.136986	1	1	X
IPI00892695	Putative uncharacterized protein BRE	31973	4.888	284	0.0598592	4	1	X
IPI00000854	Lutropin subunit beta	15345	7.824	141	0.106383	2	1	X
IPI00855900	Isoform 3 of Proline-rich acidic protein 1	17369	5.372	152	0.0921053	1	1	X
IPI00165360	3-mercaptopyruvate sulfurtransferase	33178	6.754	297	0.0538721	1	1	X
IPI00374975	Probable phosphoglycerate mutase 4	28777	6.901	254	0.0551181	1	1	X
IPI00152453	HCG2042771	88382	5.932	797	0.0188206	1	1	X
IPI00382488	Ig heavy chain V-III region HIL	13566	9.365	121	0.132231	8	1	X
IPI00382478	Ig heavy chain V-III region TIL	12356	9.133	115	0.165217	8	1	X
IPI00937967	similar to hCG2039165	11772	5.469	103	0.184466	1	1	X
IPI00008857	Protein amnionless	47815	6.16	453	0.0463576	12	1	X
IPI00024307	Ephrin-B1	38007	9.012	346	0.0375723	4	1	X
IPI00019502	Isoform 1 of Myosin-9	226532	5.621	1960	0.00918367	3	1	X
IPI00855785	Isoform 15 of Fibronectin	272302	5.503	2477	0.00686314	18	1	X
IPI00384195	Isoform 3 of Plexin-B1	78395	6.271	729	0.0246914	4	1	X
IPI00062047	Kinesin-like protein KIF12	70660	8.981	646	0.0232198	1	1	X
IPI00028074	Isoform PlGF-3 of Placenta growth factor	24789	8.386	221	0.113122	1	1	X
IPI00001754	Junctional adhesion molecule A	32583	8.024	299	0.0769231	2	1	X
IPI00784119	V-type proton ATPase subunit S1	52026	6.134	470	0.0297872	6	1	X
IPI00852735	Isoform 1 of Protocadherin Fat 4	542687	4.938	4981	0.0038145	1	1	X
IPI00183445	Isoform 1 of Latrophilin-1	162717	6.597	1474	0.00814111	4	1	X
IPI00043716	Isoform 1 of Ligand-dependent nuclear receptor corepressor-like protein	66964	8.004	602	0.038206	1	1	X
IPI00215767	Isoform Long of Beta-1,4-galactosyltransferase 1	43920	8.742	398	0.0829146	5	1	X
IPI00216171	Gamma-enolase	47269	5.028	434	0.0414747	2	1	X
IPI00217223	Multifunctional protein ADE2	49679	7.485	451	0.0554324	30	1	X
IPI00816555	similar to Ig lambda chain	30350	7.819	288	0.0555556	5	1	X
IPI00335168	Isoform Non-muscle of Myosin light polypeptide 6	16930	4.652	151	0.10596	4	1	X
IPI00013438	Immunoglobulin lambda-like polypeptide 1	22963	10.102	213	0.0704225	9	1	X
IPI00018402	Tubulin-specific chaperone E	59346	6.756	527	0.0322581	2	1	X
IPI00006957	Isoform 1 of Dehydrogenase/reductase SDR family member 7	38299	8.597	339	0.0707965	2	1	X
IPI00953221	Isoform 6 of Extended synaptotagmin-2	104708	9.35	942	0.0318471	2	1	X
IPI00470823	Isoform 1 of Pancreatic secretory granule membrane major glycoprotein GP2	59480	5.233	537	0.0167598	1	1	X
IPI00386747	Isoform 2 of Codanin-1	134276	6.847	1228	0.0187296	1	1	X
IPI00477714	V3-4 protein	12901	4.533	123	0.130081	12	1	X
IPI00297124	Isoform 1 of Interleukin-6 receptor subunit beta	103537	5.944	918	0.0185185	1	1	X
IPI00032288	MANSC domain-containing protein 1	46810	6.534	431	0.0348028	1	1	X
IPI00022290	Beta-defensin 1	7420	8.95	68	0.338235	127	1	X
IPI00018769	Thrombospondin-2	129991	4.832	1172	0.0145051	3	1	X
IPI00016070	Glycerol-3-phosphate acyltransferase 4	52071	9.227	456	0.0416667	1	1	X
IPI00297910	Tumor-associated calcium signal transducer 2	35709	8.942	323	0.0371517	9	1	X
IPI00003111	Ig kappa chain V-I region AU	12848	4.772	117	0.136752	3	1	X
IPI00011899	BMP and activin membrane-bound inhibitor homolog	29108	7.807	260	0.111538	17	1	X
IPI00220642	14-3-3 protein gamma	28303	4.885	247	0.0647773	2	1	X
IPI00480159	Isoform 1 of Phosphatidylinositide phosphatase SAC2	128407	7.024	1132	0.0132509	4	1	X
IPI00016786	Isoform 2 of Cell division control protein 42 homolog	21259	6.57	191	0.104712	1	1	X
IPI00292530	Inter-alpha-trypsin inhibitor heavy chain H1	101389	6.794	911	0.0175631	2	1	X
IPI00001872	Isoform 1 of Protocadherin gamma-C3	101077	5.249	934	0.0224839	2	1	X
IPI00451132	cGMP-dependent 3',5'-cyclic phosphodiesterase	105717	5.449	941	0.0233794	3	1	X
IPI00025992	Hepcidin	9408	8.952	84	0.190476	1	1	X
IPI00382844	Aconitase (Fragment)	65347	7.898	600	0.0433333	2	1	X
IPI00005774	Isoform 1 of Low-density lipoprotein receptor-related protein 8	105634	5.045	963	0.01973	1	1	X
IPI00018279	Collagen alpha-3(V) chain	172121	6.879	1745	0.0120344	1	1	X
IPI00873840	Conserved hypothetical protein	19294	9.248	177	0.152542	1	1	X
IPI00387119	Ig kappa chain V-III region POM	11922	8.935	109	0.165138	6	1	X
IPI00410323	Isoform 1 of Thioredoxin domain-containing protein 2	60462	4.869	553	0.0379747	7	1	X
IPI00031464	Butyrophilin subfamily 2 member A3	65713	5.751	586	0.0238908	5	1	X
IPI00006091	Isoform 4 of Dystrophin	426692	5.9	3685	0.00569878	3	1	X
IPI00045957	Isoform 1 of Cyclic AMP-responsive element-binding protein 3-like protein 3	49077	5.141	461	0.021692	2	1	X
IPI00293887	Isoform 2 of StAR-related lipid transfer protein 8	121690	6.397	1103	0.0163191	1	1	X
IPI00186554	Serine/arginine repetitive matrix protein 4	68559	11.768	611	0.0458265	1	1	X
IPI00930263	cDNA FLJ61099, highly similar to ADP-ribosylation factor 1	19650	9.294	173	0.127168	1	1	X
IPI00217236	Tubulin-specific chaperone A	12855	5.285	108	0.166667	1	1	X
IPI00006034	Cysteine-rich protein 2	22493	8.776	208	0.153846	1	1	X
IPI00880178	Isoform 3 of UPF0510 protein INM02	28004	5.857	269	0.063197	2	1	X
IPI00184546	UPF0444 transmembrane protein C12orf23	11748	9.612	116	0.224138	1	1	X
IPI00555877	NADH dehydrogenase (Ubiquinone) 1 alpha subcomplex, 10, 42kDa variant (Fragment)	27040	9.068	241	0.0622407	1	1	X
IPI00066620	Isoform 1 of Uncharacterized protein C16orf46	43418	8.567	395	0.0556962	1	1	X
IPI00102165	Isoform 2 of Histone H2A.J	16110	10.377	151	0.0596026	6	1	X
IPI00015902	Beta-type platelet-derived growth factor receptor	123968	4.979	1106	0.0153707	6	1	X
IPI00023858	Fc-gamma receptor IIIb	29884	6.93	269	0.0446097	4	1	X
IPI00216088	Cellular retinoic acid-binding protein 2	15693	5.719	138	0.115942	3	1	X
IPI00218414	Carbonic anhydrase 2	29246	7.898	260	0.0615385	4	1	X
IPI00292858	Thymidine phosphorylase	49955	5.531	482	0.0311203	3	1	X
IPI00395826	Serine protease hepsin	45011	7.665	417	0.0311751	2	1	X
IPI00020407	Alpha-1,6-mannosylglycoprotein 6-beta-N-acetylglucosaminyltransferase A	84543	8.162	741	0.0161943	2	1	X
IPI00021302	Sushi domain-containing protein 2	90208	6.281	822	0.0145985	2	1	X
IPI00021891	Isoform Gamma-B of Fibrinogen gamma chain	51512	5.619	453	0.0441501	2	1	X
IPI00018953	Dipeptidyl peptidase 4	88279	6.038	766	0.0182768	2	1	X
IPI00032294	Cystatin-S	16214	5.021	141	0.12766	6	1	X
IPI00063827	Isoform 1 of Abhydrolase domain-containing protein 14B	22346	6.411	210	0.104762	1	1	X
IPI00739464	similar to actin, gamma 1	17136	8.925	152	0.105263	1	1	X
IPI00298057	Periplakin	204678	5.601	1756	0.00797267	1	1	X
IPI00411356	Vacuolar protein sorting-associated protein 4A	48898	7.898	437	0.0366133	1	1	X
IPI00005222	ephrin receptor EphB6 precursor	110700	6.648	1021	0.0186092	1	1	X
IPI00020546	Probable histone-lysine N-methyltransferase ASH1L	332790	9.403	2969	0.00808353	1	1	X
IPI00940065	Isoform 2 of Insulin-like growth factor II	20477	9.675	183	0.125683	1	1	X
IPI00029723	Follistatin-related protein 1	34985	5.515	308	0.0519481	1	1	X
IPI00942117	Cysteine-rich secretory protein 3	27630	7.993	245	0.0530612	1	1	X
IPI00745814	hypothetical protein XP_002343109	46515	5.326	445	0.0449438	1	1	X
IPI00744702	Isoform 1 of Multivesicular body subunit 12A	28783	9.007	273	0.0549451	2	1	X
IPI00003807	Lysosomal acid phosphatase	48344	6.751	423	0.0260047	1	1	X
IPI00410259	Isoform 1 of Pleckstrin homology-like domain family B member 2	142158	7.445	1253	0.0111732	1	1	X
IPI00065450	Isoform 1 of Putative adenylate kinase-like protein C9orf98	54925	6.148	479	0.0480167	3	1	X
IPI00290410	Deoxynucleotidyltransferase terminal-interacting protein 2	90670	5.968	810	0.0185185	1	1	X
IPI00027350	Peroxiredoxin-2	21892	5.975	198	0.0909091	1	1	X
IPI00012007	Adenosylhomocysteinase	47716	6.474	432	0.0347222	1	1	X
IPI00790530	Nuclear pore complex protein Nup85	75019	5.556	656	0.0198171	1	1	X
IPI00011692	Involucrin	69604	4.62	595	0.0336134	1	1	X
IPI00329801	Annexin A5	35937	5.091	320	0.05	1	1	X
IPI00639924	97 kDa protein	97390	8.409	888	0.0304054	1	1	X
IPI00100933	Isoform 1 of Phosphotriesterase-related protein	39018	6.64	349	0.0630372	1	1	X
IPI00030075	Fibroleukin	50229	7.424	439	0.0318907	1	1	X
IPI00939709	Isoform 4 of IST1 homolog	39979	5.344	366	0.0355191	1	1	X
IPI00419722	cDNA FLJ61340, highly similar to Homo sapiens seizure related 6 homolog-like 2 (SEZ6L2), transcript variant 2, mRNA	99075	4.85	923	0.0173348	1	1	X
IPI00017529	Isoform 1 of Lymphocyte function-associated antigen 3	28147	6.765	250	0.048	1	1	X
IPI00065500	BRO1 domain-containing protein BROX	46476	7.72	411	0.0486618	1	1	X
IPI00005038	Ribonuclease UK114	14494	8.954	137	0.116788	1	1	X
IPI00016513	Ras-related protein Rab-10	22541	8.749	200	0.055	1	1	X
IPI00909850	cDNA FLJ58287, highly similar to Galactoside 2-alpha-L-fucosyltransferase 2	37506	9.88	339	0.0235988	1	1	X
IPI00451401	Isoform 2 of Triosephosphate isomerase	27126	8.362	249	0.060241	2	1	X
IPI00291006	Malate dehydrogenase, mitochondrial	35503	8.882	338	0.0650888	2	1	X
IPI00217471	Hemoglobin subunit epsilon	16203	9.14	147	0.0680272	7	1	X
IPI00022974	Prolactin-inducible protein	16572	8.484	146	0.0753425	2	1	X
IPI00657936	Isoform 1 of Collagen alpha-1(XXVIII) chain	116657	6.414	1125	0.0106667	1	1	X
IPI00297714	Gamma-synuclein	13331	4.956	127	0.125984	1	1	X
IPI00032325	Cystatin-A	11006	5.507	98	0.142857	1	1	X
IPI00010214	Protein S100-A14	11662	5.491	104	0.105769	1	1	X
IPI00002689	Isoform Alpha of Short transient receptor potential channel 4	112101	7.8	977	0.013306	1	1	X
IPI00921290	Conserved hypothetical protein	21592	10.64	197	0.0812183	1	1	X
IPI00877894	Protein FAM74A1/A2	14779	10.697	127	0.133858	1	1	X
IPI00006547	T-cell immunomodulatory protein	68108	5.387	612	0.0326797	1	1	X
IPI00783024	Myosin-reactive immunoglobulin heavy chain variable region (Fragment)	14142	9.622	131	0.145038	2	1	X
IPI00006030	Dynein intermediate chain 1, axonemal	79283	6.874	699	0.0200286	11	1	X
IPI00022892	Thy-1 membrane glycoprotein	17935	8.908	161	0.0869565	10	1	X
IPI00013682	Isoform 3 of Ecto-ADP-ribosyltransferase 3	43923	6.064	389	0.0282776	4	1	X
IPI00215983	Carbonic anhydrase 1	28870	7.144	261	0.045977	3	1	X
IPI00940046	cDNA FLJ40980 fis, clone UTERU2014464, highly similar to ACID CERAMIDASE	34594	7.92	305	0.0819672	2	1	X
IPI00413865	Arylsulfatase J	67235	9.049	599	0.0317195	2	1	X
IPI00298547	Protein DJ-1	19891	7.463	189	0.100529	2	1	X
IPI00304962	Collagen alpha-2(I) chain	129288	9.053	1366	0.0131772	2	1	X
IPI00169087	Olfactory receptor 1P1	36638	8.111	330	0.0727273	2	1	X
IPI00004372	MEP1A protein	87897	5.843	774	0.0232558	2	1	X
IPI00022661	Isoform Delta of Poliovirus receptor-related protein 2	57742	4.82	538	0.0297398	1	1	X
IPI00020996	Insulin-like growth factor-binding protein complex acid labile subunit	66035	6.915	605	0.0264463	1	1	X
IPI00013895	Protein S100-A11	11740	7.305	105	0.152381	1	1	X
IPI00216298	Thioredoxin	11737	4.91	105	0.12381	1	1	X
IPI00647019	12 kDa protein	12331	11.351	120	0.15	1	1	X
IPI00016007	Myosin-Vc	202794	7.728	1742	0.0143513	1	1	X
IPI00639874	Isoform 2 of Serine/threonine-protein kinase SMG1	395453	6.336	3521	0.00426015	1	1	X
IPI00419215	Alpha-2-macroglobulin-like protein 1	161104	5.737	1454	0.0123796	1	1	X
IPI00219806	Protein S100-A7	11471	6.807	101	0.19802	1	1	X
IPI00026199	Glutathione peroxidase 3	25505	8.436	226	0.0530973	1	1	X
IPI00220301	Peroxiredoxin-6	25035	6.387	224	0.0758929	1	1	X
IPI00914890	Isoform 1 of Microtubule-associated serine/threonine-protein kinase 4	284378	8.639	2626	0.00837776	1	1	X
IPI00021091	Isoform 1 of Leucine-rich glioma-inactivated protein 1	63818	8.287	557	0.032316	1	1	X
IPI00021536	Calmodulin-like protein 5	15892	4.483	146	0.0753425	1	1	X
IPI00216984	Calmodulin-like protein 3	16891	4.469	149	0.114094	1	1	X
IPI00020687	Pancreatic secretory trypsin inhibitor	8507	8.151	79	0.303797	56	1	X
IPI00010277	Isoform 1 of Tumor necrosis factor receptor superfamily member 12A	13911	9.133	129	0.139535	9	1	X
IPI00216550	Isoform 1 of Complement decay-accelerating factor	48717	8.412	440	0.0659091	7	1	X
IPI00303963	Complement C2 (Fragment)	83268	7.434	752	0.0199468	11	1	X
IPI00013485	40S ribosomal protein S2	31324	10.251	293	0.0546075	3	1	X
IPI00414609	Isoform PSP94 of Beta-microseminoprotein	12865	5.502	114	0.0877193	2	1	X
IPI00409588	osteoclast-associated receptor isoform 1	30877	6.539	286	0.0804196	3	1	X
IPI00828125	Isoform 4 of Sphingomyelin phosphodiesterase 4	98148	8.362	873	0.0274914	1	1	X
IPI00921298	Conserved hypothetical protein	13895	7.429	129	0.255814	1	1	X
IPI00797989	58 kDa protein	57833	9.285	498	0.0180723	1	1	X
IPI00294615	Fibulin-5	50180	4.722	448	0.0535714	29	1	X
IPI00299526	Polycomb protein SUZ12	83055	8.844	739	0.0175913	6	1	X
IPI00873709	Putative uncharacterized protein ENSP00000383309	55306	13.402	505	0.0435644	1	1	X
IPI00008416	Miro domain-containing protein C1orf89	28498	8.149	258	0.143411	1	1	X
IPI00304911	V-type proton ATPase subunit B, kidney isoform	56833	5.661	513	0.0506823	1	1	X
IPI00006193	Netrin-3	61466	8.826	580	0.0327586	1	1	X
IPI00470624	Isoform 1 of Max dimerization protein 3	23477	9.34	206	0.0970874	1	1	X
IPI00384668	Isoform 3 of Anoctamin-1	74369	8.781	642	0.0280374	1	1	X
IPI00290409	BCL2/adenovirus E1B 19 kDa protein-interacting protein 3	21541	6.821	194	0.056701	1	1	X
IPI00301844	Zinc fingers and homeoboxes protein 3	104657	6.129	956	0.0188285	1	1	X
IPI00878384	Isoform 2 of Ferric-chelate reductase 1	70465	8.038	626	0.0591054	6	1	X
IPI00397366	Isoform 1 of Liprin-beta-1	114024	5.553	1011	0.024728	1	1	X
IPI00940877	similar to forkhead box L2	42887	10.2	387	0.0749354	1	1	X
IPI00000390	Isoform 1 of Noelin-3	54930	8.239	478	0.0313808	1	1	X
IPI00743813	Isoform 1 of Abnormal spindle-like microcephaly-associated protein	409800	10.446	3477	0.00632729	2	1	X
IPI00479641	G2/M phase-specific E3 ubiquitin-protein ligase	80504	7.74	706	0.0325779	1	1	X
IPI00218915	Arachidonate 12-lipoxygenase, 12S-type	75694	6.214	663	0.0693816	1	1	X
IPI00216164	Peroxisomal bifunctional enzyme	79495	9.169	723	0.0401106	1	1	X
IPI00478120	Protein FAM27E1	14752	11.845	126	0.150794	1	1	X
IPI00414315	EPS8L2 protein	82323	7.043	731	0.0478796	1	1	X
IPI00056324	Isoform 1 of Hermansky-Pudlak syndrome 3 protein	113736	6.428	1004	0.0159363	1	1	X
IPI00023868	Canalicular multispecific organic anion transporter 1	174191	8.359	1545	0.0110032	1	1	X
IPI00011289	Isoform 1 of Sodium/nucleoside cotransporter 1	71584	7.638	649	0.0308166	12	1	X
IPI00784883	Isoform 1 of Male-specific lethal 1 homolog	67139	9.034	614	0.0309446	4	1	X
IPI00024706	Sorting nexin-25	97945	6.377	840	0.022619	3	1	X
IPI00418220	Isoform 1 of Zinc finger protein ZFAT	139034	7.267	1243	0.0249397	1	1	X
IPI00029819	Neurogenic locus notch homolog protein 3	243659	5.39	2321	0.00473934	6	1	X
IPI00414287	N-acetylgalactosamine kinase	50378	6.607	458	0.0218341	65	1	X
IPI00873518	MAD1 mitotic arrest deficient-like 1	91886	8.113	804	0.0298507	1	1	X
IPI00064238	Protein fem-1 homolog C	68673	7.678	617	0.0243112	1	1	X
IPI00514161	Isoform 1 of RING finger protein 220	62765	6.031	566	0.0176678	185	1	X
IPI00220613	Isoform 2C2A of Collagen alpha-2(VI) chain	97419	5.608	918	0.0119826	2	1	X
IPI00304227	Isoform 1 of Cadherin-11	87965	4.905	796	0.0276382	2	1	X
IPI00843942	Complement factor H-related protein 5	64419	7.212	569	0.0228471	2	1	X
IPI00794421	34 kDa protein	33800	9.051	297	0.0572391	3	1	X
IPI00000861	Isoform 1 of LIM and SH3 domain protein 1	29717	7.086	261	0.0574713	4	1	X
IPI00008616	Isoform 1 of Solute carrier family 12 member 7	119106	6.718	1083	0.0166205	1	1	X
IPI00295265	Isoform 1 of Klotho	116181	8.115	1012	0.020751	4	1	X
IPI00879306	Protein GRINL1B	41713	6.817	368	0.048913	3	1	X
IPI00418202	Isoform 3 of Pyridoxal kinase	30638	6.659	272	0.0919118	1	1	X
IPI00552643	Isoform 1 of Multivesicular body subunit 12B	35620	8.272	319	0.0783699	1	1	X
IPI00293276	Macrophage migration inhibitory factor	12476	8.135	115	0.226087	1	1	X
IPI00743194	Kappa light chain variable region (Fragment)	13182	7.462	121	0.165289	3	1	X
IPI00032545	Isoform 1 of Leukocyte-associated immunoglobulin-like receptor 2	16280	5.267	152	0.0986842	1	1	X
IPI00010360	Isoform 1 of Collagen alpha-3(IV) chain	161812	9.2	1670	0.0137725	1	1	X
IPI00294501	7-dehydrocholesterol reductase	54489	8.761	475	0.0505263	1	1	X
IPI00145260	Putative transferase C1orf69, mitochondrial	38155	9.967	356	0.0786517	1	1	X
IPI00000160	Proopiomelanocortin preproprotein	29655	8.045	270	0.0740741	19	1	X
IPI00168012	Uncharacterized protein C12orf69	24877	8.655	225	0.142222	1	1	X
IPI00478949	Putative uncharacterized protein SDK2	244344	7.135	2216	0.00947653	1	1	X
IPI00479961	Isoform 1 of Beta,beta-carotene 9',10'-oxygenase	65658	8.47	579	0.0189983	1	1	X
IPI00872831	Isoform 2 of IQ motif and SEC7 domain-containing protein 2	162784	8.6	1488	0.0194892	1	1	X
IPI00186808	Isoform 1 of Apoptosis-stimulating of p53 protein 2	125616	6.078	1128	0.0203901	1	1	X
IPI00291928	Ras-related protein Rab-14	23897	6.554	215	0.0744186	1	1	X
IPI00305267	Isoform 1 of Golgin subfamily A member 3	167355	5.459	1498	0.0200267	1	1	X
IPI00815707	Isoform 4 of Ankyrin repeat and KH domain-containing protein 1	278748	5.857	2634	0.0136674	1	1	X
IPI00001738	Nuclear pore complex protein Nup88	83542	5.69	741	0.0188934	3	1	X
IPI00796409	Hypothetical short protein	6041	9.969	51	0.294118	1	1	X
IPI00018305	Insulin-like growth factor-binding protein 3	31674	8.817	291	0.140893	16	1	X
IPI00794205	26 kDa protein	25796	9.272	229	0.0524017	5	1	X
IPI00296141	Dipeptidyl peptidase 2	54341	6.318	492	0.0365854	3	1	X
IPI00220342	N(G),N(G)-dimethylarginine dimethylaminohydrolase 1	31122	5.809	285	0.0912281	2	1	X
IPI00329306	Keratin, type II cytoskeletal 74	57865	8.015	529	0.0226843	2	1	X
IPI00761051	Isoform 1 of Erythroid differentiation-related factor 1	138528	6.336	1238	0.0161551	1	1	X
IPI00003269	Beta-actin-like protein 2	42003	5.594	376	0.0558511	1	1	X
IPI00027451	Zinc finger protein GLI1	117904	7.34	1106	0.0153707	1	1	X
IPI00930218	hypothetical protein FLJ22184	83727	11.203	855	0.0233918	3	1	X
IPI00374068	Isoform 1 of ADAMTS-like protein 4	116545	8.356	1074	0.0139665	1	1	X
IPI00027422	Isoform Beta-4C of Integrin beta-4	202151	6.093	1822	0.00713502	2	1	X
IPI00002707	Isoform 1 of Spastin	67197	9.663	616	0.0292208	1	1	X
IPI00300127	N-acetyltransferase 10	115704	8.373	1025	0.0146341	1	1	X
IPI00029079	GMP synthase [glutamine-hydrolyzing]	76715	6.982	693	0.011544	1	1	X
IPI00024441	Isoform 2 of Solute carrier family 35 member E2	29079	8.244	266	0.0601504	1	1	X
IPI00306791	Sorbin and SH3 domain-containing protein 1	143860	6.925	1305	0.010728	1	1	X
IPI00004069	Putative deoxyribonuclease TATDN2	85023	7.407	761	0.0249671	1	1	X
IPI00329672	Myosin-Ie	127041	8.955	1109	0.0117223	3	1	X
IPI00604464	Isoform 1 of Ubiquitin-protein ligase E3C	123923	6.713	1083	0.0258541	1	1	X
IPI00909283	cDNA FLJ58514, highly similar to Cadherin-11	85594	4.833	779	0.042362	8	1	X
IPI00868990	Isoform 1 of Solute carrier family 22 member 23	73748	7.78	686	0.0364431	1	1	X
IPI00554512	Putative uncharacterized protein DKFZp686L21237	28621	5.816	246	0.0691057	1	1	X
IPI00015945	Transcription factor BTF3 homolog 2	7606	10.588	67	0.223881	2	1	X
IPI00604494	Coiled-coil domain-containing protein 92	36961	8.993	331	0.0513595	2	1	X
IPI00334648	Isoform 1 of NAD-dependent deacetylase sirtuin-7	44898	9.765	400	0.06	1	1	X
IPI00160384	Isoform Long of Protein delta homolog 1	41143	5.662	383	0.120104	1	1	X
IPI00010348	Deoxyribonuclease-2-alpha	39581	8.139	360	0.0333333	38	1	X
IPI00013184	N-terminal acetyltransferase complex ARD1 subunit homolog A	26458	5.643	235	0.0978723	5	1	X
IPI00000044	Platelet-derived growth factor subunit B	27283	9.237	241	0.0497925	4	1	X
IPI00943265	Similar to Ig kappa chain V-IV region precursor	19518	5.004	180	0.05	2	1	X
IPI00955040	tight junction protein 2 isoform 4	130446	7.604	1157	0.019879	2	1	X
IPI00177728	Isoform 1 of Cytosolic non-specific dipeptidase	52878	6.084	475	0.0442105	2	1	X
IPI00395632	ALK tyrosine kinase receptor	176428	7.086	1620	0.012963	1	1	X
IPI00171494	Isoform 2 of Cytoplasmic dynein 2 heavy chain 1	493392	6.542	4314	0.00370886	2	1	X
IPI00023020	Isoform 1 of Semenogelin-1	52131	9.325	462	0.0281385	1	1	X
IPI00015688	Glypican-1	61650	7.506	558	0.0250896	1	1	X
IPI00644191	70 kDa protein	69535	9.21	605	0.0198347	1	1	X
IPI00373894	Isoform 1 of UPF0378 protein KIAA0100	253700	7.176	2235	0.00402685	2	1	X
IPI00290462	Carbonyl reductase [NADPH] 3	30850	6.175	277	0.0577617	1	1	X
IPI00007853	Gamma-interferon-inducible lysosomal thiol reductase	29149	5.066	261	0.0421456	1	1	X
IPI00942103	Putative uncharacterized protein ENSP00000392404 (Fragment)	31959	4.909	446	0.0470852	1	1	X
IPI00024048	Cadherin-15	88916	4.985	814	0.027027	1	1	X
IPI00289275	Cartilage intermediate layer protein 1	132624	8.403	1184	0.0168919	1	1	X
IPI00163563	Phosphatidylethanolamine-binding protein 4	25733	6.8	227	0.118943	1	1	X
IPI00410542	cDNA FLJ41733 fis, clone HLUNG2017806	19235	10.088	182	0.115385	1	1	X
IPI00306049	Isoform 1 of Protein misato homolog 1	61835	6.185	570	0.0315789	1	1	X
IPI00384402	Myosin-reactive immunoglobulin kappa chain variable region (Fragment)	11928	7.957	109	0.165138	1	1	X
IPI00874168	Isoform 1 of Myosin-XVIIIb	285185	6.937	2567	0.00623296	1	1	X
IPI00384382	AngRem52	37440	9.169	340	0.108824	3	1	X
IPI00298383	FXYD domain-containing ion transport regulator 2 isoform 3	15056	5.442	145	0.103448	1	1	X
IPI00012269	Isoform 1 of Multimerin-1	138110	7.968	1228	0.00570033	1	1	X
IPI00003947	Ig lambda chain V-II region BUR	11506	8.101	109	0.174312	1	1	X
IPI00397229	Isoform 1 of CD97 antigen	91869	6.884	835	0.0419162	2	1	X
IPI00909818	cDNA FLJ60927, highly similar to Mucin-1	57226	7.026	561	0.0677362	1	1	X
IPI00027491	Isoform A of Low affinity immunoglobulin epsilon Fc receptor	36469	5.572	321	0.0747664	1	1	X
IPI00167521	cDNA FLJ39068 fis, clone NT2RP7015080	14282	10.288	137	0.131387	1	1	X
IPI00827784	Isoform 7 of Myosin-IIIb	152757	8.231	1350	0.0244444	1	1	X
IPI00418720	Putative uncharacterized protein FLJ44672	25248	10.263	251	0.135458	1	1	X
IPI00006280	Isoform 1 of Sterol regulatory element-binding protein cleavage-activating protein	139729	6.918	1279	0.0265833	1	1	X
IPI00383629	IgG VH protein (Fragment)	16031	5.025	150	0.213333	1	1	X
IPI00375652	Isoform 1 of Cytoplasmic polyadenylation element-binding protein 4	80152	7.185	729	0.0233196	1	1	X
IPI00024012	Frizzled-7	63620	7.857	574	0.0383275	1	1	X
IPI00335009	hemicentin 2	414322	5.731	3874	0.00335571	1	1	X
IPI00387095	Ig kappa chain V-I region Ka	11285	9.149	108	0.111111	2	1	X
IPI00890733	Cryocrystalglobulin CC2 lambda light chain variable region (Fragment)	11315	8.299	110	0.0727273	2	1	X
IPI00152653	Dynein heavy chain 5, axonemal	529021	6.115	4624	0.00475778	1	1	X
IPI00300621	Isoform 2B2 of Synaptojanin-2	165538	7.354	1496	0.00802139	1	1	X
IPI00019835	Isoform 1 of Bcl-2-like protein 12	36821	9.501	334	0.0479042	1	1	X
IPI00786880	Putative myosin-XVB	167118	8.456	1530	0.00392157	1	1	X
IPI00384753	Isoform 7 of Glycerate kinase	22027	9.718	205	0.156098	1	1	X
IPI00328885	immunoglobulin-like and fibronectin type III domain containing 1	383805	5.987	3708	0.0083603	1	1	X
IPI00001192	cDNA FLJ59489	122308	7.974	1083	0.0184672	1	1	X
IPI00303335	Nebulin	772940	9.072	6669	0.00224921	2	1	X
IPI00455739	Isoform 1 of Beta-1,3-N-acetylglucosaminyltransferase lunatic fringe	41773	9.249	379	0.0686016	1	1	X
IPI00298176	Glutathione peroxidase 2	21907	7.867	190	0.121053	1	1	X
IPI00941749	Isoform 1 of Rho GTPase-activating protein 21	217331	7.821	1957	0.00510986	1	1	X
IPI00783879	Isoform 1 of Zinc finger protein 40	296865	7.853	2718	0.00662252	1	1	X
IPI00103552	Mucin-16	2284292	5.994	22152	0.00153485	2	1	X
IPI00447177	Antigen MLAA-23	17772	9.829	158	0.107595	2	1	X
IPI00935220	similar to heat shock 70kD protein binding protein	20016	9.755	183	0.0928962	1	1	X
IPI00002526	cDNA FLJ56258, highly similar to Squamous cell carcinoma antigen recognized by T-cells 2	111824	7.921	977	0.0174002	3	1	X
IPI00217007	Isoform 2 of Uncharacterized protein KIAA2013	72681	8.902	667	0.0464768	1	1	X
IPI00220154	Isoform 3 of Myosin-Va	218624	8.528	1880	0.0111702	1	1	X
IPI00294443	Isoform 1 of Chloride intracellular channel protein 5	28179	5.994	251	0.0996016	1	1	X
IPI00167636	Uncharacterized protein C1orf161	42357	8.609	362	0.0276243	1	1	X
IPI00719272	Conserved hypothetical protein	12638	7.788	112	0.241071	1	1	X
IPI00373937	Suprabasin	25335	7.082	247	0.125506	1	1	X
IPI00879600	Conserved hypothetical protein	11049	9.68	98	0.122449	1	1	X
IPI00029737	Isoform Long of Long-chain-fatty-acid--CoA ligase 4	79188	8.482	711	0.021097	13	1	X
IPI00745619	Conserved hypothetical protein	10382	9.571	91	0.120879	2	1	X
IPI00032140	Serpin H1	46441	8.796	418	0.0574163	1	1	X
IPI00031718	Isoform 1 of Ectonucleoside triphosphate diphosphohydrolase 4	70255	8.349	616	0.012987	1	1	X
IPI00009724	Isoform 1 of EF-hand calcium-binding domain-containing protein 6	172930	8.424	1501	0.011992	1	1	X
IPI00293098	WD40 repeat-like domain containing protein	104822	5.852	908	0.0198238	1	1	X
IPI00941323	10 kDa protein	10300	9.495	91	0.186813	1	1	X
IPI00943000	Isoform 1 of Selenium-binding protein 1	52391	6.366	472	0.0381356	1	1	X
IPI00031084	PH and SEC7 domain-containing protein 2	84760	5.218	771	0.0181582	1	1	X
IPI00455316	Fraser syndrome 1 protein isoform 1 precursor	443636	5.59	4012	0.00473579	1	1	X
IPI00894163	Isoform 1 of Myosin-XIX	109135	7.727	970	0.0206186	1	1	X
IPI00150963	RNA pseudouridylate synthase domain-containing protein 2	61311	7.32	545	0.0330275	1	1	X
IPI00297683	Isoform 1 of PACRG-like protein	27152	9.765	248	0.0927419	1	1	X
IPI00019642	Isoform 1 of CAP-Gly domain-containing linker protein 2	115837	6.787	1046	0.0181644	1	1	X
IPI00026241	Bone marrow stromal antigen 2	19769	5.606	180	0.111111	1	1	X
IPI00289914	MutS protein homolog 4	104756	7.542	936	0.0181624	24	1	X
IPI00936264	hypothetical protein XP_002345251	33564	11.449	330	0.0636364	3	1	X
IPI00221375	Isoform 2 of Pro-neuregulin-1, membrane-bound isoform	71331	8.701	648	0.0154321	3	1	X
IPI00299435	apolipoprotein F precursor	35399	5.64	326	0.0398773	2	1	X
IPI00952731	39 kDa protein	38730	8.932	336	0.0446429	2	1	X
IPI00333823	Isoform 2 of Amiloride-sensitive cation channel 1, neuronal	62906	7.252	563	0.0159858	1	1	X
IPI00029601	Src substrate cortactin	61586	5.394	550	0.0236364	1	1	X
IPI00152981	Acyl-CoA dehydrogenase family member 9, mitochondrial	68760	8.156	621	0.0273752	1	1	X
IPI00219794	Isoform 2 of AP-1 complex subunit mu-2	48210	8.089	425	0.0658824	1	1	X
IPI00386311	SWI/SNF-related matrix-associated actin-dependent regulator of chromatin subfamily A-like protein 1	105938	9.092	954	0.0345912	1	1	X
IPI00844589	PRAME family member 18	55261	7.898	479	0.0187891	1	1	X
IPI00478468	Isoform Alpha of Tripartite motif-containing protein 14	49773	7.923	442	0.0361991	1	1	X
IPI00419337	MAGUK p55 subfamily member 3	66152	6.891	585	0.0307692	1	1	X
IPI00005776	Nucleotide-binding oligomerization domain-containing protein 1	107691	7.12	953	0.0220357	1	1	X
IPI00943981	prematurely terminated mRNA decay factor-like	236602	6.163	2104	0.00617871	1	1	X
IPI00074604	Isoform 1 of Glomulin	68208	5.377	594	0.0286195	1	1	X
IPI00796509	12 kDa protein	11517	9.237	104	0.221154	1	1	X
IPI00739099	Collagen alpha-2(V) chain	144910	6.457	1499	0.0160107	1	1	X
IPI00328580	Isoform 1 of tRNA 2'-phosphotransferase 1	27742	10.02	253	0.0592885	1	1	X
IPI00021396	Vascular endothelial growth factor receptor 2	151527	5.852	1356	0.0117994	1	1	X
IPI00024062	Isoform 1 of Band 4.1-like protein 1	98503	5.613	881	0.0192963	1	1	X
IPI00749443	Putative uncharacterized protein ENSP00000383961	20655	11.931	189	0.0582011	1	1	X
IPI00797790	22 kDa protein	21693	7.135	196	0.0816327	1	1	X
IPI00938039	hypothetical protein XP_002343359	16945	4.927	142	0.21831	1	1	X
IPI00917033	Conserved hypothetical protein	12970	10.596	122	0.262295	1	1	X
IPI00922219	cDNA FLJ52086	74688	8.93	669	0.0239163	1	1	X
IPI00746281	Isoform 1 of Uncharacterized protein CXorf23	83871	9.707	711	0.02391	1	1	X
IPI00815713	Isoform 4 of Treacle protein	156057	8.995	1525	0.0196721	1	1	X
IPI00387110	Ig kappa chain V-II region MIL	12056	9.297	112	0.214286	1	1	X
IPI00029561	NADH dehydrogenase [ubiquinone] 1 alpha subcomplex subunit 10, mitochondrial	40751	8.487	355	0.0450704	4	1	X
IPI00929454	beta-1,4-N-acetyl-galactosaminyl transferase 2 isoform c	54203	8.015	480	0.0604167	1	1	X

## Sheet: Pooled male sample
IPI_Number	Protein_Name	Molecular_Weight	Isoelectric_Point	Amino_Acid_Count	pepCoverage	Number_of_Spectra	Number_of_Unique_Peptides	Single_Peptide
IPI00745872	Isoform 1 of Serum albumin	69367	6.283	609	0.431856	1542	27
IPI00022426	Protein AMBP	38999	6.255	352	0.480114	1423	16
IPI00013945	Isoform 1 of Uromodulin	69761	5.235	640	0.18125	969	13
IPI00024284	Basement membrane-specific heparan sulfate proteoglycan core protein	468798	6.512	4391	0.0291505	510	12
IPI00395488	Vasorin	71713	7.409	673	0.258544	437	10
IPI00000073	Pro-epidermal growth factor	133994	5.85	1207	0.069594	330	10
IPI00784865	IGK@ protein	25773	6.788	236	0.271186	1746	9
IPI00550731	Putative uncharacterized protein	26235	8.463	239	0.313808	1698	9
IPI00940952	Ig kappa chain C region	25917	8.116	236	0.279661	1667	9
IPI00215894	Isoform LMW of Kininogen-1	47883	6.669	427	0.264637	363	8
IPI00022895	Alpha-1B-glycoprotein	54273	5.876	495	0.272727	158	7
IPI00006662	Apolipoprotein D	21276	5.139	189	0.21164	576	6
IPI00816799	Rheumatoid factor D5 light chain (Fragment)	12766	8.926	118	0.29661	1480	6
IPI00029260	Monocyte differentiation antigen CD14	40076	6.233	375	0.245333	333	6
IPI00166729	alpha-2-glycoprotein 1, zinc precursor	34259	6.05	298	0.248322	221	6
IPI00013179	Prostaglandin-H2 D-isomerase	21029	7.974	190	0.263158	898	5
IPI00011302	CD59 glycoprotein	14177	6.489	128	0.28125	300	5
IPI00154742	IGL@ protein	24793	6.377	234	0.277778	251	5
IPI00291136	Collagen alpha-1(VI) chain	108529	5.421	1028	0.0632296	54	5
IPI00015881	Isoform 1 of Macrophage colony-stimulating factor 1	60119	5.29	554	0.138989	10	5
IPI00305064	Isoform 1 of CD44 antigen	81554	5.327	742	0.0781671	223	4
IPI00021085	Peptidoglycan recognition protein 1	21731	8.723	196	0.382653	219	4
IPI00019449	Non-secretory ribonuclease	18354	8.858	161	0.21118	171	4
IPI00016915	Insulin-like growth factor-binding protein 7	29130	7.947	282	0.187943	154	4
IPI00103871	Isoform 1 of Roundabout homolog 4	107457	6.635	1007	0.0635551	148	4
IPI00449920	cDNA FLJ90170 fis, clone MAMMA1000370, highly similar to Ig alpha-1 chain C region	53224	6.667	493	0.180527	125	4
IPI00746352	SH3 domain-binding glutamic acid-rich-like protein 3	10438	4.926	93	0.677419	113	4
IPI00294713	Isoform 1 of Mannan-binding lectin serine protease 2	75733	5.765	686	0.0393586	101	4
IPI00022463	Serotransferrin	77050	7.13	698	0.0974212	101	4
IPI00019954	Cystatin-M	16511	8.26	149	0.389262	8	4
IPI00298828	Beta-2-glycoprotein 1	38298	8.101	345	0.0869565	321	3
IPI00304808	Isoform 1 of Kallikrein-1	28890	4.83	262	0.110687	165	3
IPI00296992	Isoform Long of Tyrosine-protein kinase receptor UFO	98336	5.432	894	0.0458613	143	3
IPI00026314	Isoform 1 of Gelsolin	85698	6.274	782	0.0485934	118	3
IPI00291488	Isoform 1 of WAP four-disulfide core domain protein 2	12993	4.828	124	0.217742	110	3
IPI00022417	Leucine-rich alpha-2-glycoprotein	38178	6.964	347	0.175793	106	3
IPI00006705	Uteroglobin	9994	5.056	91	0.483516	90	3
IPI00010858	Prostate-specific antigen	28741	7.745	261	0.218391	85	3
IPI00001952	Endonuclease domain-containing 1 protein	55017	5.708	500	0.122	64	3
IPI00006971	Isoform 1 of Endosialin	80859	5.356	757	0.0488771	44	3
IPI00298971	Vitronectin	54306	5.799	478	0.0690377	25	3
IPI00400826	Isoform 2 of Clusterin	57833	6.8	501	0.0938124	23	3
IPI00218407	Fructose-bisphosphate aldolase B	39473	8.133	364	0.134615	14	3
IPI00896419	Isoform 1 of Inter-alpha-trypsin inhibitor heavy chain H4	103357	6.988	930	0.0397849	3	3
IPI00647357	Isoform 1 of Osteoclast-associated immunoglobulin-like receptor	30531	6.539	282	0.22695	3	3
IPI00021000	Isoform A of Osteopontin	35423	4.572	314	0.0955414	151	2
IPI00012503	Isoform Sap-mu-0 of Proactivator polypeptide	58113	5.167	524	0.0667939	147	2
IPI00045512	Hemicentin 1	613025	6.477	5636	0.00514549	119	2
IPI00021885	Isoform 1 of Fibrinogen alpha chain	94973	6.013	866	0.0404157	106	2
IPI00953695	Ig kappa chain V-II region GM607 (Fragment)	12664	8.299	117	0.273504	118	2
IPI00009276	Endothelial protein C receptor precursor	30715	8.836	275	0.0945455	80	2
IPI00785084	IGH@ protein	51083	8.827	465	0.083871	78	2
IPI00004573	Polymeric immunoglobulin receptor	83284	5.748	764	0.0405759	67	2
IPI00939667	Isoform 1 of Tripeptidyl-peptidase 1	61248	6.481	563	0.0497336	63	2
IPI00953689	Alpha-2-HS-glycoprotein	39325	5.72	367	0.111717	61	2
IPI00030205	Ig kappa chain V-III region HAH	14073	8.796	129	0.162791	123	2
IPI00032258	Complement C4-A	192771	7.088	1744	0.0166284	54	2
IPI00004656	Beta-2-microglobulin	13715	6.537	119	0.193277	47	2
IPI00183487	Xylosyltransferase 1	107569	9.277	959	0.0198123	39	2
IPI00939996	Ig kappa chain V-II region RPMI 6410	14707	9.608	133	0.240602	75	2
IPI00002280	ProSAAS	27372	6.652	260	0.138462	26	2
IPI00651692	Stromal cell-derived factor 1 theta	11395	9.793	100	0.22	20	2
IPI00297263	Isoform 1 of Protein HEG homolog 1	147461	6.173	1381	0.0311369	16	2
IPI00160130	Cubilin	398676	5.346	3623	0.00855644	16	2
IPI00654755	Hemoglobin subunit beta	15998	7.798	147	0.197279	14	2
IPI00394992	Isoform 2 of N-acetylmuramoyl-L-alanine amidase	68000	7.734	634	0.0725552	14	2
IPI00021447	Alpha-amylase 2B	57710	7.106	511	0.0704501	12	2
IPI00386133	Ig kappa chain V-IV region B17	14966	8.236	134	0.156716	28	2
IPI00032293	Cystatin-C	15799	8.942	146	0.246575	10	2
IPI00009950	Vesicular integral-membrane protein VIP36	40229	7.144	356	0.0646067	7	2
IPI00019568	Prothrombin (Fragment)	70037	5.99	622	0.0482315	6	2
IPI00031008	Isoform 1 of Tenascin	240853	4.893	2201	0.0149932	5	2
IPI00651768	Isoform 1 of Hepatitis A virus cellular receptor 2	33351	5.5	301	0.139535	5	2
IPI00026259	N(4)-(beta-N-acetylglucosaminyl)-L-asparaginase	37208	6.284	346	0.124277	4	2
IPI00009650	Lipocalin-1	19250	5.797	176	0.153409	4	2
IPI00153049	Isoform 2 of Matrix-remodeling-associated protein 8	49620	6.922	450	0.0488889	4	2
IPI00297284	insulin-like growth factor binding protein 2, 36kDa precursor	35138	7.539	328	0.106707	4	2
IPI00022432	Transthyretin	15887	6.074	147	0.285714	3	2
IPI00012102	N-acetylglucosamine-6-sulfatase	62082	8.362	552	0.0471014	2	2
IPI00385252	Ig kappa chain V-III region GOL	11830	9.242	109	0.220183	18	2
IPI00219827	Secreted Ly-6/uPAR-related protein 2	10160	6.966	97	0.134021	185	1	X
IPI00297252	Isoform 1 of Extracellular sulfatase Sulf-2	100455	9.196	870	0.0149425	159	1	X
IPI00064377	Tumor necrosis factor receptor superfamily member 19L	46092	8.409	430	0.0255814	95	1	X
IPI00010675	Trefoil factor 2	14284	6.262	129	0.116279	91	1	X
IPI00514161	Isoform 1 of RING finger protein 220	62765	6.031	566	0.0176678	89	1	X
IPI00306543	Growth/differentiation factor 15	34154	9.721	308	0.0519481	88	1	X
IPI00298388	Isoform 1 of Phosphoinositide-3-kinase-interacting protein 1	28248	5.009	263	0.0570342	77	1	X
IPI00218834	Low affinity immunoglobulin gamma Fc region receptor III-A	29089	8.434	254	0.0433071	72	1	X
IPI00030786	Isoform 1 of Matrilin-4	68487	6.173	622	0.0289389	67	1	X
IPI00152018	Isoform 1 of CMRF35-like molecule 9	36143	5.919	332	0.0240964	64	1	X
IPI00414888	Isoform 2 of ICOS ligand	34225	5.112	309	0.0323625	61	1	X
IPI00293088	Lysosomal alpha-glucosidase	105319	6.038	952	0.0189076	60	1	X
IPI00014048	Ribonuclease pancreatic	17644	8.914	156	0.134615	59	1	X
IPI00032179	Antithrombin-III	52602	7.019	464	0.0258621	44	1	X
IPI00034319	Isoform A of Protein CutA	20925	5.473	198	0.136364	43	1	X
IPI00216914	Vitelline membrane outer layer protein 1 homolog	21534	5.064	202	0.0841584	41	1	X
IPI00176125	Isoform 1 of Collagen alpha-5(VI) chain	289926	6.946	2615	0.00688337	40	1	X
IPI00555812	Isoform 1 of Vitamin D-binding protein	52964	5.534	474	0.0548523	33	1	X
IPI00409698	Isoform 1 of Transportin-2	101388	5.009	897	0.0167224	31	1	X
IPI00009027	Lithostathine-1-alpha	18731	5.937	166	0.0662651	25	1	X
IPI00289914	MutS protein homolog 4	104756	7.542	936	0.0181624	24	1	X
IPI00290085	Cadherin-2	99809	4.823	906	0.0286976	24	1	X
IPI00879999	ATP-dependent RNA helicase DDX54	98595	10.03	881	0.0192963	22	1	X
IPI00170635	Secreted and transmembrane protein 1	27039	7.528	248	0.0766129	22	1	X
IPI00008239	cDNA FLJ55176, highly similar to G-protein coupled receptor family C group 5 member B	47695	8.626	429	0.027972	19	1	X
IPI00940353	Isoform 1 of Gamma-glutamyltransferase 6	50509	6.079	493	0.0425963	18	1	X
IPI00303161	Endothelial cell-selective adhesion molecule	41176	9.391	390	0.0435897	17	1	X
IPI00011694	Trypsin-1	26558	6.522	247	0.0404858	16	1	X
IPI00011229	Cathepsin D	44552	6.544	412	0.0412621	16	1	X
IPI00024046	cDNA FLJ52398, highly similar to Cadherin-13	83408	5.12	760	0.0223684	15	1	X
IPI00433028	Isoform 1 of Leukocyte-associated immunoglobulin-like receptor 1	31412	5.784	287	0.0522648	15	1	X
IPI00410487	Isoform 1 of Twisted gastrulation protein homolog 1	25017	5.343	223	0.0672646	14	1	X
IPI00010348	Deoxyribonuclease-2-alpha	39581	8.139	360	0.0333333	13	1	X
IPI00005721	Neutrophil defensin 1	10201	7.802	94	0.0957447	12	1	X
IPI00479018	Syntenin isoform 3	34819	8.677	318	0.072327	11	1	X
IPI00019580	Plasminogen	90569	7.253	810	0.0135802	11	1	X
IPI00395337	Isoform 1 of Pre-mRNA 3'-end-processing factor FIP1	66526	5.645	594	0.043771	11	1	X
IPI00003091	Isoform 1 of Protein phosphatase 1 regulatory subunit 3A	125837	5.037	1122	0.0142602	11	1	X
IPI00018236	Ganglioside GM2 activator	20838	5.312	193	0.103627	10	1	X
IPI00005526	PRO0419	7400	4.881	67	0.313433	9	1	X
IPI00025846	Isoform 2A of Desmocollin-2	99962	5.375	901	0.0210877	9	1	X
IPI00854644	similar to hCG1686089	16547	5.056	152	0.0592105	8	1	X
IPI00005573	Isoform 1 of 5'(3')-deoxyribonucleotidase, cytosolic type	23383	6.896	201	0.0895522	7	1	X
IPI00296537	Isoform C of Fibulin-1	74434	5.24	683	0.0292826	7	1	X
IPI00744184	Arylsulfatase A	53588	6.071	507	0.0335306	7	1	X
IPI00218413	Biotinidase	61133	6.322	543	0.0313076	6	1	X
IPI00010737	Thrombomodulin	60329	4.919	575	0.0347826	6	1	X
IPI00027827	Extracellular superoxide dismutase [Cu-Zn]	25851	6.611	240	0.0666667	6	1	X
IPI00921849	cDNA FLJ57046, highly similar to Lysosomal alpha-glucosidase	71795	6.342	644	0.015528	5	1	X
IPI00301143	Isoform 1 of Peptidase inhibitor 16	49471	5.385	463	0.0215983	5	1	X
IPI00289931	MADCAM1 protein	42691	4.881	406	0.0369458	5	1	X
IPI00022429	Alpha-1-acid glycoprotein 1	23512	5.011	201	0.0497512	4	1	X
IPI00009901	Nuclear transport factor 2	14478	5.373	127	0.110236	4	1	X
IPI00009028	Tetranectin	22567	5.672	202	0.10396	4	1	X
IPI00008857	Protein amnionless	47815	6.16	453	0.0463576	4	1	X
IPI00246058	Programmed cell death 6-interacting protein	96023	6.52	868	0.0276498	3	1	X
IPI00219960	Isoform 1L of Transcription factor 7	54125	8.843	495	0.0545455	3	1	X
IPI00936264	hypothetical protein XP_002345251	33564	11.449	330	0.0636364	3	1	X
IPI00003919	Isoform 1 of Glutaminyl-peptide cyclotransferase	40877	6.616	361	0.0304709	3	1	X
IPI00921523	Isoform 1 of Complement factor B (Fragment)	85533	7.076	764	0.0314136	3	1	X
IPI00816794	REV25-2 (Fragment)	14535	6.746	134	0.0671642	3	1	X
IPI00221224	Aminopeptidase N	109540	5.522	967	0.0144778	3	1	X
IPI00221375	Isoform 2 of Pro-neuregulin-1, membrane-bound isoform	71331	8.701	648	0.0154321	3	1	X
IPI00220143	Maltase-glucoamylase, intestinal	209852	5.5	1857	0.00753904	3	1	X
IPI00789902	Isoform 2 of G-protein coupled receptor family C group 5 member C	49389	8.619	453	0.0353201	3	1	X
IPI00026944	Isoform 1 of Nidogen-1	136377	5.317	1247	0.0112269	2	1	X
IPI00855785	Isoform 15 of Fibronectin	272302	5.503	2477	0.00686314	2	1	X
IPI00009866	Isoform 1 of Keratin, type I cytoskeletal 13	49588	4.958	458	0.0349345	2	1	X
IPI00000861	Isoform 1 of LIM and SH3 domain protein 1	29717	7.086	261	0.0574713	2	1	X
IPI00023814	Isoform 1 of Neogenin	160017	6.539	1461	0.0123203	2	1	X
IPI00299435	apolipoprotein F precursor	35399	5.64	326	0.0398773	2	1	X
IPI00930218	hypothetical protein FLJ22184	83727	11.203	855	0.0233918	2	1	X
IPI00952731	39 kDa protein	38730	8.932	336	0.0446429	2	1	X
IPI00879306	Protein GRINL1B	41713	6.817	368	0.048913	2	1	X
IPI00290078	keratin 4	63911	8.438	594	0.023569	2	1	X
IPI00031065	Deoxyribonuclease-1	31434	4.975	282	0.0815603	2	1	X
IPI00032294	Cystatin-S	16214	5.021	141	0.12766	2	1	X
IPI00002526	cDNA FLJ56258, highly similar to Squamous cell carcinoma antigen recognized by T-cells 2	111824	7.921	977	0.0174002	2	1	X
IPI00029997	6-phosphogluconolactonase	27547	6.05	258	0.0620155	2	1	X
IPI00829834	Ig kappa chain V-III region VH (Fragment)	12757	5.944	116	0.155172	2	1	X
IPI00000828	Proenkephalin-A	30787	5.532	267	0.101124	2	1	X
IPI00441498	Folate receptor alpha	29819	8.026	257	0.07393	2	1	X
IPI00007221	Plasma serine protease inhibitor	45702	9.321	406	0.0295567	2	1	X
IPI00004533	Kinesin-like protein KIF3B	85125	8.029	747	0.0254351	1	1	X
IPI00333823	Isoform 2 of Amiloride-sensitive cation channel 1, neuronal	62906	7.252	563	0.0159858	1	1	X
IPI00029601	Src substrate cortactin	61586	5.394	550	0.0236364	1	1	X
IPI00061116	Mucin-like protein 1	9039	4.628	90	0.1	1	1	X
IPI00152981	Acyl-CoA dehydrogenase family member 9, mitochondrial	68760	8.156	621	0.0273752	1	1	X
IPI00296180	Isoform 1 of Urokinase-type plasminogen activator	48507	8.453	431	0.0208817	1	1	X
IPI00219794	Isoform 2 of AP-1 complex subunit mu-2	48210	8.089	425	0.0658824	1	1	X
IPI00386311	SWI/SNF-related matrix-associated actin-dependent regulator of chromatin subfamily A-like protein 1	105938	9.092	954	0.0345912	1	1	X
IPI00171494	Isoform 2 of Cytoplasmic dynein 2 heavy chain 1	493392	6.542	4314	0.00370885	1	1	X
IPI00005707	C-type mannose receptor 2	166655	5.86	1479	0.00878972	1	1	X
IPI00794421	34 kDa protein	33800	9.051	297	0.0572391	1	1	X
IPI00167710	Isoform 1 of Fibulin-7	47376	7.65	439	0.047836	1	1	X
IPI00303335	Nebulin	772940	9.072	6669	0.00224921	1	1	X
IPI00009997	N-acetyllactosaminide beta-1,3-N-acetylglucosaminyltransferase	47119	7.503	415	0.0385542	1	1	X
IPI00479743	Isoform 1 of POTE ankyrin domain family member E	121363	6.202	1075	0.0148837	1	1	X
IPI00477714	V3-4 protein	12901	4.533	123	0.130081	1	1	X
IPI00844589	PRAME family member 18	55261	7.898	479	0.0187891	1	1	X
IPI00295265	Isoform 1 of Klotho	116181	8.115	1012	0.020751	1	1	X
IPI00478468	Isoform Alpha of Tripartite motif-containing protein 14	49773	7.923	442	0.0361991	1	1	X
IPI00015199	T-cell antigen CD7	25409	7.33	240	0.0958333	1	1	X
IPI00419337	MAGUK p55 subfamily member 3	66152	6.891	585	0.0307692	1	1	X
IPI00002745	Cathepsin Z	33868	7.14	303	0.039604	1	1	X
IPI00005776	Nucleotide-binding oligomerization domain-containing protein 1	107691	7.12	953	0.0220357	1	1	X
IPI00553177	Isoform 1 of Alpha-1-antitrypsin	46737	5.688	418	0.0239234	1	1	X
IPI00943981	prematurely terminated mRNA decay factor-like	236602	6.163	2104	0.00617871	1	1	X
IPI00003437	Guanylate cyclase activator 2B	12069	6.494	112	0.116071	1	1	X
IPI00021842	Apolipoprotein E	36154	5.937	317	0.044164	1	1	X
IPI00447177	Antigen MLAA-23	17772	9.829	158	0.107595	1	1	X
IPI00043740	Isoform 1 of Sodium channel and clathrin linker 1	80926	6.076	688	0.0232558	1	1	X
IPI00641251	CD320 antigen	28991	4.746	282	0.0319149	1	1	X
IPI00074604	Isoform 1 of Glomulin	68208	5.377	594	0.0286195	1	1	X
IPI00029737	Isoform Long of Long-chain-fatty-acid--CoA ligase 4	79188	8.482	711	0.021097	1	1	X
IPI00329672	Myosin-Ie	127041	8.955	1109	0.0117223	1	1	X
IPI00796509	12 kDa protein	11517	9.237	104	0.221154	1	1	X
IPI00013972	Carcinoembryonic antigen-related cell adhesion molecule 8	38154	7.472	349	0.0573066	1	1	X
IPI00892695	Putative uncharacterized protein BRE	31973	4.888	284	0.0598592	1	1	X
IPI00909283	cDNA FLJ58514, highly similar to Cadherin-11	85594	4.833	779	0.042362	1	1	X
IPI00000760	N(G),N(G)-dimethylarginine dimethylaminohydrolase 2	29644	6.018	285	0.0807018	1	1	X
IPI00029658	Isoform 1 of EGF-containing fibulin-like extracellular matrix protein 1	54641	5.074	493	0.0263692	1	1	X
IPI00023673	Galectin-3-binding protein	65331	5.339	585	0.0358974	1	1	X
IPI00296608	Complement component C7	93518	6.476	843	0.0201661	1	1	X
IPI00739099	Collagen alpha-2(V) chain	144910	6.457	1499	0.0160107	1	1	X
IPI00328580	Isoform 1 of tRNA 2'-phosphotransferase 1	27742	10.02	253	0.0592885	1	1	X
IPI00025276	Isoform XB of Tenascin-X	464325	5.339	4289	0.00536256	1	1	X
IPI00021396	Vascular endothelial growth factor receptor 2	151527	5.852	1356	0.0117994	1	1	X
IPI00024062	Isoform 1 of Band 4.1-like protein 1	98503	5.613	881	0.0192963	1	1	X
IPI00749443	Putative uncharacterized protein ENSP00000383961	20655	11.931	189	0.0582011	1	1	X
IPI00797790	22 kDa protein	21693	7.135	196	0.0816327	1	1	X
IPI00938039	hypothetical protein XP_002343359	16945	4.927	142	0.21831	1	1	X
IPI00025861	Cadherin-1	97456	4.738	882	0.0204082	1	1	X
IPI00382844	Aconitase (Fragment)	65347	7.898	600	0.0433333	1	1	X
IPI00178140	Isoform 1 of Hyaluronidase-1	48368	6.783	435	0.0252874	1	1	X
IPI00917033	Conserved hypothetical protein	12970	10.596	122	0.262295	1	1	X
IPI00922219	cDNA FLJ52086	74688	8.93	669	0.0239163	1	1	X
IPI00746281	Isoform 1 of Uncharacterized protein CXorf23	83871	9.707	711	0.02391	1	1	X
IPI00815713	Isoform 4 of Treacle protein	156057	8.995	1525	0.0196721	1	1	X
IPI00384404	Rheumatoid factor RF-ET9 (Fragment)	12626	8.791	115	0.13913	21	1	X
IPI00414287	N-acetylgalactosamine kinase	50378	6.607	458	0.0218341	37	1	X
IPI00384401	Myosin-reactive immunoglobulin kappa chain variable region (Fragment)	11761	8.518	109	0.165138	26	1	X
IPI00217223	Multifunctional protein ADE2	49679	7.485	451	0.0554324	25	1	X
IPI00387120	Ig kappa chain V-IV region Len	12640	7.93	114	0.157895	62	1	X
IPI00736885	Ig kappa chain V-II region TEW	12316	5.988	113	0.212389	70	1	X
IPI00382440	Ig lambda chain V-IV region Hil	11517	6.508	107	0.17757	6	1	X
IPI00387113	Ig kappa chain V-III region B6	11635	9.246	108	0.166667	23	1	X
IPI00387110	Ig kappa chain V-II region MIL	12056	9.297	112	0.214286	1	1	X
IPI00029561	NADH dehydrogenase [ubiquinone] 1 alpha subcomplex subunit 10, mitochondrial	40751	8.487	355	0.0450704	4	1	X
IPI00929454	beta-1,4-N-acetyl-galactosaminyl transferase 2 isoform c	54203	8.015	480	0.0604167	1	1	X

## Sheet: Male1
IPI_Number	Protein_Name	Molecular_Weight	Isoelectric_Point	Amino_Acid_Count	pepCoverage	Number_of_Spectra	Number_of_Unique_Peptides	Single_Peptide
IPI00745872	Isoform 1 of Serum albumin	69367	6.283	609	0.853859	2116	66
IPI00022434	Putative uncharacterized protein ALB	71704	6.821	627	0.811802	2054	64
IPI00022426	Protein AMBP	38999	6.255	352	0.605114	1523	24
IPI00013945	Isoform 1 of Uromodulin	69761	5.235	640	0.384375	1403	24
IPI00784865	IGK@ protein	25773	6.788	236	0.432203	643	13
IPI00889156	IGK@ protein	25834	7.269	236	0.491525	630	13
IPI00166729	alpha-2-glycoprotein 1, zinc precursor	34259	6.05	298	0.40604	203	12
IPI00024284	Basement membrane-specific heparan sulfate proteoglycan core protein	468798	6.512	4391	0.0346163	164	11
IPI00921882	cDNA FLJ54682, highly similar to Osteopontin	37245	4.729	327	0.455657	298	11
IPI00218874	Isoform B of Osteopontin	33844	4.592	300	0.466667	297	11
IPI00306339	secreted phosphoprotein 1 isoform b	33843	4.608	300	0.466667	297	11
IPI00014048	Ribonuclease pancreatic	17644	8.914	156	0.621795	373	9
IPI00022463	Serotransferrin	77050	7.13	698	0.186246	104	9
IPI00556287	Putative uncharacterized protein	20668	5.276	189	0.285714	575	8
IPI00215894	Isoform LMW of Kininogen-1	47883	6.669	427	0.295082	94	7
IPI00011302	CD59 glycoprotein	14177	6.489	128	0.28125	517	6
IPI00013179	Prostaglandin-H2 D-isomerase	21029	7.974	190	0.263158	208	6
IPI00006705	Uteroglobin	9994	5.056	91	0.626374	130	6
IPI00154742	IGL@ protein	24793	6.377	234	0.393162	55	6
IPI00328113	Fibrillin-1	312298	4.936	2871	0.0240334	52	6
IPI00019449	Non-secretory ribonuclease	18354	8.858	161	0.229814	165	5
IPI00022283	Trefoil factor 1	9149	4.329	84	0.321429	53	5
IPI00022620	Secreted Ly-6/uPAR-related protein 1	11186	5.324	103	0.728155	249	4
IPI00291488	Isoform 1 of WAP four-disulfide core domain protein 2	12993	4.828	124	0.491935	180	4
IPI00298828	Beta-2-glycoprotein 1	38298	8.101	345	0.176812	142	4
IPI00305064	Isoform 1 of CD44 antigen	81554	5.327	742	0.0633423	134	4
IPI00012503	Isoform Sap-mu-0 of Proactivator polypeptide	58113	5.167	524	0.0858779	111	4
IPI00022429	Alpha-1-acid glycoprotein 1	23512	5.011	201	0.223881	84	4
IPI00019568	Prothrombin (Fragment)	70037	5.99	622	0.110932	83	4
IPI00025861	Cadherin-1	97456	4.738	882	0.0702948	66	4
IPI00304808	Isoform 1 of Kallikrein-1	28890	4.83	262	0.164122	57	4
IPI00022420	Retinol-binding protein 4	23010	6.079	201	0.38806	44	4
IPI00019580	Plasminogen	90569	7.253	810	0.062963	38	4
IPI00015881	Isoform 1 of Macrophage colony-stimulating factor 1	60119	5.29	554	0.113718	18	4
IPI00010675	Trefoil factor 2	14284	6.262	129	0.255814	133	3
IPI00023673	Galectin-3-binding protein	65331	5.339	585	0.0940171	61	3
IPI00746352	SH3 domain-binding glutamic acid-rich-like protein 3	10438	4.926	93	0.569892	58	3
IPI00651768	Isoform 1 of Hepatitis A virus cellular receptor 2	33351	5.5	301	0.189369	54	3
IPI00296992	Isoform Long of Tyrosine-protein kinase receptor UFO	98336	5.432	894	0.0436242	29	3
IPI00785084	IGH@ protein	51083	8.827	465	0.109677	27	3
IPI00016915	Insulin-like growth factor-binding protein 7	29130	7.947	282	0.187943	19	3
IPI00006662	Apolipoprotein D	21276	5.139	189	0.153439	16	3
IPI00449920	cDNA FLJ90170 fis, clone MAMMA1000370, highly similar to Ig alpha-1 chain C region	53224	6.667	493	0.119675	16	3
IPI00004573	Polymeric immunoglobulin receptor	83284	5.748	764	0.0719895	8	3
IPI00010858	Prostate-specific antigen	28741	7.745	261	0.229885	4	3
IPI00170635	Secreted and transmembrane protein 1	27039	7.528	248	0.141129	70	2
IPI00297252	Isoform 1 of Extracellular sulfatase Sulf-2	100455	9.196	870	0.0252874	63	2
IPI00555812	Isoform 1 of Vitamin D-binding protein	52964	5.534	474	0.116034	51	2
IPI00296713	Isoform 1 of Granulins	63544	6.828	593	0.0522766	45	2
IPI00216914	Vitelline membrane outer layer protein 1 homolog	21534	5.064	202	0.193069	37	2
IPI00018236	Ganglioside GM2 activator	20838	5.312	193	0.160622	36	2
IPI00024331	Tumor necrosis factor receptor superfamily member 14	30392	7.39	283	0.155477	35	2
IPI00183487	Xylosyltransferase 1	107569	9.277	959	0.0198123	35	2
IPI00000073	Pro-epidermal growth factor	133994	5.85	1207	0.0190555	33	2
IPI00152018	Isoform 1 of CMRF35-like molecule 9	36143	5.919	332	0.0783133	29	2
IPI00940158	trefoil factor 3 precursor	10181	6.98	94	0.265957	29	2
IPI00020091	Alpha-1-acid glycoprotein 2	23603	5.105	201	0.0497512	28	2
IPI00290085	Cadherin-2	99809	4.823	906	0.0629139	26	2
IPI00414888	Isoform 2 of ICOS ligand	34225	5.112	309	0.0647249	25	2
IPI00641251	CD320 antigen	28991	4.746	282	0.070922	24	2
IPI00001952	Endonuclease domain-containing 1 protein	55017	5.708	500	0.092	22	2
IPI00024046	cDNA FLJ52398, highly similar to Cadherin-13	83408	5.12	760	0.0578947	22	2
IPI00298971	Vitronectin	54306	5.799	478	0.0774059	22	2
IPI00029658	Isoform 1 of EGF-containing fibulin-like extracellular matrix protein 1	54641	5.074	493	0.0608519	18	2
IPI00026926	Guanylin	12388	4.7	115	0.104348	15	2
IPI00166039	Isoform 1 of Protein shisa-5	25582	6.7	240	0.120833	15	2
IPI00029260	Monocyte differentiation antigen CD14	40076	6.233	375	0.0986667	14	2
IPI00030205	Ig kappa chain V-III region HAH	14073	8.796	129	0.248062	23	2
IPI00854644	similar to hCG1686089	16547	5.056	152	0.210526	8	2
IPI00021085	Peptidoglycan recognition protein 1	21731	8.723	196	0.19898	3	2
IPI00007778	Di-N-acetylchitobiase	43760	6.853	385	0.0831169	3	2
IPI00873371	Isoform 1 of Latent-transforming growth factor beta-binding protein 4	173435	5.432	1624	0.0178571	3	2
IPI00010737	Thrombomodulin	60329	4.919	575	0.0886957	3	2
IPI00026314	Isoform 1 of Gelsolin	85698	6.274	782	0.0319693	2	2
IPI00953689	Alpha-2-HS-glycoprotein	39325	5.72	367	0.119891	2	2
IPI00385252	Ig kappa chain V-III region GOL	11830	9.242	109	0.220183	6	2
IPI00292150	Latent-transforming growth factor beta-binding protein 2	195065	5.225	1821	0.010983	55	1	X
IPI00219827	Secreted Ly-6/uPAR-related protein 2	10160	6.966	97	0.134021	29	1	X
IPI00953695	Ig kappa chain V-II region GM607 (Fragment)	12664	8.299	117	0.17094	24	1	X
IPI00303161	Endothelial cell-selective adhesion molecule	41176	9.391	390	0.0435897	22	1	X
IPI00011694	Trypsin-1	26558	6.522	247	0.0404858	19	1	X
IPI00056309	Liver-expressed antimicrobial peptide 2	8814	10.733	77	0.25974	19	1	X
IPI00022284	Major prion protein	27661	9.101	253	0.0474308	16	1	X
IPI00246058	Programmed cell death 6-interacting protein	96023	6.52	868	0.0276498	16	1	X
IPI00005732	Isoform 1 of Activin receptor type-1B	56807	7.052	505	0.0475248	15	1	X
IPI00009027	Lithostathine-1-alpha	18731	5.937	166	0.0662651	15	1	X
IPI00329688	Protein YIPF3	38247	5.934	350	0.0285714	15	1	X
IPI00012102	N-acetylglucosamine-6-sulfatase	62082	8.362	552	0.0289855	14	1	X
IPI00022290	Beta-defensin 1	7420	8.95	68	0.338235	14	1	X
IPI00020687	Pancreatic secretory trypsin inhibitor	8507	8.151	79	0.303797	14	1	X
IPI00034319	Isoform A of Protein CutA	20925	5.473	198	0.136364	13	1	X
IPI00011140	Protein NOV homolog	39162	7.744	357	0.0392157	13	1	X
IPI00784430	Similar to Ig kappa chain V-III region VG precursor	13798	6.023	127	0.0708661	11	1	X
IPI00003590	Isoform 1 of Sulfhydryl oxidase 1	82578	8.976	747	0.021419	11	1	X
IPI00008239	cDNA FLJ55176, highly similar to G-protein coupled receptor family C group 5 member B	47695	8.626	429	0.0652681	9	1	X
IPI00013972	Carcinoembryonic antigen-related cell adhesion molecule 8	38154	7.472	349	0.0573066	9	1	X
IPI00006608	Isoform APP770 of Amyloid beta A4 protein (Fragment)	86943	4.815	770	0.0116883	8	1	X
IPI00433028	Isoform 1 of Leukocyte-associated immunoglobulin-like receptor 1	31412	5.784	287	0.0522648	8	1	X
IPI00031008	Isoform 1 of Tenascin	240853	4.893	2201	0.00954112	7	1	X
IPI00298388	Isoform 1 of Phosphoinositide-3-kinase-interacting protein 1	28248	5.009	263	0.0570342	6	1	X
IPI00395488	Vasorin	71713	7.409	673	0.0564636	6	1	X
IPI00013446	Prostate stem cell antigen	12912	5.276	123	0.0813008	6	1	X
IPI00061116	Mucin-like protein 1	9039	4.628	90	0.1	5	1	X
IPI00297263	Isoform 1 of Protein HEG homolog 1	147461	6.173	1381	0.0181028	5	1	X
IPI00019954	Cystatin-M	16511	8.26	149	0.154362	5	1	X
IPI00896419	Isoform 1 of Inter-alpha-trypsin inhibitor heavy chain H4	103357	6.988	930	0.0215054	5	1	X
IPI00011899	BMP and activin membrane-bound inhibitor homolog	29108	7.807	260	0.111538	5	1	X
IPI00010277	Isoform 1 of Tumor necrosis factor receptor superfamily member 12A	13911	9.133	129	0.139535	5	1	X
IPI00297646	Collagen alpha-1(I) chain	138911	5.79	1464	0.0150273	4	1	X
IPI00005526	PRO0419	7400	4.881	67	0.313433	4	1	X
IPI00026944	Isoform 1 of Nidogen-1	136377	5.317	1247	0.0264635	4	1	X
IPI00301143	Isoform 1 of Peptidase inhibitor 16	49471	5.385	463	0.0215983	4	1	X
IPI00216550	Isoform 1 of Complement decay-accelerating factor	48717	8.412	440	0.0659091	4	1	X
IPI00303963	Complement C2 (Fragment)	83268	7.434	752	0.0199468	4	1	X
IPI00002280	ProSAAS	27372	6.652	260	0.0807692	4	1	X
IPI00025276	Isoform XB of Tenascin-X	464325	5.339	4289	0.00303101	3	1	X
IPI00553177	Isoform 1 of Alpha-1-antitrypsin	46737	5.688	418	0.0741627	3	1	X
IPI00100796	Charged multivesicular body protein 5	24571	4.827	219	0.136986	3	1	X
IPI00290856	Lymphatic vessel endothelial hyaluronic acid receptor 1	35213	8.364	322	0.0434783	3	1	X
IPI00019641	Pepsin A	41977	4.334	388	0.0206186	3	1	X
IPI00289931	MADCAM1 protein	42691	4.881	406	0.0369458	3	1	X
IPI00027436	Tumor necrosis factor receptor superfamily member 16	45183	4.697	427	0.030445	3	1	X
IPI00026259	N(4)-(beta-N-acetylglucosaminyl)-L-asparaginase	37208	6.284	346	0.0895954	2	1	X
IPI00179330	ubiquitin and ribosomal protein S27a precursor	17965	9.723	156	0.115385	2	1	X
IPI00410487	Isoform 1 of Twisted gastrulation protein homolog 1	25017	5.343	223	0.0672646	2	1	X
IPI00013485	40S ribosomal protein S2	31324	10.251	293	0.0546075	2	1	X
IPI00018136	Isoform 1 of Vascular cell adhesion protein 1	81276	5.223	739	0.0270636	2	1	X
IPI00015199	T-cell antigen CD7	25409	7.33	240	0.0958333	2	1	X
IPI00297910	Tumor-associated calcium signal transducer 2	35709	8.942	323	0.0371517	2	1	X
IPI00414609	Isoform PSP94 of Beta-microseminoprotein	12865	5.502	114	0.0877193	2	1	X
IPI00009650	Lipocalin-1	19250	5.797	176	0.0625	2	1	X
IPI00409588	osteoclast-associated receptor isoform 1	30877	6.539	286	0.0804196	2	1	X
IPI00795918	Isoform 1 of Neural cell adhesion molecule 1	94574	4.873	858	0.020979	2	1	X
IPI00296058	EGF-containing fibulin-like extracellular matrix protein 2	49405	4.938	443	0.0293454	2	1	X
IPI00828125	Isoform 4 of Sphingomyelin phosphodiesterase 4	98148	8.362	873	0.0274914	1	1	X
IPI00855785	Isoform 15 of Fibronectin	272302	5.503	2477	0.00686314	1	1	X
IPI00921298	Conserved hypothetical protein	13895	7.429	129	0.255814	1	1	X
IPI00797989	58 kDa protein	57833	9.285	498	0.0180723	1	1	X
IPI00294615	Fibulin-5	50180	4.722	448	0.0535714	1	1	X
IPI00299526	Polycomb protein SUZ12	83055	8.844	739	0.0175913	1	1	X
IPI00056478	Isoform 1 of Immunoglobulin superfamily member 8	65034	8.209	613	0.0195759	1	1	X
IPI00873709	Putative uncharacterized protein ENSP00000383309	55306	13.402	505	0.0435644	1	1	X
IPI00008416	Miro domain-containing protein C1orf89	28498	8.149	258	0.143411	1	1	X
IPI00304911	V-type proton ATPase subunit B, kidney isoform	56833	5.661	513	0.0506823	1	1	X
IPI00006193	Netrin-3	61466	8.826	580	0.0327586	1	1	X
IPI00022810	Dipeptidyl peptidase 1	51842	6.999	463	0.0453564	1	1	X
IPI00470624	Isoform 1 of Max dimerization protein 3	23477	9.34	206	0.0970874	1	1	X
IPI00307446	Protocadherin-24	141543	4.498	1310	0.00916031	1	1	X
IPI00384668	Isoform 3 of Anoctamin-1	74369	8.781	642	0.0280374	1	1	X
IPI00290409	BCL2/adenovirus E1B 19 kDa protein-interacting protein 3	21541	6.821	194	0.056701	1	1	X
IPI00301844	Zinc fingers and homeoboxes protein 3	104657	6.129	956	0.0188285	1	1	X
IPI00878384	Isoform 2 of Ferric-chelate reductase 1	70465	8.038	626	0.0591054	1	1	X
IPI00397366	Isoform 1 of Liprin-beta-1	114024	5.553	1011	0.024728	1	1	X
IPI00940877	similar to forkhead box L2	42887	10.2	387	0.0749354	1	1	X
IPI00000390	Isoform 1 of Noelin-3	54930	8.239	478	0.0313808	1	1	X
IPI00025846	Isoform 2A of Desmocollin-2	99962	5.375	901	0.0210877	1	1	X
IPI00012540	Prominin-1	97202	7.417	865	0.0150289	1	1	X
IPI00921523	Isoform 1 of Complement factor B (Fragment)	85533	7.076	764	0.0314136	1	1	X
IPI00176221	Neuronal growth regulator 1	38719	6.221	354	0.0451977	1	1	X
IPI00743813	Isoform 1 of Abnormal spindle-like microcephaly-associated protein	409800	10.446	3477	0.00632729	1	1	X
IPI00479641	G2/M phase-specific E3 ubiquitin-protein ligase	80504	7.74	706	0.0325779	1	1	X
IPI00480159	Isoform 1 of Phosphatidylinositide phosphatase SAC2	128407	7.024	1132	0.0132509	1	1	X
IPI00218915	Arachidonate 12-lipoxygenase, 12S-type	75694	6.214	663	0.0618401	1	1	X
IPI00216164	Peroxisomal bifunctional enzyme	79495	9.169	723	0.0401107	1	1	X
IPI00478120	Protein FAM27E1	14752	11.845	126	0.150794	1	1	X
IPI00783931	Isoform 1 of Collagen alpha-1(XVIII) chain	178188	6.052	1754	0.0176739	1	1	X
IPI00414315	EPS8L2 protein	82323	7.043	731	0.0478796	1	1	X
IPI00056324	Isoform 1 of Hermansky-Pudlak syndrome 3 protein	113736	6.428	1004	0.0159363	1	1	X
IPI00023868	Canalicular multispecific organic anion transporter 1	174191	8.359	1545	0.0110032	1	1	X
IPI00855790	zinc finger protein 251	75763	9.193	671	0.0253353	1	1	X
IPI00028030	Cartilage oligomeric matrix protein	82860	4.598	757	0.0171731	1	1	X
IPI00025204	CD5 antigen-like	38088	5.466	347	0.0720461	1	1	X
IPI00410323	Isoform 1 of Thioredoxin domain-containing protein 2	60462	4.869	553	0.0379747	1	1	X
IPI00784320	Protein FAM83H	127101	7.158	1179	0.0118745	1	1	X
IPI00011289	Isoform 1 of Sodium/nucleoside cotransporter 1	71584	7.638	649	0.0308166	1	1	X
IPI00784883	Isoform 1 of Male-specific lethal 1 homolog	67139	9.034	614	0.0309446	1	1	X
IPI00024706	Sorting nexin-25	97945	6.377	840	0.022619	1	1	X
IPI00000828	Proenkephalin-A	30787	5.532	267	0.101124	1	1	X
IPI00418220	Isoform 1 of Zinc finger protein ZFAT	139034	7.267	1243	0.0249397	1	1	X
IPI00029819	Neurogenic locus notch homolog protein 3	243659	5.39	2321	0.00473934	1	1	X
IPI00414287	N-acetylgalactosamine kinase	50378	6.607	458	0.0218341	7	1	X
IPI00384401	Myosin-reactive immunoglobulin kappa chain variable region (Fragment)	11761	8.518	109	0.165138	13	1	X
IPI00816799	Rheumatoid factor D5 light chain (Fragment)	12766	8.969	118	0.152542	22	1	X
IPI00736885	Ig kappa chain V-II region TEW	12316	5.988	113	0.212389	5	1	X
IPI00873518	MAD1 mitotic arrest deficient-like 1	91886	8.113	804	0.0298507	1	1	X
IPI00064238	Protein fem-1 homolog C	68673	7.678	617	0.0243112	1	1	X

## Sheet: Male2
IPI_Number	Protein_Name	Molecular_Weight	Isoelectric_Point	Amino_Acid_Count	pepCoverage	Number_of_Spectra	Number_of_Unique_Peptides	Single_Peptide
IPI00745872	Isoform 1 of Serum albumin	69367	6.283	609	0.663383	905	41
IPI00013945	Isoform 1 of Uromodulin	69761	5.235	640	0.33125	1641	21
IPI00215894	Isoform LMW of Kininogen-1	47883	6.669	427	0.473068	402	17
IPI00022426	Protein AMBP	38999	6.255	352	0.477273	685	14
IPI00784865	IGK@ protein	25773	6.788	236	0.461864	401	14
IPI00423462	Putative uncharacterized protein DKFZp686K18196 (Fragment)	56424	7.091	519	0.393064	243	13
IPI00024284	Basement membrane-specific heparan sulfate proteoglycan core protein	468798	6.512	4391	0.0373491	224	12
IPI00395488	Vasorin	71713	7.409	673	0.264487	204	12
IPI00000073	Pro-epidermal growth factor	133994	5.85	1207	0.0820215	184	12
IPI00016915	Insulin-like growth factor-binding protein 7	29130	7.947	282	0.414894	191	9
IPI00006971	Isoform 1 of Endosialin	80859	5.356	757	0.224571	103	9
IPI00004573	Polymeric immunoglobulin receptor	83284	5.748	764	0.184555	44	9
IPI00006662	Apolipoprotein D	21276	5.139	189	0.306878	252	7
IPI00021000	Isoform A of Osteopontin	35423	4.572	314	0.340764	141	7
IPI00166729	alpha-2-glycoprotein 1, zinc precursor	34259	6.05	298	0.218121	114	7
IPI00011302	CD59 glycoprotein	14177	6.489	128	0.28125	274	6
IPI00103871	Isoform 1 of Roundabout homolog 4	107457	6.635	1007	0.132075	122	6
IPI00896419	Isoform 1 of Inter-alpha-trypsin inhibitor heavy chain H4	103357	6.988	930	0.0516129	69	6
IPI00021085	Peptidoglycan recognition protein 1	21731	8.723	196	0.285714	108	5
IPI00216914	Vitelline membrane outer layer protein 1 homolog	21534	5.064	202	0.415842	77	5
IPI00441498	Folate receptor alpha	29819	8.026	257	0.354086	62	5
IPI00027827	Extracellular superoxide dismutase [Cu-Zn]	25851	6.611	240	0.283333	51	5
IPI00785084	IGH@ protein	51083	8.827	465	0.105376	47	5
IPI00021447	Alpha-amylase 2B	57710	7.106	511	0.144814	37	5
IPI00160130	Cubilin	398676	5.346	3623	0.0253933	15	5
IPI00014048	Ribonuclease pancreatic	17644	8.914	156	0.455128	261	4
IPI00019449	Non-secretory ribonuclease	18354	8.858	161	0.21118	140	4
IPI00022620	Secreted Ly-6/uPAR-related protein 1	11186	5.324	103	0.728155	126	4
IPI00305064	Isoform 1 of CD44 antigen	81554	5.327	742	0.0633423	103	4
IPI00019568	Prothrombin (Fragment)	70037	5.99	622	0.110932	92	4
IPI00010675	Trefoil factor 2	14284	6.262	129	0.263566	88	4
IPI00291488	Isoform 1 of WAP four-disulfide core domain protein 2	12993	4.828	124	0.491935	75	4
IPI00154742	IGL@ protein	24793	6.377	234	0.32906	68	4
IPI00023673	Galectin-3-binding protein	65331	5.339	585	0.126496	64	4
IPI00296992	Isoform Long of Tyrosine-protein kinase receptor UFO	98336	5.432	894	0.0581655	60	4
IPI00936444	Mucin-5B	590784	6.662	5706	0.0136698	54	4
IPI00328113	Fibrillin-1	312298	4.936	2871	0.0160223	52	4
IPI00029260	Monocyte differentiation antigen CD14	40076	6.233	375	0.186667	49	4
IPI00022895	Alpha-1B-glycoprotein	54273	5.876	495	0.208081	46	4
IPI00032293	Cystatin-C	15799	8.942	146	0.253425	40	4
IPI00009028	Tetranectin	22567	5.672	202	0.277228	37	4
IPI00013179	Prostaglandin-H2 D-isomerase	21029	7.974	190	0.2	164	3
IPI00170635	Secreted and transmembrane protein 1	27039	7.528	248	0.149194	112	3
IPI00304808	Isoform 1 of Kallikrein-1	28890	4.83	262	0.110687	78	3
IPI00298828	Beta-2-glycoprotein 1	38298	8.101	345	0.173913	59	3
IPI00178926	Immunoglobulin J chain	18099	5.408	159	0.251572	57	3
IPI00008239	cDNA FLJ55176, highly similar to G-protein coupled receptor family C group 5 member B	47695	8.626	429	0.125874	40	3
IPI00400826	Isoform 2 of Clusterin	57833	6.8	501	0.0818363	40	3
IPI00029658	Isoform 1 of EGF-containing fibulin-like extracellular matrix protein 1	54641	5.074	493	0.0831643	40	3
IPI00219827	Secreted Ly-6/uPAR-related protein 2	10160	6.966	97	0.597938	36	3
IPI00022420	Retinol-binding protein 4	23010	6.079	201	0.338308	36	3
IPI00746352	SH3 domain-binding glutamic acid-rich-like protein 3	10438	4.926	93	0.569892	34	3
IPI00218407	Fructose-bisphosphate aldolase B	39473	8.133	364	0.151099	32	3
IPI00294713	Isoform 1 of Mannan-binding lectin serine protease 2	75733	5.765	686	0.0393586	28	3
IPI00641524	Putative uncharacterized protein BTN2A1	60041	6.301	529	0.0718336	28	3
IPI00026944	Isoform 1 of Nidogen-1	136377	5.317	1247	0.0537289	26	3
IPI00298971	Vitronectin	54306	5.799	478	0.0899582	26	3
IPI00953689	Alpha-2-HS-glycoprotein	39325	5.72	367	0.166213	25	3
IPI00026314	Isoform 1 of Gelsolin	85698	6.274	782	0.0818414	19	3
IPI00022283	Trefoil factor 1	9149	4.329	84	0.321429	19	3
IPI00176427	Cell adhesion molecule 4	42785	6.307	388	0.0798969	14	3
IPI00291136	Collagen alpha-1(VI) chain	108529	5.421	1028	0.0525292	11	3
IPI00297284	insulin-like growth factor binding protein 2, 36kDa precursor	35138	7.539	328	0.182927	8	3
IPI00001952	Endonuclease domain-containing 1 protein	55017	5.708	500	0.108	6	3
IPI00176221	Neuronal growth regulator 1	38719	6.221	354	0.172316	5	3
IPI00011140	Protein NOV homolog	39162	7.744	357	0.0840336	50	2
IPI00010858	Prostate-specific antigen	28741	7.745	261	0.218391	43	2
IPI00293088	Lysosomal alpha-glucosidase	105319	6.038	952	0.0367647	42	2
IPI00218834	Low affinity immunoglobulin gamma Fc region receptor III-A	29089	8.434	254	0.0905512	39	2
IPI00012503	Isoform Sap-mu-0 of Proactivator polypeptide	58113	5.167	524	0.0572519	39	2
IPI00433028	Isoform 1 of Leukocyte-associated immunoglobulin-like receptor 1	31412	5.784	287	0.0522648	35	2
IPI00009950	Vesicular integral-membrane protein VIP36	40229	7.144	356	0.0646067	33	2
IPI00045512	Hemicentin 1	613025	6.477	5636	0.00514549	33	2
IPI00414888	Isoform 2 of ICOS ligand	34225	5.112	309	0.0647249	31	2
IPI00873371	Isoform 1 of Latent-transforming growth factor beta-binding protein 4	173435	5.432	1624	0.0141626	31	2
IPI00651768	Isoform 1 of Hepatitis A virus cellular receptor 2	33351	5.5	301	0.139535	31	2
IPI00641251	CD320 antigen	28991	4.746	282	0.070922	30	2
IPI00153049	Isoform 2 of Matrix-remodeling-associated protein 8	49620	6.922	450	0.0488889	26	2
IPI00183487	Xylosyltransferase 1	107569	9.277	959	0.0198123	25	2
IPI00940158	trefoil factor 3 precursor	10181	6.98	94	0.265957	22	2
IPI00031065	Deoxyribonuclease-1	31434	4.975	282	0.216312	18	2
IPI00166039	Isoform 1 of Protein shisa-5	25582	6.7	240	0.120833	15	2
IPI00299158	Isoform Alpha of Poliovirus receptor	45303	6.679	417	0.11271	14	2
IPI00019954	Cystatin-M	16511	8.26	149	0.268456	8	2
IPI00064377	Tumor necrosis factor receptor superfamily member 19L	46092	8.409	430	0.0697674	8	2
IPI00006705	Uteroglobin	9994	5.056	91	0.373626	7	2
IPI00009276	Endothelial protein C receptor precursor	30715	8.836	275	0.109091	7	2
IPI00061116	Mucin-like protein 1	9039	4.628	90	0.133333	6	2
IPI00022052	WNT1-inducible-signaling pathway protein 2	26825	7.925	250	0.176	6	2
IPI00025276	Isoform XB of Tenascin-X	464325	5.339	4289	0.00652833	5	2
IPI00291867	Complement factor I	65720	7.525	583	0.0754717	4	2
IPI00396434	Isoform 1 of Prostatic acid phosphatase	44566	6.358	386	0.129534	4	2
IPI00394992	Isoform 2 of N-acetylmuramoyl-L-alanine amidase	68000	7.734	634	0.0725552	3	2
IPI00027436	Tumor necrosis factor receptor superfamily member 16	45183	4.697	427	0.058548	2	2
IPI00553177	Isoform 1 of Alpha-1-antitrypsin	46737	5.688	418	0.0741627	2	2
IPI00025861	Cadherin-1	97456	4.738	882	0.0385488	2	2
IPI00385252	Ig kappa chain V-III region GOL	11830	9.242	109	0.220183	13	2
IPI00022290	Beta-defensin 1	7420	8.95	68	0.338235	61	1	X
IPI00296713	Isoform 1 of Granulins	63544	6.828	593	0.0252951	38	1	X
IPI00022463	Serotransferrin	77050	7.13	698	0.0272206	37	1	X
IPI00292150	Latent-transforming growth factor beta-binding protein 2	195065	5.225	1821	0.010983	37	1	X
IPI00152018	Isoform 1 of CMRF35-like molecule 9	36143	5.919	332	0.0542169	35	1	X
IPI00297252	Isoform 1 of Extracellular sulfatase Sulf-2	100455	9.196	870	0.0149425	34	1	X
IPI00021885	Isoform 1 of Fibrinogen alpha chain	94973	6.013	866	0.0300231	29	1	X
IPI00024331	Tumor necrosis factor receptor superfamily member 14	30392	7.39	283	0.04947	29	1	X
IPI00034319	Isoform A of Protein CutA	20925	5.473	198	0.136364	28	1	X
IPI00306543	Growth/differentiation factor 15	34154	9.721	308	0.0519481	23	1	X
IPI00030786	Isoform 1 of Matrilin-4	68487	6.173	622	0.0289389	21	1	X
IPI00290085	Cadherin-2	99809	4.823	906	0.0286976	19	1	X
IPI00011694	Trypsin-1	26558	6.522	247	0.0404858	18	1	X
IPI00003919	Isoform 1 of Glutaminyl-peptide cyclotransferase	40877	6.616	361	0.0941828	17	1	X
IPI00296058	EGF-containing fibulin-like extracellular matrix protein 2	49405	4.938	443	0.0293454	17	1	X
IPI00953695	Ig kappa chain V-II region GM607 (Fragment)	12664	8.299	117	0.17094	17	1	X
IPI00289931	MADCAM1 protein	42691	4.881	406	0.0369458	16	1	X
IPI00294615	Fibulin-5	50180	4.722	448	0.0535714	15	1	X
IPI00301143	Isoform 1 of Peptidase inhibitor 16	49471	5.385	463	0.0215983	15	1	X
IPI00020687	Pancreatic secretory trypsin inhibitor	8507	8.151	79	0.303797	15	1	X
IPI00651692	Stromal cell-derived factor 1 theta	11395	9.793	100	0.14	15	1	X
IPI00018901	Isoform 1 of Gamma-glutamyltranspeptidase 1	61410	7.363	569	0.0175747	14	1	X
IPI00939667	Isoform 1 of Tripeptidyl-peptidase 1	61248	6.481	563	0.0248668	14	1	X
IPI00032258	Complement C4-A	192771	7.088	1744	0.0166284	13	1	X
IPI00024046	cDNA FLJ52398, highly similar to Cadherin-13	83408	5.12	760	0.0223684	12	1	X
IPI00784430	Similar to Ig kappa chain V-III region VG precursor	13798	6.023	127	0.0708661	11	1	X
IPI00013446	Prostate stem cell antigen	12912	5.276	123	0.0813008	11	1	X
IPI00009027	Lithostathine-1-alpha	18731	5.937	166	0.0662651	10	1	X
IPI00005526	PRO0419	7400	4.881	67	0.313433	9	1	X
IPI00854644	similar to hCG1686089	16547	5.056	152	0.0592105	9	1	X
IPI00332887	signal-regulatory protein alpha precursor	54967	7.156	504	0.031746	9	1	X
IPI00009997	N-acetyllactosaminide beta-1,3-N-acetylglucosaminyltransferase	47119	7.503	415	0.026506	8	1	X
IPI00555812	Isoform 1 of Vitamin D-binding protein	52964	5.534	474	0.0548523	8	1	X
IPI00000160	Proopiomelanocortin preproprotein	29655	8.045	270	0.0740741	8	1	X
IPI00015881	Isoform 1 of Macrophage colony-stimulating factor 1	60119	5.29	554	0.0288809	7	1	X
IPI00298388	Isoform 1 of Phosphoinositide-3-kinase-interacting protein 1	28248	5.009	263	0.0570342	7	1	X
IPI00056309	Liver-expressed antimicrobial peptide 2	8814	10.733	77	0.25974	7	1	X
IPI00028030	Cartilage oligomeric matrix protein	82860	4.598	757	0.0171731	7	1	X
IPI00008787	Alpha-N-acetylglucosaminidase	82167	6.546	743	0.0215343	6	1	X
IPI00019157	Chondroitin sulfate proteoglycan 4	250497	5.459	2322	0.00602929	6	1	X
IPI00019641	Pepsin A	41977	4.334	388	0.0206186	6	1	X
IPI00784320	Protein FAM83H	127101	7.158	1179	0.0118745	6	1	X
IPI00031008	Isoform 1 of Tenascin	240853	4.893	2201	0.00954112	6	1	X
IPI00240345	C-type lectin domain family 14 member A	51636	6.361	490	0.0387755	6	1	X
IPI00102300	Isoform 3 of Platelet glycoprotein VI	67309	8.829	620	0.0225806	5	1	X
IPI00022284	Major prion protein	27661	9.101	253	0.0474308	5	1	X
IPI00005732	Isoform 1 of Activin receptor type-1B	56807	7.052	505	0.0475248	5	1	X
IPI00297263	Isoform 1 of Protein HEG homolog 1	147461	6.173	1381	0.0181028	4	1	X
IPI00246058	Programmed cell death 6-interacting protein	96023	6.52	868	0.0276498	4	1	X
IPI00299724	Isoform 1 of Signal-regulatory protein beta-1	43229	6.527	398	0.040201	3	1	X
IPI00005721	Neutrophil defensin 1	10201	7.802	94	0.0957447	2	1	X
IPI00006608	Isoform APP770 of Amyloid beta A4 protein (Fragment)	86943	4.815	770	0.0116883	2	1	X
IPI00024292	Low-density lipoprotein receptor-related protein 2	521958	5.083	4655	0.00214823	2	1	X
IPI00292130	Dermatopontin	24005	4.808	201	0.0845771	2	1	X
IPI00291866	Plasma protease C1 inhibitor	55154	6.547	500	0.02	2	1	X
IPI00043740	Isoform 1 of Sodium channel and clathrin linker 1	80926	6.076	688	0.0232558	2	1	X
IPI00289831	Isoform PTPS of Receptor-type tyrosine-protein phosphatase S	217094	6.501	1948	0.0128337	2	1	X
IPI00028347	Isoform 1 of F-box only protein 31	60664	7.026	539	0.0333952	2	1	X
IPI00296537	Isoform C of Fibulin-1	74434	5.24	683	0.0292826	2	1	X
IPI00003590	Isoform 1 of Sulfhydryl oxidase 1	82578	8.976	747	0.021419	2	1	X
IPI00855785	Isoform 15 of Fibronectin	272302	5.503	2477	0.00686314	1	1	X
IPI00168012	Uncharacterized protein C12orf69	24877	8.655	225	0.142222	1	1	X
IPI00299738	Procollagen C-endopeptidase enhancer 1	47972	7.704	449	0.0601336	1	1	X
IPI00043992	Poliovirus receptor-related protein 4	55454	5.377	510	0.0313725	1	1	X
IPI00410487	Isoform 1 of Twisted gastrulation protein homolog 1	25017	5.343	223	0.0672646	1	1	X
IPI00010737	Thrombomodulin	60329	4.919	575	0.0347826	1	1	X
IPI00028911	Dystroglycan	97441	8.638	895	0.0122905	1	1	X
IPI00015199	T-cell antigen CD7	25409	7.33	240	0.0916667	1	1	X
IPI00478949	Putative uncharacterized protein SDK2	244344	7.135	2216	0.00947653	1	1	X
IPI00019359	Keratin, type I cytoskeletal 9	62064	5.235	623	0.0545746	1	1	X
IPI00479961	Isoform 1 of Beta,beta-carotene 9',10'-oxygenase	65658	8.47	579	0.0189983	1	1	X
IPI00872831	Isoform 2 of IQ motif and SEC7 domain-containing protein 2	162784	8.6	1488	0.0194892	1	1	X
IPI00010790	Biglycan	41654	7.836	368	0.0842391	1	1	X
IPI00878384	Isoform 2 of Ferric-chelate reductase 1	70465	8.038	626	0.0591054	1	1	X
IPI00296608	Complement component C7	93518	6.476	843	0.0201661	1	1	X
IPI00025846	Isoform 2A of Desmocollin-2	99962	5.375	901	0.0210877	1	1	X
IPI00002406	Basal cell adhesion molecule	67405	5.898	628	0.0557325	1	1	X
IPI00940353	Isoform 1 of Gamma-glutamyltransferase 6	50509	6.079	493	0.0425963	1	1	X
IPI00479018	Syntenin isoform 3	34819	8.677	318	0.0786164	1	1	X
IPI00065450	Isoform 1 of Putative adenylate kinase-like protein C9orf98	54925	6.148	479	0.0480167	1	1	X
IPI00186808	Isoform 1 of Apoptosis-stimulating of p53 protein 2	125616	6.078	1128	0.0203901	1	1	X
IPI00295414	Collagen alpha-1(XV) chain	141720	5.006	1388	0.0108069	1	1	X
IPI00291928	Ras-related protein Rab-14	23897	6.554	215	0.0744186	1	1	X
IPI00900332	AIG2-like domain-containing protein 1	17329	7.233	153	0.0915033	1	1	X
IPI00647357	Isoform 1 of Osteoclast-associated immunoglobulin-like receptor	30531	6.539	282	0.0531915	1	1	X
IPI00305267	Isoform 1 of Golgin subfamily A member 3	167355	5.459	1498	0.0200267	1	1	X
IPI00815707	Isoform 4 of Ankyrin repeat and KH domain-containing protein 1	278748	5.857	2634	0.0136674	1	1	X
IPI00011289	Isoform 1 of Sodium/nucleoside cotransporter 1	71584	7.638	649	0.0308166	1	1	X
IPI00021842	Apolipoprotein E	36154	5.937	317	0.044164	1	1	X
IPI00001738	Nuclear pore complex protein Nup88	83542	5.69	741	0.0188934	1	1	X
IPI00029819	Neurogenic locus notch homolog protein 3	243659	5.39	2321	0.00473934	1	1	X
IPI00019580	Plasminogen	90569	7.253	810	0.037037	1	1	X
IPI00796409	Hypothetical short protein	6041	9.969	51	0.294118	1	1	X
IPI00374563	Agrin	214846	6.409	2045	0.0102689	1	1	X
IPI00018305	Insulin-like growth factor-binding protein 3	31674	8.817	291	0.140893	1	1	X
IPI00012102	N-acetylglucosamine-6-sulfatase	62082	8.362	552	0.0163043	1	1	X
IPI00816799	Rheumatoid factor D5 light chain (Fragment)	12766	8.969	118	0.152542	18	1	X
IPI00414287	N-acetylgalactosamine kinase	50378	6.607	458	0.0218341	5	1	X
IPI00384401	Myosin-reactive immunoglobulin kappa chain variable region (Fragment)	11761	8.518	109	0.165138	2	1	X
IPI00387120	Ig kappa chain V-IV region Len	12640	7.93	114	0.157895	6	1	X

## Sheet: Male3
IPI_Number	Protein_Name	Molecular_Weight	Isoelectric_Point	Amino_Acid_Count	pepCoverage	Number_of_Spectra	Number_of_Unique_Peptides	Single_Peptide
IPI00013945	Isoform 1 of Uromodulin	69761	5.235	640	0.357812	2219	20
IPI00745872	Isoform 1 of Serum albumin	69367	6.283	609	0.331691	311	17
IPI00022426	Protein AMBP	38999	6.255	352	0.460227	1081	13
IPI00024284	Basement membrane-specific heparan sulfate proteoglycan core protein	468798	6.512	4391	0.0309724	360	12
IPI00936444	Mucin-5B	590784	6.662	5706	0.0345251	157	10
IPI00000073	Pro-epidermal growth factor	133994	5.85	1207	0.071251	129	9
IPI00395488	Vasorin	71713	7.409	673	0.251114	113	9
IPI00896419	Isoform 1 of Inter-alpha-trypsin inhibitor heavy chain H4	103357	6.988	930	0.0989247	142	8
IPI00784865	IGK@ protein	25773	6.788	236	0.398305	495	7
IPI00889156	IGK@ protein	25834	7.269	236	0.457627	466	7
IPI00166729	alpha-2-glycoprotein 1, zinc precursor	34259	6.05	298	0.275168	125	7
IPI00009866	Isoform 1 of Keratin, type I cytoskeletal 13	49588	4.958	458	0.200873	89	7
IPI00025476	Pancreatic alpha-amylase	57707	7.062	511	0.227006	82	7
IPI00022895	Alpha-1B-glycoprotein	54273	5.876	495	0.208081	82	7
IPI00449920	cDNA FLJ90170 fis, clone MAMMA1000370, highly similar to Ig alpha-1 chain C region	53224	6.667	493	0.204868	96	6
IPI00298860	cDNA FLJ78440, highly similar to Human lactoferrin	78368	8.253	711	0.151899	44	6
IPI00021085	Peptidoglycan recognition protein 1	21731	8.723	196	0.403061	163	5
IPI00019449	Non-secretory ribonuclease	18354	8.858	161	0.229814	158	5
IPI00010858	Prostate-specific antigen	28741	7.745	261	0.37931	129	5
IPI00029260	Monocyte differentiation antigen CD14	40076	6.233	375	0.202667	113	5
IPI00022417	Leucine-rich alpha-2-glycoprotein	38178	6.964	347	0.236311	85	5
IPI00215894	Isoform LMW of Kininogen-1	47883	6.669	427	0.255269	74	5
IPI00029658	Isoform 1 of EGF-containing fibulin-like extracellular matrix protein 1	54641	5.074	493	0.182556	53	5
IPI00293088	Lysosomal alpha-glucosidase	105319	6.038	952	0.0903361	46	5
IPI00300725	Keratin, type II cytoskeletal 6A	60045	8.333	564	0.136525	22	5
IPI00013179	Prostaglandin-H2 D-isomerase	21029	7.974	190	0.236842	204	4
IPI00006662	Apolipoprotein D	21276	5.139	189	0.243386	149	4
IPI00022620	Secreted Ly-6/uPAR-related protein 1	11186	5.324	103	0.728155	139	4
IPI00011302	CD59 glycoprotein	14177	6.489	128	0.21875	132	4
IPI00023673	Galectin-3-binding protein	65331	5.339	585	0.140171	84	4
IPI00019568	Prothrombin (Fragment)	70037	5.99	622	0.122186	76	4
IPI00016915	Insulin-like growth factor-binding protein 7	29130	7.947	282	0.166667	59	4
IPI00292130	Dermatopontin	24005	4.808	201	0.323383	23	4
IPI00004573	Polymeric immunoglobulin receptor	83284	5.748	764	0.113874	21	4
IPI00160130	Cubilin	398676	5.346	3623	0.0171129	17	4
IPI00220327	Keratin, type II cytoskeletal 1	66039	8.475	644	0.111801	11	4
IPI00385252	Ig kappa chain V-III region GOL	11830	9.497	109	0.513761	17	4
IPI00014048	Ribonuclease pancreatic	17644	8.914	156	0.435897	151	3
IPI00170635	Secreted and transmembrane protein 1	27039	7.528	248	0.149194	128	3
IPI00216914	Vitelline membrane outer layer protein 1 homolog	21534	5.064	202	0.277228	57	3
IPI00219827	Secreted Ly-6/uPAR-related protein 2	10160	6.966	97	0.597938	52	3
IPI00003919	Isoform 1 of Glutaminyl-peptide cyclotransferase	40877	6.616	361	0.191136	50	3
IPI00294713	Isoform 1 of Mannan-binding lectin serine protease 2	75733	5.765	686	0.0393586	48	3
IPI00746352	SH3 domain-binding glutamic acid-rich-like protein 3	10438	4.926	93	0.322581	42	3
IPI00290078	keratin 4	63911	8.438	594	0.0673401	42	3
IPI00027827	Extracellular superoxide dismutase [Cu-Zn]	25851	6.611	240	0.141667	36	3
IPI00296992	Isoform Long of Tyrosine-protein kinase receptor UFO	98336	5.432	894	0.0436242	33	3
IPI00064377	Tumor necrosis factor receptor superfamily member 19L	46092	8.409	430	0.118605	30	3
IPI00001952	Endonuclease domain-containing 1 protein	55017	5.708	500	0.096	28	3
IPI00019580	Plasminogen	90569	7.253	810	0.037037	28	3
IPI00006971	Isoform 1 of Endosialin	80859	5.356	757	0.0726552	26	3
IPI00103871	Isoform 1 of Roundabout homolog 4	107457	6.635	1007	0.0645482	23	3
IPI00022283	Trefoil factor 1	9149	4.329	84	0.321429	22	3
IPI00654755	Hemoglobin subunit beta	15998	7.798	147	0.408163	23	3
IPI00007800	Angiopoietin-related protein 2	57104	7.785	493	0.040568	18	3
IPI00009867	Keratin, type II cytoskeletal 5	62378	7.886	590	0.0610169	8	3
IPI00026944	Isoform 1 of Nidogen-1	136377	5.317	1247	0.0505213	6	3
IPI00921849	cDNA FLJ57046, highly similar to Lysosomal alpha-glucosidase	71795	6.342	644	0.0854037	3	3
IPI00953689	Alpha-2-HS-glycoprotein	39325	5.72	367	0.111717	93	2
IPI00021000	Isoform A of Osteopontin	35423	4.572	314	0.0955414	82	2
IPI00009950	Vesicular integral-membrane protein VIP36	40229	7.144	356	0.0646067	76	2
IPI00305064	Isoform 1 of CD44 antigen	81554	5.327	742	0.0296496	63	2
IPI00021885	Isoform 1 of Fibrinogen alpha chain	94973	6.013	866	0.0508083	60	2
IPI00010675	Trefoil factor 2	14284	6.262	129	0.124031	58	2
IPI00006705	Uteroglobin	9994	5.056	91	0.373626	57	2
IPI00154742	IGL@ protein	24793	6.377	234	0.0982906	51	2
IPI00296713	Isoform 1 of Granulins	63544	6.828	593	0.0522766	46	2
IPI00019641	Pepsin A	41977	4.334	388	0.0489691	46	2
IPI00183487	Xylosyltransferase 1	107569	9.277	959	0.0198123	41	2
IPI00298828	Beta-2-glycoprotein 1	38298	8.101	345	0.130435	35	2
IPI00291488	Isoform 1 of WAP four-disulfide core domain protein 2	12993	4.828	124	0.387097	35	2
IPI00025861	Cadherin-1	97456	4.738	882	0.0238095	33	2
IPI00873371	Isoform 1 of Latent-transforming growth factor beta-binding protein 4	173435	5.432	1624	0.0141626	28	2
IPI00007221	Plasma serine protease inhibitor	45702	9.321	406	0.0492611	28	2
IPI00396434	Isoform 1 of Prostatic acid phosphatase	44566	6.358	386	0.129534	24	2
IPI00414888	Isoform 2 of ICOS ligand	34225	5.112	309	0.0647249	20	2
IPI00022052	WNT1-inducible-signaling pathway protein 2	26825	7.925	250	0.116	19	2
IPI00032258	Complement C4-A	192771	7.088	1744	0.0309633	18	2
IPI00218413	Biotinidase	61133	6.322	543	0.0552486	18	2
IPI00030205	Ig kappa chain V-III region HAH	14073	8.796	129	0.248062	37	2
IPI00009276	Endothelial protein C receptor precursor	30715	8.836	275	0.0945455	17	2
IPI00002745	Cathepsin Z	33868	7.14	303	0.0924092	16	2
IPI00026314	Isoform 1 of Gelsolin	85698	6.274	782	0.0792839	16	2
IPI00032293	Cystatin-C	15799	8.942	146	0.116438	12	2
IPI00400826	Isoform 2 of Clusterin	57833	6.8	501	0.0678643	10	2
IPI00854644	similar to hCG1686089	16547	5.056	152	0.210526	13	2
IPI00304808	Isoform 1 of Kallikrein-1	28890	4.83	262	0.0877863	7	2
IPI00009865	Keratin, type I cytoskeletal 10	58827	5.273	584	0.0650685	9	2
IPI00153049	Isoform 2 of Matrix-remodeling-associated protein 8	49620	6.922	450	0.0488889	6	2
IPI00641524	Putative uncharacterized protein BTN2A1	60041	6.301	529	0.0529301	6	2
IPI00022420	Retinol-binding protein 4	23010	6.079	201	0.19403	5	2
IPI00025276	Isoform XB of Tenascin-X	464325	5.339	4289	0.0114246	4	2
IPI00009028	Tetranectin	22567	5.672	202	0.173267	4	2
IPI00008787	Alpha-N-acetylglucosaminidase	82167	6.546	743	0.051144	3	2
IPI00792115	Putative uncharacterized protein DKFZp686H17246	17794	5.045	160	0.21875	2	2
IPI00022463	Serotransferrin	77050	7.13	698	0.0272206	51	1	X
IPI00022429	Alpha-1-acid glycoprotein 1	23512	5.011	201	0.0746269	50	1	X
IPI00784430	Similar to Ig kappa chain V-III region VG precursor	13798	6.023	127	0.0708661	43	1	X
IPI00027462	Protein S100-A9	13242	6.122	114	0.131579	36	1	X
IPI00011140	Protein NOV homolog	39162	7.744	357	0.0392157	36	1	X
IPI00297252	Isoform 1 of Extracellular sulfatase Sulf-2	100455	9.196	870	0.0149425	34	1	X
IPI00301143	Isoform 1 of Peptidase inhibitor 16	49471	5.385	463	0.0215983	33	1	X
IPI00011694	Trypsin-1	26558	6.522	247	0.0404858	32	1	X
IPI00022290	Beta-defensin 1	7420	8.95	68	0.338235	32	1	X
IPI00433028	Isoform 1 of Leukocyte-associated immunoglobulin-like receptor 1	31412	5.784	287	0.0522648	32	1	X
IPI00018236	Ganglioside GM2 activator	20838	5.312	193	0.103627	31	1	X
IPI00292150	Latent-transforming growth factor beta-binding protein 2	195065	5.225	1821	0.010983	31	1	X
IPI00953695	Ig kappa chain V-II region GM607 (Fragment)	12664	8.299	117	0.17094	31	1	X
IPI00514161	Isoform 1 of RING finger protein 220	62765	6.031	566	0.0176678	30	1	X
IPI00939667	Isoform 1 of Tripeptidyl-peptidase 1	61248	6.481	563	0.0248668	29	1	X
IPI00303161	Endothelial cell-selective adhesion molecule	41176	9.391	390	0.0435897	24	1	X
IPI00009027	Lithostathine-1-alpha	18731	5.937	166	0.0662651	23	1	X
IPI00940158	trefoil factor 3 precursor	10181	6.98	94	0.191489	21	1	X
IPI00005721	Neutrophil defensin 1	10201	7.802	94	0.0957447	19	1	X
IPI00394992	Isoform 2 of N-acetylmuramoyl-L-alanine amidase	68000	7.734	634	0.022082	18	1	X
IPI00020986	Lumican	38429	6.623	338	0.0236686	17	1	X
IPI00641737	Haptoglobin	46723	6.753	420	0.0214286	16	1	X
IPI00018305	Insulin-like growth factor-binding protein 3	31674	8.817	291	0.140893	15	1	X
IPI00022284	Major prion protein	27661	9.101	253	0.0474308	13	1	X
IPI00176221	Neuronal growth regulator 1	38719	6.221	354	0.079096	13	1	X
IPI00000760	N(G),N(G)-dimethylarginine dimethylaminohydrolase 2	29644	6.018	285	0.0912281	12	1	X
IPI00022488	Hemopexin	51676	7.144	462	0.0238095	11	1	X
IPI00017601	Ceruloplasmin	122205	5.715	1065	0.0215962	10	1	X
IPI00294615	Fibulin-5	50180	4.722	448	0.0535714	9	1	X
IPI00012503	Isoform Sap-mu-0 of Proactivator polypeptide	58113	5.167	524	0.0381679	9	1	X
IPI00307446	Protocadherin-24	141543	4.498	1310	0.00916031	8	1	X
IPI00024292	Low-density lipoprotein receptor-related protein 2	521958	5.083	4655	0.00214823	7	1	X
IPI00291866	Plasma protease C1 inhibitor	55154	6.547	500	0.02	7	1	X
IPI00479743	Isoform 1 of POTE ankyrin domain family member E	121363	6.202	1075	0.0102326	7	1	X
IPI00019359	Keratin, type I cytoskeletal 9	62064	5.235	623	0.0545746	6	1	X
IPI00025846	Isoform 2A of Desmocollin-2	99962	5.375	901	0.0210877	6	1	X
IPI00306543	Growth/differentiation factor 15	34154	9.721	308	0.0519481	6	1	X
IPI00550991	cDNA FLJ35730 fis, clone TESTI2003131, highly similar to ALPHA-1-ANTICHYMOTRYPSIN	50598	5.626	448	0.0178571	5	1	X
IPI00921523	Isoform 1 of Complement factor B (Fragment)	85533	7.076	764	0.0314136	5	1	X
IPI00385255	Ig lambda chain V-II region NIG-84	11581	7.306	112	0.0803571	5	1	X
IPI00007047	Protein S100-A8	10834	7.766	93	0.11828	5	1	X
IPI00794205	26 kDa protein	25796	9.272	229	0.0524017	5	1	X
IPI00056309	Liver-expressed antimicrobial peptide 2	8814	10.733	77	0.25974	5	1	X
IPI00015881	Isoform 1 of Macrophage colony-stimulating factor 1	60119	5.29	554	0.0234657	5	1	X
IPI00410714	Hemoglobin subunit alpha	15258	9.196	142	0.105634	4	1	X
IPI00291136	Collagen alpha-1(VI) chain	108529	5.421	1028	0.0155642	4	1	X
IPI00034319	Isoform A of Protein CutA	20925	5.473	198	0.136364	4	1	X
IPI00005526	PRO0419	7400	4.881	67	0.313433	4	1	X
IPI00000874	Peroxiredoxin-1	22110	8.554	199	0.0552764	4	1	X
IPI00013972	Carcinoembryonic antigen-related cell adhesion molecule 8	38154	7.472	349	0.0573066	4	1	X
IPI00441498	Folate receptor alpha	29819	8.026	257	0.07393	4	1	X
IPI00744184	Arylsulfatase A	53588	6.071	507	0.0276134	3	1	X
IPI00298388	Isoform 1 of Phosphoinositide-3-kinase-interacting protein 1	28248	5.009	263	0.0570342	3	1	X
IPI00296141	Dipeptidyl peptidase 2	54341	6.318	492	0.0365854	3	1	X
IPI00816794	REV25-2 (Fragment)	14535	6.746	134	0.0671642	3	1	X
IPI00218407	Fructose-bisphosphate aldolase B	39473	8.133	364	0.0549451	3	1	X
IPI00240345	C-type lectin domain family 14 member A	51636	6.361	490	0.0346939	3	1	X
IPI00009650	Lipocalin-1	19250	5.797	176	0.0625	3	1	X
IPI00651768	Isoform 1 of Hepatitis A virus cellular receptor 2	33351	5.5	301	0.0465116	3	1	X
IPI00027436	Tumor necrosis factor receptor superfamily member 16	45183	4.697	427	0.030445	3	1	X
IPI00006988	Resistin	11419	6.913	108	0.212963	3	1	X
IPI00410487	Isoform 1 of Twisted gastrulation protein homolog 1	25017	5.343	223	0.0672646	2	1	X
IPI00936772	Isoform 1 of Golgi membrane protein 1	45333	4.968	401	0.0299252	2	1	X
IPI00878384	Isoform 2 of Ferric-chelate reductase 1	70465	8.038	626	0.0591054	2	1	X
IPI00453473	Histone H4	11367	11.365	103	0.0970874	2	1	X
IPI00220342	N(G),N(G)-dimethylarginine dimethylaminohydrolase 1	31122	5.809	285	0.0912281	2	1	X
IPI00028030	Cartilage oligomeric matrix protein	82860	4.598	757	0.0171731	2	1	X
IPI00784883	Isoform 1 of Male-specific lethal 1 homolog	67139	9.034	614	0.0309446	2	1	X
IPI00329306	Keratin, type II cytoskeletal 74	57865	8.015	529	0.0226843	2	1	X
IPI00031008	Isoform 1 of Tenascin	240853	4.893	2201	0.00954112	2	1	X
IPI00299724	Isoform 1 of Signal-regulatory protein beta-1	43229	6.527	398	0.040201	2	1	X
IPI00761051	Isoform 1 of Erythroid differentiation-related factor 1	138528	6.336	1238	0.0161551	1	1	X
IPI00297263	Isoform 1 of Protein HEG homolog 1	147461	6.173	1381	0.0181028	1	1	X
IPI00003269	Beta-actin-like protein 2	42003	5.594	376	0.0558511	1	1	X
IPI00012102	N-acetylglucosamine-6-sulfatase	62082	8.362	552	0.0181159	1	1	X
IPI00022204	Isoform 1 of Serpin B3	44565	6.829	390	0.0538462	1	1	X
IPI00794421	34 kDa protein	33800	9.051	297	0.0572391	1	1	X
IPI00299526	Polycomb protein SUZ12	83055	8.844	739	0.0175913	1	1	X
IPI00024331	Tumor necrosis factor receptor superfamily member 14	30392	7.39	283	0.0918728	1	1	X
IPI00219960	Isoform 1L of Transcription factor 7	54125	8.843	495	0.0545455	1	1	X
IPI00027451	Zinc finger protein GLI1	117904	7.34	1106	0.0153707	1	1	X
IPI00289831	Isoform PTPS of Receptor-type tyrosine-protein phosphatase S	217094	6.501	1948	0.00667351	1	1	X
IPI00930218	hypothetical protein FLJ22184	83727	11.203	855	0.0233918	1	1	X
IPI00295741	Cathepsin B	37822	6.31	339	0.0530973	1	1	X
IPI00374068	Isoform 1 of ADAMTS-like protein 4	116545	8.356	1074	0.0139665	1	1	X
IPI00027422	Isoform Beta-4C of Integrin beta-4	202151	6.093	1822	0.00713502	1	1	X
IPI00015199	T-cell antigen CD7	25409	7.33	240	0.0958333	1	1	X
IPI00002707	Isoform 1 of Spastin	67197	9.663	616	0.0292208	1	1	X
IPI00300127	N-acetyltransferase 10	115704	8.373	1025	0.0146341	1	1	X
IPI00029079	GMP synthase [glutamine-hydrolyzing]	76715	6.982	693	0.011544	1	1	X
IPI00018901	Isoform 1 of Gamma-glutamyltranspeptidase 1	61410	7.363	569	0.0228471	1	1	X
IPI00218803	Isoform B of Fibulin-1	77139	5.262	703	0.0398293	1	1	X
IPI00024441	Isoform 2 of Solute carrier family 35 member E2	29079	8.244	266	0.0601504	1	1	X
IPI00045512	Hemicentin 1	613025	6.477	5636	0.0023066	1	1	X
IPI00056478	Isoform 1 of Immunoglobulin superfamily member 8	65034	8.209	613	0.0309951	1	1	X
IPI00031065	Deoxyribonuclease-1	31434	4.975	282	0.0815603	1	1	X
IPI00306791	Sorbin and SH3 domain-containing protein 1	143860	6.925	1305	0.010728	1	1	X
IPI00328113	Fibrillin-1	312298	4.936	2871	0.00696621	1	1	X
IPI00004069	Putative deoxyribonuclease TATDN2	85023	7.407	761	0.0249671	1	1	X
IPI00020687	Pancreatic secretory trypsin inhibitor	8507	8.151	79	0.303797	1	1	X
IPI00329672	Myosin-Ie	127041	8.955	1109	0.0117223	1	1	X
IPI00604464	Isoform 1 of Ubiquitin-protein ligase E3C	123923	6.713	1083	0.0258541	1	1	X
IPI00909283	cDNA FLJ58514, highly similar to Cadherin-11	85594	4.833	779	0.042362	1	1	X
IPI00022432	Transthyretin	15887	6.074	147	0.0884354	1	1	X
IPI00880178	Isoform 3 of UPF0510 protein INM02	28004	5.857	269	0.063197	1	1	X
IPI00166039	Isoform 1 of Protein shisa-5	25582	6.7	240	0.116667	1	1	X
IPI00289931	MADCAM1 protein	42691	4.881	406	0.0369458	1	1	X
IPI00010737	Thrombomodulin	60329	4.919	575	0.0643478	1	1	X
IPI00868990	Isoform 1 of Solute carrier family 22 member 23	73748	7.78	686	0.0364431	1	1	X
IPI00554512	Putative uncharacterized protein DKFZp686L21237	28621	5.816	246	0.0691057	1	1	X
IPI00299738	Procollagen C-endopeptidase enhancer 1	47972	7.704	449	0.0445434	1	1	X
IPI00015945	Transcription factor BTF3 homolog 2	7606	10.588	67	0.223881	1	1	X
IPI00029997	6-phosphogluconolactonase	27547	6.05	258	0.0620155	1	1	X
IPI00604494	Coiled-coil domain-containing protein 92	36961	8.993	331	0.0513595	1	1	X
IPI00829834	Ig kappa chain V-III region VH (Fragment)	12757	5.944	116	0.155172	1	1	X
IPI00334648	Isoform 1 of NAD-dependent deacetylase sirtuin-7	44898	9.765	400	0.06	1	1	X
IPI00000160	Proopiomelanocortin preproprotein	29655	8.045	270	0.0740741	1	1	X
IPI00409588	osteoclast-associated receptor isoform 1	30877	6.539	286	0.0804196	1	1	X
IPI00160384	Isoform Long of Protein delta homolog 1	41143	5.662	383	0.10705	1	1	X
IPI00001738	Nuclear pore complex protein Nup88	83542	5.69	741	0.0188934	1	1	X
IPI00024825	Isoform A of Proteoglycan 4	151077	9.501	1404	0.00498575	1	1	X
IPI00010348	Deoxyribonuclease-2-alpha	39581	8.139	360	0.0333333	1	1	X
IPI00384401	Myosin-reactive immunoglobulin kappa chain variable region (Fragment)	11761	8.518	109	0.165138	12	1	X
IPI00382436	Ig lambda chain V-III region SH	11393	6.521	108	0.166667	3	1	X
IPI00816799	Rheumatoid factor D5 light chain (Fragment)	12766	8.969	118	0.152542	31	1	X
IPI00387120	Ig kappa chain V-IV region Len	12640	7.93	114	0.157895	5	1	X
IPI00382440	Ig lambda chain V-IV region Hil	11517	6.508	107	0.17757	1	1	X

## Sheet: Male4
IPI_Number	Protein_Name	Molecular_Weight	Isoelectric_Point	Amino_Acid_Count	pepCoverage	Number_of_Spectra	Number_of_Unique_Peptides	Single_Peptide
IPI00745872	Isoform 1 of Serum albumin	69367	6.283	609	0.778325	1634	55
IPI00024284	Basement membrane-specific heparan sulfate proteoglycan core protein	468798	6.512	4391	0.0662719	360	21
IPI00022426	Protein AMBP	38999	6.255	352	0.590909	830	20
IPI00013945	Isoform 1 of Uromodulin	69761	5.235	640	0.25625	720	19
IPI00215894	Isoform LMW of Kininogen-1	47883	6.669	427	0.555035	479	19
IPI00550731	Putative uncharacterized protein	26235	8.463	239	0.502092	710	15
IPI00784865	IGK@ protein	25773	6.788	236	0.461864	716	15
IPI00889156	IGK@ protein	25834	7.269	236	0.521186	690	15
IPI00000073	Pro-epidermal growth factor	133994	5.85	1207	0.111019	196	14
IPI00395488	Vasorin	71713	7.409	673	0.261516	290	13
IPI00449920	cDNA FLJ90170 fis, clone MAMMA1000370, highly similar to Ig alpha-1 chain C region	53224	6.667	493	0.334686	331	12
IPI00921882	cDNA FLJ54682, highly similar to Osteopontin	37245	4.729	327	0.477064	304	11
IPI00166729	alpha-2-glycoprotein 1, zinc precursor	34259	6.05	298	0.389262	190	11
IPI00006662	Apolipoprotein D	21276	5.139	189	0.354497	405	10
IPI00004573	Polymeric immunoglobulin receptor	83284	5.748	764	0.198953	113	9
IPI00022895	Alpha-1B-glycoprotein	54273	5.876	495	0.29697	88	9
IPI00006971	Isoform 1 of Endosialin	80859	5.356	757	0.200793	88	9
IPI00022463	Serotransferrin	77050	7.13	698	0.154728	83	9
IPI00021085	Peptidoglycan recognition protein 1	21731	8.723	196	0.561224	218	8
IPI00103871	Isoform 1 of Roundabout homolog 4	107457	6.635	1007	0.163853	157	8
IPI00556287	Putative uncharacterized protein	20668	5.276	189	0.285714	616	8
IPI00029658	Isoform 1 of EGF-containing fibulin-like extracellular matrix protein 1	54641	5.074	493	0.223124	62	8
IPI00019449	Non-secretory ribonuclease	18354	8.858	161	0.229814	359	7
IPI00016915	Insulin-like growth factor-binding protein 7	29130	7.947	282	0.361702	175	7
IPI00896419	Isoform 1 of Inter-alpha-trypsin inhibitor heavy chain H4	103357	6.988	930	0.0655914	159	7
IPI00029260	Monocyte differentiation antigen CD14	40076	6.233	375	0.330667	123	7
IPI00400826	Isoform 2 of Clusterin	57833	6.8	501	0.191617	105	7
IPI00021447	Alpha-amylase 2B	57710	7.106	511	0.207436	105	7
IPI00010858	Prostate-specific antigen	28741	7.745	261	0.54023	86	7
IPI00027827	Extracellular superoxide dismutase [Cu-Zn]	25851	6.611	240	0.3625	63	7
IPI00014048	Ribonuclease pancreatic	17644	8.914	156	0.608974	206	6
IPI00019568	Prothrombin (Fragment)	70037	5.99	622	0.141479	125	6
IPI00154742	IGL@ protein	24793	6.377	234	0.337607	84	6
IPI00293088	Lysosomal alpha-glucosidase	105319	6.038	952	0.0934874	62	6
IPI00001952	Endonuclease domain-containing 1 protein	55017	5.708	500	0.192	51	6
IPI00785084	IGH@ protein	51083	8.827	465	0.180645	78	6
IPI00399007	Putative uncharacterized protein DKFZp686I04196 (Fragment)	46061	7.836	417	0.196643	71	6
IPI00011302	CD59 glycoprotein	14177	6.489	128	0.28125	355	5
IPI00003919	Isoform 1 of Glutaminyl-peptide cyclotransferase	40877	6.616	361	0.32133	53	5
IPI00160130	Cubilin	398676	5.346	3623	0.0240132	33	5
IPI00298971	Vitronectin	54306	5.799	478	0.15272	19	5
IPI00647357	Isoform 1 of Osteoclast-associated immunoglobulin-like receptor	30531	6.539	282	0.297872	19	5
IPI00022620	Secreted Ly-6/uPAR-related protein 1	11186	5.324	103	0.728155	136	4
IPI00305064	Isoform 1 of CD44 antigen	81554	5.327	742	0.0633423	134	4
IPI00023673	Galectin-3-binding protein	65331	5.339	585	0.140171	93	4
IPI00009950	Vesicular integral-membrane protein VIP36	40229	7.144	356	0.19382	87	4
IPI00219827	Secreted Ly-6/uPAR-related protein 2	10160	6.966	97	0.597938	87	4
IPI00216914	Vitelline membrane outer layer protein 1 homolog	21534	5.064	202	0.405941	87	4
IPI00296992	Isoform Long of Tyrosine-protein kinase receptor UFO	98336	5.432	894	0.0581655	78	4
IPI00291488	Isoform 1 of WAP four-disulfide core domain protein 2	12993	4.828	124	0.491935	75	4
IPI00006705	Uteroglobin	9994	5.056	91	0.494505	75	4
IPI00328113	Fibrillin-1	312298	4.936	2871	0.0170672	57	4
IPI00026944	Isoform 1 of Nidogen-1	136377	5.317	1247	0.0769848	56	4
IPI00032293	Cystatin-C	15799	8.942	146	0.253425	50	4
IPI00746352	SH3 domain-binding glutamic acid-rich-like protein 3	10438	4.926	93	0.677419	40	4
IPI00291136	Collagen alpha-1(VI) chain	108529	5.421	1028	0.0710117	38	4
IPI00641524	Putative uncharacterized protein BTN2A1	60041	6.301	529	0.0982987	35	4
IPI00176427	Cell adhesion molecule 4	42785	6.307	388	0.146907	34	4
IPI00297284	insulin-like growth factor binding protein 2, 36kDa precursor	35138	7.539	328	0.222561	31	4
IPI00022420	Retinol-binding protein 4	23010	6.079	201	0.358209	29	4
IPI00553177	Isoform 1 of Alpha-1-antitrypsin	46737	5.688	418	0.131579	21	4
IPI00396434	Isoform 1 of Prostatic acid phosphatase	44566	6.358	386	0.170984	21	4
IPI00008239	cDNA FLJ55176, highly similar to G-protein coupled receptor family C group 5 member B	47695	8.626	429	0.125874	15	4
IPI00744184	Arylsulfatase A	53588	6.071	507	0.114398	13	4
IPI00021439	Actin, cytoplasmic 1	41737	5.478	375	0.178667	12	4
IPI00921849	cDNA FLJ57046, highly similar to Lysosomal alpha-glucosidase	71795	6.342	644	0.0931677	13	4
IPI00298860	cDNA FLJ78440, highly similar to Human lactoferrin	78368	8.253	711	0.0914205	7	4
IPI00013179	Prostaglandin-H2 D-isomerase	21029	7.974	190	0.2	238	3
IPI00170635	Secreted and transmembrane protein 1	27039	7.528	248	0.149194	179	3
IPI00433028	Isoform 1 of Leukocyte-associated immunoglobulin-like receptor 1	31412	5.784	287	0.0940767	65	3
IPI00153049	Isoform 2 of Matrix-remodeling-associated protein 8	49620	6.922	450	0.0711111	62	3
IPI00298828	Beta-2-glycoprotein 1	38298	8.101	345	0.173913	58	3
IPI00296713	Isoform 1 of Granulins	63544	6.828	593	0.109612	55	3
IPI00010675	Trefoil factor 2	14284	6.262	129	0.255814	51	3
IPI00939667	Isoform 1 of Tripeptidyl-peptidase 1	61248	6.481	563	0.117229	47	3
IPI00304808	Isoform 1 of Kallikrein-1	28890	4.83	262	0.141221	46	3
IPI00064377	Tumor necrosis factor receptor superfamily member 19L	46092	8.409	430	0.118605	45	3
IPI00294713	Isoform 1 of Mannan-binding lectin serine protease 2	75733	5.765	686	0.0393586	33	3
IPI00792115	Putative uncharacterized protein DKFZp686H17246	17794	5.045	160	0.29375	38	3
IPI00022429	Alpha-1-acid glycoprotein 1	23512	5.011	201	0.139303	27	3
IPI00032258	Complement C4-A	192771	7.088	1744	0.0309633	24	3
IPI00009276	Endothelial protein C receptor precursor	30715	8.836	275	0.141818	24	3
IPI00009028	Tetranectin	22567	5.672	202	0.232673	29	3
IPI00651768	Isoform 1 of Hepatitis A virus cellular receptor 2	33351	5.5	301	0.189369	23	3
IPI00015881	Isoform 1 of Macrophage colony-stimulating factor 1	60119	5.29	554	0.0776173	20	3
IPI00026314	Isoform 1 of Gelsolin	85698	6.274	782	0.0831202	16	3
IPI00790218	52 kDa protein	51925	8.106	473	0.0739958	14	3
IPI00010737	Thrombomodulin	60329	4.919	575	0.123478	14	3
IPI00021842	Apolipoprotein E	36154	5.937	317	0.0914826	13	3
IPI00641251	CD320 antigen	28991	4.746	282	0.117021	12	3
IPI00827754	Ig gamma-3 chain C region	41287	8.057	377	0.122016	29	3
IPI00936444	Mucin-5B	590784	6.662	5706	0.0122678	11	3
IPI00022417	Leucine-rich alpha-2-glycoprotein	38178	6.964	347	0.175793	9	3
IPI00022432	Transthyretin	15887	6.074	147	0.285714	8	3
IPI00021885	Isoform 1 of Fibrinogen alpha chain	94973	6.013	866	0.0311778	64	2
IPI00012503	Isoform Sap-mu-0 of Proactivator polypeptide	58113	5.167	524	0.0572519	64	2
IPI00953695	Ig kappa chain V-II region GM607 (Fragment)	12664	8.299	117	0.196581	54	2
IPI00183487	Xylosyltransferase 1	107569	9.277	959	0.0198123	52	2
IPI00152018	Isoform 1 of CMRF35-like molecule 9	36143	5.919	332	0.0783133	52	2
IPI00045512	Hemicentin 1	613025	6.477	5636	0.00514549	45	2
IPI00178926	Immunoglobulin J chain	18099	5.408	159	0.157233	44	2
IPI00651692	Stromal cell-derived factor 1 theta	11395	9.793	100	0.22	42	2
IPI00441498	Folate receptor alpha	29819	8.026	257	0.132296	42	2
IPI00298388	Isoform 1 of Phosphoinositide-3-kinase-interacting protein 1	28248	5.009	263	0.0988593	28	2
IPI00394992	Isoform 2 of N-acetylmuramoyl-L-alanine amidase	68000	7.734	634	0.0725552	23	2
IPI00028030	Cartilage oligomeric matrix protein	82860	4.598	757	0.0383091	22	2
IPI00218834	Low affinity immunoglobulin gamma Fc region receptor III-A	29089	8.434	254	0.0905512	21	2
IPI00024331	Tumor necrosis factor receptor superfamily member 14	30392	7.39	283	0.141343	21	2
IPI00953689	Alpha-2-HS-glycoprotein	39325	5.72	367	0.111717	20	2
IPI00013972	Carcinoembryonic antigen-related cell adhesion molecule 8	38154	7.472	349	0.0974212	20	2
IPI00030205	Ig kappa chain V-III region HAH	14073	8.796	129	0.248062	42	2
IPI00024046	cDNA FLJ52398, highly similar to Cadherin-13	83408	5.12	760	0.0381579	19	2
IPI00031065	Deoxyribonuclease-1	31434	4.975	282	0.113475	19	2
IPI00873371	Isoform 1 of Latent-transforming growth factor beta-binding protein 4	173435	5.432	1624	0.0141626	19	2
IPI00000760	N(G),N(G)-dimethylarginine dimethylaminohydrolase 2	29644	6.018	285	0.17193	18	2
IPI00218407	Fructose-bisphosphate aldolase B	39473	8.133	364	0.101648	14	2
IPI00009650	Lipocalin-1	19250	5.797	176	0.153409	12	2
IPI00290085	Cadherin-2	99809	4.823	906	0.0706402	11	2
IPI00024292	Low-density lipoprotein receptor-related protein 2	521958	5.083	4655	0.0047261	11	2
IPI00027436	Tumor necrosis factor receptor superfamily member 16	45183	4.697	427	0.058548	10	2
IPI00019641	Pepsin A	41977	4.334	388	0.0695876	9	2
IPI00019157	Chondroitin sulfate proteoglycan 4	250497	5.459	2322	0.0107666	9	2
IPI00299158	Isoform Alpha of Poliovirus receptor	45303	6.679	417	0.11271	8	2
IPI00023648	Immunoglobulin superfamily containing leucine-rich repeat protein	45997	5.144	428	0.0700935	7	2
IPI00854644	similar to hCG1686089	16547	5.056	152	0.210526	12	2
IPI00176221	Neuronal growth regulator 1	38719	6.221	354	0.115819	6	2
IPI00004656	Beta-2-microglobulin	13715	6.537	119	0.193277	6	2
IPI00304273	Apolipoprotein A-IV	45399	5.372	396	0.0454545	6	2
IPI00025276	Isoform XB of Tenascin-X	464325	5.339	4289	0.00652833	5	2
IPI00296537	Isoform C of Fibulin-1	74434	5.24	683	0.0424597	4	2
IPI00296180	Isoform 1 of Urokinase-type plasminogen activator	48507	8.453	431	0.0812065	4	2
IPI00240345	C-type lectin domain family 14 member A	51636	6.361	490	0.0734694	4	2
IPI00292130	Dermatopontin	24005	4.808	201	0.189055	3	2
IPI00056478	Isoform 1 of Immunoglobulin superfamily member 8	65034	8.209	613	0.0391517	2	2
IPI00219018	Glyceraldehyde-3-phosphate dehydrogenase	36053	8.773	335	0.107463	2	2
IPI00099670	carboxyl ester lipase precursor	79667	5.343	756	0.042328	2	2
IPI00021841	Apolipoprotein A-I	30778	5.76	267	0.104869	2	2
IPI00028911	Dystroglycan	97441	8.638	895	0.049162	2	2
IPI00011662	Kunitz-type protease inhibitor 2	28228	8.373	252	0.103175	2	2
IPI00296608	Complement component C7	93518	6.476	843	0.029656	2	2
IPI00297252	Isoform 1 of Extracellular sulfatase Sulf-2	100455	9.196	870	0.0149425	58	1	X
IPI00292150	Latent-transforming growth factor beta-binding protein 2	195065	5.225	1821	0.010983	35	1	X
IPI00940158	trefoil factor 3 precursor	10181	6.98	94	0.191489	34	1	X
IPI00306543	Growth/differentiation factor 15	34154	9.721	308	0.0519481	34	1	X
IPI00022284	Major prion protein	27661	9.101	253	0.0474308	33	1	X
IPI00303161	Endothelial cell-selective adhesion molecule	41176	9.391	390	0.0435897	30	1	X
IPI00289931	MADCAM1 protein	42691	4.881	406	0.0369458	28	1	X
IPI00784430	Similar to Ig kappa chain V-III region VG precursor	13798	6.023	127	0.0708661	25	1	X
IPI00007221	Plasma serine protease inhibitor	45702	9.321	406	0.0295567	24	1	X
IPI00019580	Plasminogen	90569	7.253	810	0.0135802	23	1	X
IPI00018236	Ganglioside GM2 activator	20838	5.312	193	0.103627	22	1	X
IPI00034319	Isoform A of Protein CutA	20925	5.473	198	0.136364	21	1	X
IPI00056309	Liver-expressed antimicrobial peptide 2	8814	10.733	77	0.25974	21	1	X
IPI00011694	Trypsin-1	26558	6.522	247	0.0404858	20	1	X
IPI00410487	Isoform 1 of Twisted gastrulation protein homolog 1	25017	5.343	223	0.0672646	16	1	X
IPI00555812	Isoform 1 of Vitamin D-binding protein	52964	5.534	474	0.0548523	16	1	X
IPI00295414	Collagen alpha-1(XV) chain	141720	5.006	1388	0.0108069	16	1	X
IPI00022290	Beta-defensin 1	7420	8.95	68	0.338235	15	1	X
IPI00003590	Isoform 1 of Sulfhydryl oxidase 1	82578	8.976	747	0.021419	15	1	X
IPI00061116	Mucin-like protein 1	9039	4.628	90	0.1	14	1	X
IPI00009027	Lithostathine-1-alpha	18731	5.937	166	0.0662651	13	1	X
IPI00301143	Isoform 1 of Peptidase inhibitor 16	49471	5.385	463	0.0215983	12	1	X
IPI00940353	Isoform 1 of Gamma-glutamyltransferase 6	50509	6.079	493	0.0425963	12	1	X
IPI00291866	Plasma protease C1 inhibitor	55154	6.547	500	0.02	11	1	X
IPI00936772	Isoform 1 of Golgi membrane protein 1	45333	4.968	401	0.0299252	10	1	X
IPI00005526	PRO0419	7400	4.881	67	0.313433	9	1	X
IPI00032179	Antithrombin-III	52602	7.019	464	0.0258621	9	1	X
IPI00010348	Deoxyribonuclease-2-alpha	39581	8.139	360	0.0333333	9	1	X
IPI00385255	Ig lambda chain V-II region NIG-84	11581	7.306	112	0.0803571	8	1	X
IPI00025861	Cadherin-1	97456	4.738	882	0.0238095	8	1	X
IPI00011229	Cathepsin D	44552	6.544	412	0.0412621	8	1	X
IPI00030786	Isoform 1 of Matrilin-4	68487	6.173	622	0.0289389	7	1	X
IPI00295741	Cathepsin B	37822	6.31	339	0.0530973	7	1	X
IPI00008787	Alpha-N-acetylglucosaminidase	82167	6.546	743	0.0215343	7	1	X
IPI00011140	Protein NOV homolog	39162	7.744	357	0.0392157	7	1	X
IPI00794461	Histone H2B type 1-N	18804	10.613	166	0.0903614	7	1	X
IPI00022488	Hemopexin	51676	7.144	462	0.0238095	6	1	X
IPI00909283	cDNA FLJ58514, highly similar to Cadherin-11	85594	4.833	779	0.042362	6	1	X
IPI00166039	Isoform 1 of Protein shisa-5	25582	6.7	240	0.120833	6	1	X
IPI00026259	N(4)-(beta-N-acetylglucosaminyl)-L-asparaginase	37208	6.284	346	0.0346821	6	1	X
IPI00013184	N-terminal acetyltransferase complex ARD1 subunit homolog A	26458	5.643	235	0.0978723	5	1	X
IPI00025846	Isoform 2A of Desmocollin-2	99962	5.375	901	0.0210877	5	1	X
IPI00217471	Hemoglobin subunit epsilon	16203	9.14	147	0.0680272	5	1	X
IPI00855785	Isoform 15 of Fibronectin	272302	5.503	2477	0.00686314	4	1	X
IPI00019954	Cystatin-M	16511	8.26	149	0.154362	4	1	X
IPI00410714	Hemoglobin subunit alpha	15258	9.196	142	0.105634	4	1	X
IPI00218413	Biotinidase	61133	6.322	543	0.0313076	4	1	X
IPI00294615	Fibulin-5	50180	4.722	448	0.0535714	4	1	X
IPI00000044	Platelet-derived growth factor subunit B	27283	9.237	241	0.0497925	4	1	X
IPI00020091	Alpha-1-acid glycoprotein 2	23603	5.105	201	0.0497512	4	1	X
IPI00011899	BMP and activin membrane-bound inhibitor homolog	29108	7.807	260	0.111538	4	1	X
IPI00020687	Pancreatic secretory trypsin inhibitor	8507	8.151	79	0.303797	4	1	X
IPI00000160	Proopiomelanocortin preproprotein	29655	8.045	270	0.0740741	4	1	X
IPI00296058	EGF-containing fibulin-like extracellular matrix protein 2	49405	4.938	443	0.0293454	4	1	X
IPI00004416	Charged multivesicular body protein 2a	25104	7.317	222	0.0900901	4	1	X
IPI00297263	Isoform 1 of Protein HEG homolog 1	147461	6.173	1381	0.0181028	3	1	X
IPI00477714	V3-4 protein	12901	4.533	123	0.130081	3	1	X
IPI00658038	Isoform 3 of Leukocyte immunoglobulin-like receptor subfamily B member 4	49339	6.882	449	0.0824053	3	1	X
IPI00031121	Carboxypeptidase E precursor	63675	6.493	572	0.0367133	3	1	X
IPI00022052	WNT1-inducible-signaling pathway protein 2	26825	7.925	250	0.116	3	1	X
IPI00000874	Peroxiredoxin-1	22110	8.554	199	0.0552764	3	1	X
IPI00018901	Isoform 1 of Gamma-glutamyltranspeptidase 1	61410	7.363	569	0.0175747	3	1	X
IPI00028347	Isoform 1 of F-box only protein 31	60664	7.026	539	0.0333952	3	1	X
IPI00022283	Trefoil factor 1	9149	4.329	84	0.214286	3	1	X
IPI00784320	Protein FAM83H	127101	7.158	1179	0.0118745	3	1	X
IPI00299724	Isoform 1 of Signal-regulatory protein beta-1	43229	6.527	398	0.040201	3	1	X
IPI00029819	Neurogenic locus notch homolog protein 3	243659	5.39	2321	0.00473934	3	1	X
IPI00514161	Isoform 1 of RING finger protein 220	62765	6.031	566	0.0176678	3	1	X
IPI00102300	Isoform 3 of Platelet glycoprotein VI	67309	8.829	620	0.0225806	2	1	X
IPI00005573	Isoform 1 of 5'(3')-deoxyribonucleotidase, cytosolic type	23383	6.896	201	0.0895522	2	1	X
IPI00059476	Dipeptidase 1	45674	6.158	411	0.0243309	2	1	X
IPI00554648	Keratin, type II cytoskeletal 8	53704	5.708	483	0.0434783	2	1	X
IPI00009997	N-acetyllactosaminide beta-1,3-N-acetylglucosaminyltransferase	47119	7.503	415	0.026506	2	1	X
IPI00002745	Cathepsin Z	33868	7.14	303	0.039604	2	1	X
IPI00297910	Tumor-associated calcium signal transducer 2	35709	8.942	323	0.0371517	2	1	X
IPI00943265	Similar to Ig kappa chain V-IV region precursor	19518	5.004	180	0.05	2	1	X
IPI00026926	Guanylin	12388	4.7	115	0.0956522	2	1	X
IPI00043740	Isoform 1 of Sodium channel and clathrin linker 1	80926	6.076	688	0.0232558	2	1	X
IPI00783987	Complement C3 (Fragment)	187148	6.401	1663	0.0120265	2	1	X
IPI00017601	Ceruloplasmin	122205	5.715	1065	0.0215962	2	1	X
IPI00955040	tight junction protein 2 isoform 4	130446	7.604	1157	0.019879	2	1	X
IPI00010949	Isoform 1 of Sialate O-acetylesterase	58315	7.528	523	0.0286807	2	1	X
IPI00177728	Isoform 1 of Cytosolic non-specific dipeptidase	52878	6.084	475	0.0442105	2	1	X
IPI00295542	Nucleobindin-1	53879	5.247	461	0.0260304	2	1	X
IPI00011289	Isoform 1 of Sodium/nucleoside cotransporter 1	71584	7.638	649	0.0308166	2	1	X
IPI00004533	Kinesin-like protein KIF3B	85125	8.029	747	0.0254351	1	1	X
IPI00005721	Neutrophil defensin 1	10201	7.802	94	0.0957447	1	1	X
IPI00027310	Isoform 1 of Multiple epidermal growth factor-like domains protein 8	303100	6.867	2845	0.00632689	1	1	X
IPI00007800	Angiopoietin-related protein 2	57104	7.785	493	0.0263692	1	1	X
IPI00395632	ALK tyrosine kinase receptor	176428	7.086	1620	0.012963	1	1	X
IPI00043992	Poliovirus receptor-related protein 4	55454	5.377	510	0.0313725	1	1	X
IPI00291867	Complement factor I	65720	7.525	583	0.0531732	1	1	X
IPI00409566	Isoform 1 of Polycystin-1	462568	6.718	4303	0.00534511	1	1	X
IPI00171494	Isoform 2 of Cytoplasmic dynein 2 heavy chain 1	493392	6.542	4314	0.00370885	1	1	X
IPI00005732	Isoform 1 of Activin receptor type-1B	56807	7.052	505	0.0475248	1	1	X
IPI00023020	Isoform 1 of Semenogelin-1	52131	9.325	462	0.0281385	1	1	X
IPI00015688	Glypican-1	61650	7.506	558	0.0250896	1	1	X
IPI00029275	Isoform 1 of Melanotransferrin	80242	6.016	738	0.0298103	1	1	X
IPI00027422	Isoform Beta-4C of Integrin beta-4	202151	6.093	1822	0.00713502	1	1	X
IPI00644191	70 kDa protein	69535	9.21	605	0.0198347	1	1	X
IPI00022810	Dipeptidyl peptidase 1	51842	6.999	463	0.0259179	1	1	X
IPI00015902	Beta-type platelet-derived growth factor receptor	123968	4.979	1106	0.0153707	1	1	X
IPI00921523	Isoform 1 of Complement factor B (Fragment)	85533	7.076	764	0.0314136	1	1	X
IPI00025512	Heat shock protein beta-1	22783	6.713	205	0.0829268	1	1	X
IPI00021405	Isoform A of Lamin-A/C	74139	7.028	664	0.0301205	1	1	X
IPI00373894	Isoform 1 of UPF0378 protein KIAA0100	253700	7.176	2235	0.00402685	1	1	X
IPI00334282	Protein FAM3C	24680	8.634	227	0.0792952	1	1	X
IPI00646291	Integral membrane protein GPR180	49395	7.416	440	0.0340909	1	1	X
IPI00290462	Carbonyl reductase [NADPH] 3	30850	6.175	277	0.0577617	1	1	X
IPI00007853	Gamma-interferon-inducible lysosomal thiol reductase	29149	5.066	261	0.0421456	1	1	X
IPI00783931	Isoform 1 of Collagen alpha-1(XVIII) chain	178188	6.052	1754	0.0176739	1	1	X
IPI00942103	Putative uncharacterized protein ENSP00000392404 (Fragment)	31959	4.909	446	0.0470852	1	1	X
IPI00221224	Aminopeptidase N	109540	5.522	967	0.0279214	1	1	X
IPI00024048	Cadherin-15	88916	4.985	814	0.027027	1	1	X
IPI00743194	Kappa light chain variable region (Fragment)	13182	7.462	121	0.165289	1	1	X
IPI00289275	Cartilage intermediate layer protein 1	132624	8.403	1184	0.0168919	1	1	X
IPI00220327	Keratin, type II cytoskeletal 1	66039	8.475	644	0.0372671	1	1	X
IPI00163563	Phosphatidylethanolamine-binding protein 4	25733	6.8	227	0.118943	1	1	X
IPI00410542	cDNA FLJ41733 fis, clone HLUNG2017806	19235	10.088	182	0.115385	1	1	X
IPI00220143	Maltase-glucoamylase, intestinal	209852	5.5	1857	0.00753904	1	1	X
IPI00329688	Protein YIPF3	38247	5.934	350	0.0285714	1	1	X
IPI00031008	Isoform 1 of Tenascin	240853	4.893	2201	0.00954112	1	1	X
IPI00332887	signal-regulatory protein alpha precursor	54967	7.156	504	0.031746	1	1	X
IPI00001738	Nuclear pore complex protein Nup88	83542	5.69	741	0.0188934	1	1	X
IPI00306049	Isoform 1 of Protein misato homolog 1	61835	6.185	570	0.0315789	1	1	X
IPI00178140	Isoform 1 of Hyaluronidase-1	48368	6.783	435	0.0321839	1	1	X
IPI00219446	Phosphatidylethanolamine-binding protein 1	21057	8.21	187	0.139037	1	1	X
IPI00018136	Isoform 1 of Vascular cell adhesion protein 1	81276	5.223	739	0.0202977	1	1	X
IPI00012102	N-acetylglucosamine-6-sulfatase	62082	8.362	552	0.0163043	1	1	X
IPI00384404	Rheumatoid factor RF-ET9 (Fragment)	12626	8.791	115	0.13913	14	1	X
IPI00384401	Myosin-reactive immunoglobulin kappa chain variable region (Fragment)	11761	8.518	109	0.165138	10	1	X
IPI00382488	Ig heavy chain V-III region HIL	13566	9.365	121	0.132231	2	1	X
IPI00816799	Rheumatoid factor D5 light chain (Fragment)	12766	8.969	118	0.152542	31	1	X
IPI00387120	Ig kappa chain V-IV region Len	12640	7.93	114	0.157895	5	1	X
IPI00384402	Myosin-reactive immunoglobulin kappa chain variable region (Fragment)	11928	7.957	109	0.165138	1	1	X
IPI00385252	Ig kappa chain V-III region GOL	11830	9.242	109	0.165138	6	1	X
IPI00736885	Ig kappa chain V-II region TEW	12316	5.988	113	0.212389	3	1	X
IPI00414287	N-acetylgalactosamine kinase	50378	6.607	458	0.0218341	2	1	X

## Sheet: Male5
IPI_Number	Protein_Name	Molecular_Weight	Isoelectric_Point	Amino_Acid_Count	pepCoverage	Number_of_Spectra	Number_of_Unique_Peptides	Single_Peptide
IPI00745872	Isoform 1 of Serum albumin	69367	6.283	609	0.794745	776	50
IPI00013945	Isoform 1 of Uromodulin	69761	5.235	640	0.410938	1054	24
IPI00022426	Protein AMBP	38999	6.255	352	0.599432	615	17
IPI00215894	Isoform LMW of Kininogen-1	47883	6.669	427	0.437939	197	13
IPI00784865	IGK@ protein	25773	6.788	236	0.360169	197	9
IPI00166729	alpha-2-glycoprotein 1, zinc precursor	34259	6.05	298	0.345638	122	9
IPI00014048	Ribonuclease pancreatic	17644	8.914	156	0.641026	223	8
IPI00011302	CD59 glycoprotein	14177	6.489	128	0.28125	249	7
IPI00021000	Isoform A of Osteopontin	35423	4.572	314	0.347134	56	7
IPI00395488	Vasorin	71713	7.409	673	0.18425	39	7
IPI00291488	Isoform 1 of WAP four-disulfide core domain protein 2	12993	4.828	124	0.516129	107	6
IPI00449920	cDNA FLJ90170 fis, clone MAMMA1000370, highly similar to Ig alpha-1 chain C region	53224	6.667	493	0.261663	51	6
IPI00001952	Endonuclease domain-containing 1 protein	55017	5.708	500	0.196	35	6
IPI00021085	Peptidoglycan recognition protein 1	21731	8.723	196	0.403061	32	6
IPI00006705	Uteroglobin	9994	5.056	91	0.494505	68	5
IPI00006662	Apolipoprotein D	21276	5.139	189	0.248677	45	5
IPI00000073	Pro-epidermal growth factor	133994	5.85	1207	0.056338	18	5
IPI00305064	Isoform 1 of CD44 antigen	81554	5.327	742	0.0633423	116	4
IPI00022620	Secreted Ly-6/uPAR-related protein 1	11186	5.324	103	0.728155	78	4
IPI00019449	Non-secretory ribonuclease	18354	8.858	161	0.229814	76	4
IPI00154742	IGL@ protein	24793	6.377	234	0.226496	57	4
IPI00025861	Cadherin-1	97456	4.738	882	0.085034	28	4
IPI00004573	Polymeric immunoglobulin receptor	83284	5.748	764	0.0719895	14	4
IPI00016915	Insulin-like growth factor-binding protein 7	29130	7.947	282	0.212766	13	4
IPI00013179	Prostaglandin-H2 D-isomerase	21029	7.974	190	0.2	148	3
IPI00010675	Trefoil factor 2	14284	6.262	129	0.255814	54	3
IPI00170635	Secreted and transmembrane protein 1	27039	7.528	248	0.149194	51	3
IPI00298828	Beta-2-glycoprotein 1	38298	8.101	345	0.173913	47	3
IPI00019568	Prothrombin (Fragment)	70037	5.99	622	0.0803859	45	3
IPI00023673	Galectin-3-binding protein	65331	5.339	585	0.0940171	38	3
IPI00166039	Isoform 1 of Protein shisa-5	25582	6.7	240	0.15	34	3
IPI00304808	Isoform 1 of Kallikrein-1	28890	4.83	262	0.110687	29	3
IPI00296713	Isoform 1 of Granulins	63544	6.828	593	0.109612	26	3
IPI00746352	SH3 domain-binding glutamic acid-rich-like protein 3	10438	4.926	93	0.569892	24	3
IPI00328113	Fibrillin-1	312298	4.936	2871	0.0111459	20	3
IPI00024284	Basement membrane-specific heparan sulfate proteoglycan core protein	468798	6.512	4391	0.0134366	16	3
IPI00015881	Isoform 1 of Macrophage colony-stimulating factor 1	60119	5.29	554	0.0776173	13	3
IPI00024046	cDNA FLJ52398, highly similar to Cadherin-13	83408	5.12	760	0.0671053	9	3
IPI00953689	Alpha-2-HS-glycoprotein	39325	5.72	367	0.147139	3	3
IPI00152018	Isoform 1 of CMRF35-like molecule 9	36143	5.919	332	0.0783133	41	2
IPI00296992	Isoform Long of Tyrosine-protein kinase receptor UFO	98336	5.432	894	0.0257271	32	2
IPI00940158	trefoil factor 3 precursor	10181	6.98	94	0.265957	31	2
IPI00024331	Tumor necrosis factor receptor superfamily member 14	30392	7.39	283	0.155477	28	2
IPI00183487	Xylosyltransferase 1	107569	9.277	959	0.0198123	26	2
IPI00029658	Isoform 1 of EGF-containing fibulin-like extracellular matrix protein 1	54641	5.074	493	0.0608519	24	2
IPI00414888	Isoform 2 of ICOS ligand	34225	5.112	309	0.0647249	22	2
IPI00022283	Trefoil factor 1	9149	4.329	84	0.321429	8	2
IPI00641251	CD320 antigen	28991	4.746	282	0.070922	20	2
IPI00061116	Mucin-like protein 1	9039	4.628	90	0.133333	13	2
IPI00022420	Retinol-binding protein 4	23010	6.079	201	0.19403	13	2
IPI00026944	Isoform 1 of Nidogen-1	136377	5.317	1247	0.0376905	10	2
IPI00022429	Alpha-1-acid glycoprotein 1	23512	5.011	201	0.0895522	9	2
IPI00299158	Isoform Alpha of Poliovirus receptor	45303	6.679	417	0.11271	9	2
IPI00010737	Thrombomodulin	60329	4.919	575	0.0991304	9	2
IPI00293088	Lysosomal alpha-glucosidase	105319	6.038	952	0.0472689	7	2
IPI00651768	Isoform 1 of Hepatitis A virus cellular receptor 2	33351	5.5	301	0.139535	7	2
IPI00031065	Deoxyribonuclease-1	31434	4.975	282	0.216312	6	2
IPI00216914	Vitelline membrane outer layer protein 1 homolog	21534	5.064	202	0.193069	6	2
IPI00654755	Hemoglobin subunit beta	15998	7.798	147	0.244898	5	2
IPI00022895	Alpha-1B-glycoprotein	54273	5.876	495	0.0848485	4	2
IPI00029260	Monocyte differentiation antigen CD14	40076	6.233	375	0.136	2	2
IPI00006971	Isoform 1 of Endosialin	80859	5.356	757	0.0568032	2	2
IPI00292150	Latent-transforming growth factor beta-binding protein 2	195065	5.225	1821	0.010983	48	1	X
IPI00012503	Isoform Sap-mu-0 of Proactivator polypeptide	58113	5.167	524	0.0381679	31	1	X
IPI00011694	Trypsin-1	26558	6.522	247	0.0404858	26	1	X
IPI00297252	Isoform 1 of Extracellular sulfatase Sulf-2	100455	9.196	870	0.0149425	25	1	X
IPI00022463	Serotransferrin	77050	7.13	698	0.0272206	24	1	X
IPI00056309	Liver-expressed antimicrobial peptide 2	8814	10.733	77	0.25974	16	1	X
IPI00020687	Pancreatic secretory trypsin inhibitor	8507	8.151	79	0.303797	13	1	X
IPI00031008	Isoform 1 of Tenascin	240853	4.893	2201	0.00954112	13	1	X
IPI00290085	Cadherin-2	99809	4.823	906	0.0286976	12	1	X
IPI00034319	Isoform A of Protein CutA	20925	5.473	198	0.136364	10	1	X
IPI00005526	PRO0419	7400	4.881	67	0.313433	10	1	X
IPI00329688	Protein YIPF3	38247	5.934	350	0.0285714	9	1	X
IPI00303161	Endothelial cell-selective adhesion molecule	41176	9.391	390	0.0435897	8	1	X
IPI00009027	Lithostathine-1-alpha	18731	5.937	166	0.0662651	8	1	X
IPI00298971	Vitronectin	54306	5.799	478	0.0209205	8	1	X
IPI00297263	Isoform 1 of Protein HEG homolog 1	147461	6.173	1381	0.0181028	7	1	X
IPI00414784	Isoform 1 of CMRF35-like molecule 8	33201	5.493	299	0.0702341	7	1	X
IPI00298388	Isoform 1 of Phosphoinositide-3-kinase-interacting protein 1	28248	5.009	263	0.0570342	5	1	X
IPI00013972	Carcinoembryonic antigen-related cell adhesion molecule 8	38154	7.472	349	0.0573066	5	1	X
IPI00410487	Isoform 1 of Twisted gastrulation protein homolog 1	25017	5.343	223	0.0672646	4	1	X
IPI00784430	Similar to Ig kappa chain V-III region VG precursor	13798	6.023	127	0.0708661	4	1	X
IPI00011140	Protein NOV homolog	39162	7.744	357	0.0392157	4	1	X
IPI00896419	Isoform 1 of Inter-alpha-trypsin inhibitor heavy chain H4	103357	6.988	930	0.0215054	3	1	X
IPI00555812	Isoform 1 of Vitamin D-binding protein	52964	5.534	474	0.0548523	3	1	X
IPI00011289	Isoform 1 of Sodium/nucleoside cotransporter 1	71584	7.638	649	0.0308166	3	1	X
IPI00953695	Ig kappa chain V-II region GM607 (Fragment)	12664	8.299	117	0.17094	3	1	X
IPI00012102	N-acetylglucosamine-6-sulfatase	62082	8.362	552	0.0289855	2	1	X
IPI00553177	Isoform 1 of Alpha-1-antitrypsin	46737	5.688	418	0.0741627	2	1	X
IPI00930442	Putative uncharacterized protein DKFZp686M24218	52420	7.985	476	0.0210084	2	1	X
IPI00878384	Isoform 2 of Ferric-chelate reductase 1	70465	8.038	626	0.0591054	2	1	X
IPI00289931	MADCAM1 protein	42691	4.881	406	0.0369458	2	1	X
IPI00433028	Isoform 1 of Leukocyte-associated immunoglobulin-like receptor 1	31412	5.784	287	0.0522648	2	1	X
IPI00024706	Sorting nexin-25	97945	6.377	840	0.022619	2	1	X
IPI00218834	Low affinity immunoglobulin gamma Fc region receptor III-A	29089	8.434	254	0.0433071	2	1	X
IPI00008239	cDNA FLJ55176, highly similar to G-protein coupled receptor family C group 5 member B	47695	8.626	429	0.027972	2	1	X
IPI00410714	Hemoglobin subunit alpha	15258	9.196	142	0.140845	2	1	X
IPI00006608	Isoform APP770 of Amyloid beta A4 protein (Fragment)	86943	4.815	770	0.0116883	1	1	X
IPI00874168	Isoform 1 of Myosin-XVIIIb	285185	6.937	2567	0.00623296	1	1	X
IPI00604773	PODXL protein	58876	5.486	560	0.0571429	1	1	X
IPI00023814	Isoform 1 of Neogenin	160017	6.539	1461	0.0123203	1	1	X
IPI00299526	Polycomb protein SUZ12	83055	8.844	739	0.0175913	1	1	X
IPI00246058	Programmed cell death 6-interacting protein	96023	6.52	868	0.0276498	1	1	X
IPI00011662	Kunitz-type protease inhibitor 2	28228	8.373	252	0.0555556	1	1	X
IPI00018236	Ganglioside GM2 activator	20838	5.312	193	0.103627	1	1	X
IPI00384382	AngRem52	37440	9.169	340	0.108824	1	1	X
IPI00003919	Isoform 1 of Glutaminyl-peptide cyclotransferase	40877	6.616	361	0.0941828	1	1	X
IPI00010858	Prostate-specific antigen	28741	7.745	261	0.157088	1	1	X
IPI00056478	Isoform 1 of Immunoglobulin superfamily member 8	65034	8.209	613	0.0309951	1	1	X
IPI00385255	Ig lambda chain V-II region NIG-84	11581	7.306	112	0.142857	1	1	X
IPI00854644	similar to hCG1686089	16547	5.056	152	0.0592105	1	1	X
IPI00026926	Guanylin	12388	4.7	115	0.0956522	1	1	X
IPI00176427	Cell adhesion molecule 4	42785	6.307	388	0.0412371	1	1	X
IPI00010277	Isoform 1 of Tumor necrosis factor receptor superfamily member 12A	13911	9.133	129	0.139535	1	1	X
IPI00783931	Isoform 1 of Collagen alpha-1(XVIII) chain	178188	6.052	1754	0.0176739	1	1	X
IPI00216550	Isoform 1 of Complement decay-accelerating factor	48717	8.412	440	0.0659091	1	1	X
IPI00298383	FXYD domain-containing ion transport regulator 2 isoform 3	15056	5.442	145	0.103448	1	1	X
IPI00012269	Isoform 1 of Multimerin-1	138110	7.968	1228	0.00570033	1	1	X
IPI00400826	Isoform 2 of Clusterin	57833	6.8	501	0.0319361	1	1	X
IPI00000160	Proopiomelanocortin preproprotein	29655	8.045	270	0.0740741	1	1	X
IPI00218163	Isoform 2 of Mucin-1	122911	7.58	1264	0.0174051	1	1	X
IPI00218733	Superoxide dismutase [Cu-Zn]	15936	6.124	154	0.12987	1	1	X
IPI00003947	Ig lambda chain V-II region BUR	11506	8.101	109	0.174312	1	1	X
IPI00374563	Agrin	214846	6.409	2045	0.0102689	1	1	X
IPI00414287	N-acetylgalactosamine kinase	50378	6.607	458	0.0218341	4	1	X
IPI00385252	Ig kappa chain V-III region GOL	11830	9.242	109	0.165138	2	1	X

## Sheet: Male6
IPI_Number	Protein_Name	Molecular_Weight	Isoelectric_Point	Amino_Acid_Count	pepCoverage	Number_of_Spectra	Number_of_Unique_Peptides	Single_Peptide
IPI00745872	Isoform 1 of Serum albumin	69367	6.283	609	0.776683	828	51
IPI00013945	Isoform 1 of Uromodulin	69761	5.235	640	0.446875	1625	26
IPI00022426	Protein AMBP	38999	6.255	352	0.590909	1400	20
IPI00940069	Ig kappa chain C region	25451	7.358	234	0.410256	162	9
IPI00166729	alpha-2-glycoprotein 1, zinc precursor	34259	6.05	298	0.35906	107	9
IPI00014048	Ribonuclease pancreatic	17644	8.914	156	0.608974	238	8
IPI00011302	CD59 glycoprotein	14177	6.489	128	0.28125	517	7
IPI00019449	Non-secretory ribonuclease	18354	8.858	161	0.229814	233	7
IPI00024284	Basement membrane-specific heparan sulfate proteoglycan core protein	468798	6.512	4391	0.0230016	46	7
IPI00291488	Isoform 1 of WAP four-disulfide core domain protein 2	12993	4.828	124	0.516129	111	5
IPI00305064	Isoform 1 of CD44 antigen	81554	5.327	742	0.0956873	101	5
IPI00019580	Plasminogen	90569	7.253	810	0.062963	49	5
IPI00019568	Prothrombin (Fragment)	70037	5.99	622	0.110932	42	5
IPI00328113	Fibrillin-1	312298	4.936	2871	0.0292581	39	5
IPI00021000	Isoform A of Osteopontin	35423	4.572	314	0.267516	34	5
IPI00022620	Secreted Ly-6/uPAR-related protein 1	11186	5.324	103	0.728155	128	4
IPI00013179	Prostaglandin-H2 D-isomerase	21029	7.974	190	0.231579	104	4
IPI00298828	Beta-2-glycoprotein 1	38298	8.101	345	0.176812	68	4
IPI00006705	Uteroglobin	9994	5.056	91	0.516484	46	4
IPI00025861	Cadherin-1	97456	4.738	882	0.085034	34	4
IPI00022429	Alpha-1-acid glycoprotein 1	23512	5.011	201	0.154229	33	4
IPI00010675	Trefoil factor 2	14284	6.262	129	0.255814	59	3
IPI00023673	Galectin-3-binding protein	65331	5.339	585	0.0940171	48	3
IPI00304808	Isoform 1 of Kallikrein-1	28890	4.83	262	0.164122	36	3
IPI00651768	Isoform 1 of Hepatitis A virus cellular receptor 2	33351	5.5	301	0.189369	34	3
IPI00296713	Isoform 1 of Granulins	63544	6.828	593	0.109612	28	3
IPI00290085	Cadherin-2	99809	4.823	906	0.104857	26	3
IPI00641251	CD320 antigen	28991	4.746	282	0.117021	25	3
IPI00154742	IGL@ protein	24793	6.377	234	0.264957	25	3
IPI00215894	Isoform LMW of Kininogen-1	47883	6.669	427	0.161593	24	3
IPI00746352	SH3 domain-binding glutamic acid-rich-like protein 3	10438	4.926	93	0.569892	19	3
IPI00298971	Vitronectin	54306	5.799	478	0.115063	18	3
IPI00953689	Alpha-2-HS-glycoprotein	39325	5.72	367	0.0544959	4	3
IPI00029658	Isoform 1 of EGF-containing fibulin-like extracellular matrix protein 1	54641	5.074	493	0.0608519	40	2
IPI00940158	trefoil factor 3 precursor	10181	6.98	94	0.265957	34	2
IPI00183487	Xylosyltransferase 1	107569	9.277	959	0.0198123	33	2
IPI00152018	Isoform 1 of CMRF35-like molecule 9	36143	5.919	332	0.0783133	33	2
IPI00024331	Tumor necrosis factor receptor superfamily member 14	30392	7.39	283	0.155477	29	2
IPI00012503	Isoform Sap-mu-0 of Proactivator polypeptide	58113	5.167	524	0.0572519	23	2
IPI00026926	Guanylin	12388	4.7	115	0.104348	18	2
IPI00006662	Apolipoprotein D	21276	5.139	189	0.153439	16	2
IPI00297263	Isoform 1 of Protein HEG homolog 1	147461	6.173	1381	0.0419986	15	2
IPI00020091	Alpha-1-acid glycoprotein 2	23603	5.105	201	0.0497512	15	2
IPI00000073	Pro-epidermal growth factor	133994	5.85	1207	0.0190555	15	2
IPI00395488	Vasorin	71713	7.409	673	0.0817236	11	2
IPI00022283	Trefoil factor 1	9149	4.329	84	0.321429	10	2
IPI00031008	Isoform 1 of Tenascin	240853	4.893	2201	0.0199909	8	2
IPI00015881	Isoform 1 of Macrophage colony-stimulating factor 1	60119	5.29	554	0.0523466	8	2
IPI00170635	Secreted and transmembrane protein 1	27039	7.528	248	0.141129	8	2
IPI00008239	cDNA FLJ55176, highly similar to G-protein coupled receptor family C group 5 member B	47695	8.626	429	0.0932401	7	2
IPI00449920	cDNA FLJ90170 fis, clone MAMMA1000370, highly similar to Ig alpha-1 chain C region	53224	6.667	493	0.0993915	7	2
IPI00004573	Polymeric immunoglobulin receptor	83284	5.748	764	0.0458115	7	2
IPI00166039	Isoform 1 of Protein shisa-5	25582	6.7	240	0.15	7	2
IPI00027436	Tumor necrosis factor receptor superfamily member 16	45183	4.697	427	0.058548	6	2
IPI00011140	Protein NOV homolog	39162	7.744	357	0.10084	6	2
IPI00100796	Charged multivesicular body protein 5	24571	4.827	219	0.136986	5	2
IPI00061116	Mucin-like protein 1	9039	4.628	90	0.133333	4	2
IPI00296058	EGF-containing fibulin-like extracellular matrix protein 2	49405	4.938	443	0.0677201	4	2
IPI00009650	Lipocalin-1	19250	5.797	176	0.153409	3	2
IPI00289831	Isoform PTPS of Receptor-type tyrosine-protein phosphatase S	217094	6.501	1948	0.0195072	2	2
IPI00296608	Complement component C7	93518	6.476	843	0.0427046	2	2
IPI00029260	Monocyte differentiation antigen CD14	40076	6.233	375	0.0986667	2	2
IPI00292150	Latent-transforming growth factor beta-binding protein 2	195065	5.225	1821	0.010983	44	1	X
IPI00297252	Isoform 1 of Extracellular sulfatase Sulf-2	100455	9.196	870	0.0149425	42	1	X
IPI00001952	Endonuclease domain-containing 1 protein	55017	5.708	500	0.066	23	1	X
IPI00303161	Endothelial cell-selective adhesion molecule	41176	9.391	390	0.0435897	23	1	X
IPI00216914	Vitelline membrane outer layer protein 1 homolog	21534	5.064	202	0.0594059	19	1	X
IPI00329688	Protein YIPF3	38247	5.934	350	0.0285714	18	1	X
IPI00056309	Liver-expressed antimicrobial peptide 2	8814	10.733	77	0.25974	16	1	X
IPI00011694	Trypsin-1	26558	6.522	247	0.0404858	15	1	X
IPI00414888	Isoform 2 of ICOS ligand	34225	5.112	309	0.0323625	15	1	X
IPI00296992	Isoform Long of Tyrosine-protein kinase receptor UFO	98336	5.432	894	0.0134228	13	1	X
IPI00921523	Isoform 1 of Complement factor B (Fragment)	85533	7.076	764	0.0314136	13	1	X
IPI00555812	Isoform 1 of Vitamin D-binding protein	52964	5.534	474	0.0548523	11	1	X
IPI00020687	Pancreatic secretory trypsin inhibitor	8507	8.151	79	0.303797	9	1	X
IPI00006608	Isoform APP770 of Amyloid beta A4 protein (Fragment)	86943	4.815	770	0.0116883	8	1	X
IPI00009027	Lithostathine-1-alpha	18731	5.937	166	0.0662651	8	1	X
IPI00034319	Isoform A of Protein CutA	20925	5.473	198	0.136364	7	1	X
IPI00795918	Isoform 1 of Neural cell adhesion molecule 1	94574	4.873	858	0.020979	7	1	X
IPI00303963	Complement C2 (Fragment)	83268	7.434	752	0.0199468	7	1	X
IPI00246058	Programmed cell death 6-interacting protein	96023	6.52	868	0.0276498	6	1	X
IPI00000160	Proopiomelanocortin preproprotein	29655	8.045	270	0.0740741	5	1	X
IPI00011289	Isoform 1 of Sodium/nucleoside cotransporter 1	71584	7.638	649	0.0308166	5	1	X
IPI00003590	Isoform 1 of Sulfhydryl oxidase 1	82578	8.976	747	0.021419	5	1	X
IPI00005732	Isoform 1 of Activin receptor type-1B	56807	7.052	505	0.0475248	4	1	X
IPI00297646	Collagen alpha-1(I) chain	138911	5.79	1464	0.0150273	4	1	X
IPI00022290	Beta-defensin 1	7420	8.95	68	0.338235	4	1	X
IPI00297910	Tumor-associated calcium signal transducer 2	35709	8.942	323	0.0371517	4	1	X
IPI00000828	Proenkephalin-A	30787	5.532	267	0.101124	4	1	X
IPI00010277	Isoform 1 of Tumor necrosis factor receptor superfamily member 12A	13911	9.133	129	0.139535	3	1	X
IPI00176125	Isoform 1 of Collagen alpha-5(VI) chain	289926	6.946	2615	0.00688337	3	1	X
IPI00026259	N(4)-(beta-N-acetylglucosaminyl)-L-asparaginase	37208	6.284	346	0.0895954	2	1	X
IPI00414784	Isoform 1 of CMRF35-like molecule 8	33201	5.493	299	0.0702341	2	1	X
IPI00299526	Polycomb protein SUZ12	83055	8.844	739	0.0175913	2	1	X
IPI00018136	Isoform 1 of Vascular cell adhesion protein 1	81276	5.223	739	0.0270636	2	1	X
IPI00022463	Serotransferrin	77050	7.13	698	0.0272206	2	1	X
IPI00384382	AngRem52	37440	9.169	340	0.108824	2	1	X
IPI00005526	PRO0419	7400	4.881	67	0.313433	2	1	X
IPI00022420	Retinol-binding protein 4	23010	6.079	201	0.0497512	2	1	X
IPI00026944	Isoform 1 of Nidogen-1	136377	5.317	1247	0.0264635	2	1	X
IPI00016915	Insulin-like growth factor-binding protein 7	29130	7.947	282	0.070922	2	1	X
IPI00873371	Isoform 1 of Latent-transforming growth factor beta-binding protein 4	173435	5.432	1624	0.00738916	2	1	X
IPI00216550	Isoform 1 of Complement decay-accelerating factor	48717	8.412	440	0.0659091	2	1	X
IPI00289983	Isoform 2 of Prostatic acid phosphatase	48336	7.028	418	0.0454545	2	1	X
IPI00010737	Thrombomodulin	60329	4.919	575	0.0243478	2	1	X
IPI00397229	Isoform 1 of CD97 antigen	91869	6.884	835	0.0419162	2	1	X
IPI00218834	Low affinity immunoglobulin gamma Fc region receptor III-A	29089	8.434	254	0.0433071	2	1	X
IPI00936444	Mucin-5B	590784	6.662	5706	0.00473186	2	1	X
IPI00909818	cDNA FLJ60927, highly similar to Mucin-1	57226	7.026	561	0.0677362	1	1	X
IPI00027491	Isoform A of Low affinity immunoglobulin epsilon Fc receptor	36469	5.572	321	0.0747664	1	1	X
IPI00167521	cDNA FLJ39068 fis, clone NT2RP7015080	14282	10.288	137	0.131387	1	1	X
IPI00013485	40S ribosomal protein S2	31324	10.251	293	0.0546075	1	1	X
IPI00479018	Syntenin isoform 3	34819	8.677	318	0.072327	1	1	X
IPI00298388	Isoform 1 of Phosphoinositide-3-kinase-interacting protein 1	28248	5.009	263	0.0570342	1	1	X
IPI00827754	Ig gamma-3 chain C region	41287	8.057	377	0.0265252	1	1	X
IPI00827784	Isoform 7 of Myosin-IIIb	152757	8.231	1350	0.0244444	1	1	X
IPI00418720	Putative uncharacterized protein FLJ44672	25248	10.263	251	0.135458	1	1	X
IPI00010858	Prostate-specific antigen	28741	7.745	261	0.157088	1	1	X
IPI00006280	Isoform 1 of Sterol regulatory element-binding protein cleavage-activating protein	139729	6.918	1279	0.0265833	1	1	X
IPI00383629	IgG VH protein (Fragment)	16031	5.025	150	0.213333	1	1	X
IPI00375652	Isoform 1 of Cytoplasmic polyadenylation element-binding protein 4	80152	7.185	729	0.0233196	1	1	X
IPI00289931	MADCAM1 protein	42691	4.881	406	0.0369458	1	1	X
IPI00024012	Frizzled-7	63620	7.857	574	0.0383275	1	1	X
IPI00015945	Transcription factor BTF3 homolog 2	7606	10.588	67	0.223881	1	1	X
IPI00647357	Isoform 1 of Osteoclast-associated immunoglobulin-like receptor	30531	6.539	282	0.0815603	1	1	X
IPI00335009	hemicentin 2	414322	5.731	3874	0.0033557	1	1	X
IPI00332887	signal-regulatory protein alpha precursor	54967	7.156	504	0.031746	1	1	X
IPI00029819	Neurogenic locus notch homolog protein 3	243659	5.39	2321	0.00473934	1	1	X
IPI00953695	Ig kappa chain V-II region GM607 (Fragment)	12664	8.299	117	0.17094	1	1	X
IPI00789902	Isoform 2 of G-protein coupled receptor family C group 5 member C	49389	8.619	453	0.0242826	1	1	X
IPI00736885	Ig kappa chain V-II region TEW	12316	5.988	113	0.212389	2	1	X
IPI00414287	N-acetylgalactosamine kinase	50378	6.607	458	0.0218341	1	1	X

## Sheet: Male7
IPI_Number	Protein_Name	Molecular_Weight	Isoelectric_Point	Amino_Acid_Count	pepCoverage	Number_of_Spectra	Number_of_Unique_Peptides	Single_Peptide
IPI00745872	Isoform 1 of Serum albumin	69367	6.283	609	0.334975	286	21
IPI00022426	Protein AMBP	38999	6.255	352	0.363636	347	15
IPI00024284	Basement membrane-specific heparan sulfate proteoglycan core protein	468798	6.512	4391	0.0257345	144	11
IPI00550731	Putative uncharacterized protein	26235	8.463	239	0.414226	444	11
IPI00784865	IGK@ protein	25773	6.788	236	0.372881	438	11
IPI00940952	Ig kappa chain C region	25917	8.116	236	0.381356	434	11
IPI00215894	Isoform LMW of Kininogen-1	47883	6.669	427	0.264637	122	9
IPI00013945	Isoform 1 of Uromodulin	69761	5.235	640	0.140625	228	8
IPI00006662	Apolipoprotein D	21276	5.139	189	0.306878	145	7
IPI00395488	Vasorin	71713	7.409	673	0.203566	84	7
IPI00022895	Alpha-1B-glycoprotein	54273	5.876	495	0.232323	52	7
IPI00000073	Pro-epidermal growth factor	133994	5.85	1207	0.056338	43	7
IPI00449920	cDNA FLJ90170 fis, clone MAMMA1000370, highly similar to Ig alpha-1 chain C region	53224	6.667	493	0.227181	42	7
IPI00816799	Rheumatoid factor D5 light chain (Fragment)	12766	8.926	118	0.29661	385	6
IPI00166729	alpha-2-glycoprotein 1, zinc precursor	34259	6.05	298	0.194631	51	6
IPI00011302	CD59 glycoprotein	14177	6.489	128	0.28125	88	5
IPI00029260	Monocyte differentiation antigen CD14	40076	6.233	375	0.197333	74	5
IPI00154742	IGL@ protein	24793	6.377	234	0.282051	161	4
IPI00021085	Peptidoglycan recognition protein 1	21731	8.723	196	0.382653	97	4
IPI00026314	Isoform 1 of Gelsolin	85698	6.274	782	0.0652174	38	4
IPI00016915	Insulin-like growth factor-binding protein 7	29130	7.947	282	0.187943	35	4
IPI00291136	Collagen alpha-1(VI) chain	108529	5.421	1028	0.0544747	27	4
IPI00001952	Endonuclease domain-containing 1 protein	55017	5.708	500	0.144	9	4
IPI00013179	Prostaglandin-H2 D-isomerase	21029	7.974	190	0.2	137	3
IPI00305064	Isoform 1 of CD44 antigen	81554	5.327	742	0.0458221	40	3
IPI00103871	Isoform 1 of Roundabout homolog 4	107457	6.635	1007	0.0486594	39	3
IPI00298828	Beta-2-glycoprotein 1	38298	8.101	345	0.0869565	38	3
IPI00032258	Complement C4-A	192771	7.088	1744	0.0309633	14	3
IPI00006705	Uteroglobin	9994	5.056	91	0.417582	13	3
IPI00170635	Secreted and transmembrane protein 1	27039	7.528	248	0.209677	7	3
IPI00216914	Vitelline membrane outer layer protein 1 homolog	21534	5.064	202	0.143564	49	2
IPI00297252	Isoform 1 of Extracellular sulfatase Sulf-2	100455	9.196	870	0.0252874	39	2
IPI00021000	Isoform A of Osteopontin	35423	4.572	314	0.0955414	38	2
IPI00953689	Alpha-2-HS-glycoprotein	39325	5.72	367	0.111717	36	2
IPI00953695	Ig kappa chain V-II region GM607 (Fragment)	12664	8.299	117	0.273504	43	2
IPI00296992	Isoform Long of Tyrosine-protein kinase receptor UFO	98336	5.432	894	0.0257271	31	2
IPI00012503	Isoform Sap-mu-0 of Proactivator polypeptide	58113	5.167	524	0.0572519	31	2
IPI00291488	Isoform 1 of WAP four-disulfide core domain protein 2	12993	4.828	124	0.177419	28	2
IPI00045512	Hemicentin 1	613025	6.477	5636	0.00514549	27	2
IPI00004573	Polymeric immunoglobulin receptor	83284	5.748	764	0.0458115	27	2
IPI00021885	Isoform 1 of Fibrinogen alpha chain	94973	6.013	866	0.0404157	22	2
IPI00019954	Cystatin-M	16511	8.26	149	0.255034	14	2
IPI00153049	Isoform 2 of Matrix-remodeling-associated protein 8	49620	6.922	450	0.0488889	18	2
IPI00785084	IGH@ protein	51083	8.827	465	0.083871	17	2
IPI00027827	Extracellular superoxide dismutase [Cu-Zn]	25851	6.611	240	0.179167	16	2
IPI00939996	Ig kappa chain V-II region RPMI 6410	14707	9.608	133	0.240602	34	2
IPI00006971	Isoform 1 of Endosialin	80859	5.356	757	0.0356671	13	2
IPI00294713	Isoform 1 of Mannan-binding lectin serine protease 2	75733	5.765	686	0.0379009	12	2
IPI00152018	Isoform 1 of CMRF35-like molecule 9	36143	5.919	332	0.0783133	11	2
IPI00030205	Ig kappa chain V-III region HAH	14073	8.796	129	0.162791	28	2
IPI00021447	Alpha-amylase 2B	57710	7.106	511	0.0567515	9	2
IPI00000760	N(G),N(G)-dimethylarginine dimethylaminohydrolase 2	29644	6.018	285	0.133333	8	2
IPI00183487	Xylosyltransferase 1	107569	9.277	959	0.0198123	6	2
IPI00386133	Ig kappa chain V-IV region B17	14966	8.236	134	0.156716	15	2
IPI00022417	Leucine-rich alpha-2-glycoprotein	38178	6.964	347	0.100865	5	2
IPI00426051	Putative uncharacterized protein DKFZp686C15213	51099	7.918	464	0.0840517	6	2
IPI00022463	Serotransferrin	77050	7.13	698	0.0415473	5	2
IPI00061116	Mucin-like protein 1	9039	4.628	90	0.133333	4	2
IPI00029658	Isoform 1 of EGF-containing fibulin-like extracellular matrix protein 1	54641	5.074	493	0.0750507	4	2
IPI00019568	Prothrombin (Fragment)	70037	5.99	622	0.0450161	3	2
IPI00374563	Agrin	214846	6.409	2045	0.0117359	3	2
IPI00009650	Lipocalin-1	19250	5.797	176	0.153409	3	2
IPI00385252	Ig kappa chain V-III region GOL	11830	9.242	109	0.220183	20	2
IPI00219827	Secreted Ly-6/uPAR-related protein 2	10160	6.966	97	0.134021	52	1	X
IPI00064377	Tumor necrosis factor receptor superfamily member 19L	46092	8.409	430	0.0255814	22	1	X
IPI00014048	Ribonuclease pancreatic	17644	8.914	156	0.134615	22	1	X
IPI00829834	Ig kappa chain V-III region VH (Fragment)	12757	5.944	116	0.155172	17	1	X
IPI00298388	Isoform 1 of Phosphoinositide-3-kinase-interacting protein 1	28248	5.009	263	0.0570342	16	1	X
IPI00019449	Non-secretory ribonuclease	18354	8.858	161	0.10559	16	1	X
IPI00514161	Isoform 1 of RING finger protein 220	62765	6.031	566	0.0176678	16	1	X
IPI00939667	Isoform 1 of Tripeptidyl-peptidase 1	61248	6.481	563	0.0248668	14	1	X
IPI00651692	Stromal cell-derived factor 1 theta	11395	9.793	100	0.14	13	1	X
IPI00293088	Lysosomal alpha-glucosidase	105319	6.038	952	0.0189076	13	1	X
IPI00410487	Isoform 1 of Twisted gastrulation protein homolog 1	25017	5.343	223	0.0672646	11	1	X
IPI00024046	cDNA FLJ52398, highly similar to Cadherin-13	83408	5.12	760	0.0223684	10	1	X
IPI00009027	Lithostathine-1-alpha	18731	5.937	166	0.0662651	8	1	X
IPI00002280	ProSAAS	27372	6.652	260	0.0807692	8	1	X
IPI00218834	Low affinity immunoglobulin gamma Fc region receptor III-A	29089	8.434	254	0.0433071	7	1	X
IPI00306543	Growth/differentiation factor 15	34154	9.721	308	0.0519481	7	1	X
IPI00414888	Isoform 2 of ICOS ligand	34225	5.112	309	0.0323625	6	1	X
IPI00028030	Cartilage oligomeric matrix protein	82860	4.598	757	0.0171731	6	1	X
IPI00176221	Neuronal growth regulator 1	38719	6.221	354	0.0367232	5	1	X
IPI00298971	Vitronectin	54306	5.799	478	0.0313808	5	1	X
IPI00854644	similar to hCG1686089	16547	5.056	152	0.0592105	5	1	X
IPI00400826	Isoform 2 of Clusterin	57833	6.8	501	0.0339321	5	1	X
IPI00009028	Tetranectin	22567	5.672	202	0.10396	5	1	X
IPI00160130	Cubilin	398676	5.346	3623	0.00358819	5	1	X
IPI00008239	cDNA FLJ55176, highly similar to G-protein coupled receptor family C group 5 member B	47695	8.626	429	0.027972	5	1	X
IPI00007221	Plasma serine protease inhibitor	45702	9.321	406	0.0295567	5	1	X
IPI00009276	Endothelial protein C receptor precursor	30715	8.836	275	0.0618182	4	1	X
IPI00301143	Isoform 1 of Peptidase inhibitor 16	49471	5.385	463	0.0215983	4	1	X
IPI00555812	Isoform 1 of Vitamin D-binding protein	52964	5.534	474	0.0548523	4	1	X
IPI00166039	Isoform 1 of Protein shisa-5	25582	6.7	240	0.0333333	4	1	X
IPI00056309	Liver-expressed antimicrobial peptide 2	8814	10.733	77	0.25974	4	1	X
IPI00011694	Trypsin-1	26558	6.522	247	0.0404858	3	1	X
IPI00013438	Immunoglobulin lambda-like polypeptide 1	22963	10.102	213	0.0704225	3	1	X
IPI00553177	Isoform 1 of Alpha-1-antitrypsin	46737	5.688	418	0.0239234	3	1	X
IPI00940353	Isoform 1 of Gamma-glutamyltransferase 6	50509	6.079	493	0.0425963	3	1	X
IPI00879999	ATP-dependent RNA helicase DDX54	98595	10.03	881	0.0192963	3	1	X
IPI00032293	Cystatin-C	15799	8.942	146	0.136986	3	1	X
IPI00553215	V1-5 protein	12705	7.31	120	0.108333	2	1	X
IPI00387095	Ig kappa chain V-I region Ka	11285	9.149	108	0.111111	2	1	X
IPI00034319	Isoform A of Protein CutA	20925	5.473	198	0.136364	2	1	X
IPI00303161	Endothelial cell-selective adhesion molecule	41176	9.391	390	0.0435897	2	1	X
IPI00896419	Isoform 1 of Inter-alpha-trypsin inhibitor heavy chain H4	103357	6.988	930	0.0258065	2	1	X
IPI00025861	Cadherin-1	97456	4.738	882	0.0102041	2	1	X
IPI00304808	Isoform 1 of Kallikrein-1	28890	4.83	262	0.0496183	2	1	X
IPI00816794	REV25-2 (Fragment)	14535	6.746	134	0.0671642	2	1	X
IPI00890733	Cryocrystalglobulin CC2 lambda light chain variable region (Fragment)	11315	8.299	110	0.0727273	2	1	X
IPI00026926	Guanylin	12388	4.7	115	0.0956522	2	1	X
IPI00329688	Protein YIPF3	38247	5.934	350	0.0285714	2	1	X
IPI00000828	Proenkephalin-A	30787	5.532	267	0.101124	2	1	X
IPI00010790	Biglycan	41654	7.836	368	0.0652174	2	1	X
IPI00013446	Prostate stem cell antigen	12912	5.276	123	0.0813008	2	1	X
IPI00026944	Isoform 1 of Nidogen-1	136377	5.317	1247	0.0112269	1	1	X
IPI00004656	Beta-2-microglobulin	13715	6.537	119	0.0840336	1	1	X
IPI00005573	Isoform 1 of 5'(3')-deoxyribonucleotidase, cytosolic type	23383	6.896	201	0.0895522	1	1	X
IPI00002406	Basal cell adhesion molecule	67405	5.898	628	0.0207006	1	1	X
IPI00030786	Isoform 1 of Matrilin-4	68487	6.173	622	0.0289389	1	1	X
IPI00299526	Polycomb protein SUZ12	83055	8.844	739	0.0175913	1	1	X
IPI00219960	Isoform 1L of Transcription factor 7	54125	8.843	495	0.0545455	1	1	X
IPI00479018	Syntenin isoform 3	34819	8.677	318	0.072327	1	1	X
IPI00005526	PRO0419	7400	4.881	67	0.313433	1	1	X
IPI00152653	Dynein heavy chain 5, axonemal	529021	6.115	4624	0.00475779	1	1	X
IPI00004533	Kinesin-like protein KIF3B	85125	8.029	747	0.0160643	1	1	X
IPI00409698	Isoform 1 of Transportin-2	101388	5.009	897	0.0167224	1	1	X
IPI00010675	Trefoil factor 2	14284	6.262	129	0.116279	1	1	X
IPI00017601	Ceruloplasmin	122205	5.715	1065	0.0197183	1	1	X
IPI00328113	Fibrillin-1	312298	4.936	2871	0.00417973	1	1	X
IPI00025846	Isoform 2A of Desmocollin-2	99962	5.375	901	0.0210877	1	1	X
IPI00921523	Isoform 1 of Complement factor B (Fragment)	85533	7.076	764	0.0314136	1	1	X
IPI00746352	SH3 domain-binding glutamic acid-rich-like protein 3	10438	4.926	93	0.204301	1	1	X
IPI00006988	Resistin	11419	6.913	108	0.101852	1	1	X
IPI00646291	Integral membrane protein GPR180	49395	7.416	440	0.0295455	1	1	X
IPI00373894	Isoform 1 of UPF0378 protein KIAA0100	253700	7.176	2235	0.00402685	1	1	X
IPI00433028	Isoform 1 of Leukocyte-associated immunoglobulin-like receptor 1	31412	5.784	287	0.0452962	1	1	X
IPI00289931	MADCAM1 protein	42691	4.881	406	0.0369458	1	1	X
IPI00300621	Isoform 2B2 of Synaptojanin-2	165538	7.354	1496	0.00802139	1	1	X
IPI00019835	Isoform 1 of Bcl-2-like protein 12	36821	9.501	334	0.0479042	1	1	X
IPI00743194	Kappa light chain variable region (Fragment)	13182	7.462	121	0.165289	1	1	X
IPI00015881	Isoform 1 of Macrophage colony-stimulating factor 1	60119	5.29	554	0.0234657	1	1	X
IPI00290085	Cadherin-2	99809	4.823	906	0.0286976	1	1	X
IPI00786880	Putative myosin-XVB	167118	8.456	1530	0.00392157	1	1	X
IPI00003091	Isoform 1 of Protein phosphatase 1 regulatory subunit 3A	125837	5.037	1122	0.0142602	1	1	X
IPI00604494	Coiled-coil domain-containing protein 92	36961	8.993	331	0.0513595	1	1	X
IPI00218407	Fructose-bisphosphate aldolase B	39473	8.133	364	0.0357143	1	1	X
IPI00394992	Isoform 2 of N-acetylmuramoyl-L-alanine amidase	68000	7.734	634	0.022082	1	1	X
IPI00384753	Isoform 7 of Glycerate kinase	22027	9.718	205	0.156098	1	1	X
IPI00384404	Rheumatoid factor RF-ET9 (Fragment)	12626	8.791	115	0.13913	25	1	X
IPI00384401	Myosin-reactive immunoglobulin kappa chain variable region (Fragment)	11761	8.518	109	0.165138	22	1	X
IPI00387120	Ig kappa chain V-IV region Len	12640	7.93	114	0.157895	26	1	X
IPI00736885	Ig kappa chain V-II region TEW	12316	5.988	113	0.212389	19	1	X
IPI00382436	Ig lambda chain V-III region SH	11393	6.521	108	0.166667	3	1	X
IPI00382440	Ig lambda chain V-IV region Hil	11517	6.508	107	0.17757	1	1	X
IPI00387113	Ig kappa chain V-III region B6	11635	9.246	108	0.166667	1	1	X
IPI00414287	N-acetylgalactosamine kinase	50378	6.607	458	0.0218341	1	1	X
IPI00217223	Multifunctional protein ADE2	49679	7.485	451	0.0554324	1	1	X
IPI00382488	Ig heavy chain V-III region HIL	13566	9.365	121	0.132231	1	1	X

## Sheet: Male8
IPI_Number	Protein_Name	Molecular_Weight	Isoelectric_Point	Amino_Acid_Count	pepCoverage	Number_of_Spectra	Number_of_Unique_Peptides	Single_Peptide
IPI00745872	Isoform 1 of Serum albumin	69367	6.283	609	0.385878	379	26
IPI00022426	Protein AMBP	38999	6.255	352	0.363636	289	14
IPI00013945	Isoform 1 of Uromodulin	69761	5.235	640	0.15625	167	12
IPI00215894	Isoform LMW of Kininogen-1	47883	6.669	427	0.259953	91	11
IPI00000073	Pro-epidermal growth factor	133994	5.85	1207	0.059652	59	9
IPI00024284	Basement membrane-specific heparan sulfate proteoglycan core protein	468798	6.512	4391	0.0236848	93	8
IPI00395488	Vasorin	71713	7.409	673	0.231798	85	8
IPI00784865	IGK@ protein	25773	6.788	236	0.372881	296	8
IPI00550731	Putative uncharacterized protein	26235	8.463	239	0.414226	292	8
IPI00940952	Ig kappa chain C region	25917	8.116	236	0.381356	294	8
IPI00940069	Ig kappa chain C region	25451	7.358	234	0.42735	280	8
IPI00006662	Apolipoprotein D	21276	5.139	189	0.21164	111	6
IPI00013179	Prostaglandin-H2 D-isomerase	21029	7.974	190	0.326316	97	6
IPI00021085	Peptidoglycan recognition protein 1	21731	8.723	196	0.44898	61	6
IPI00011302	CD59 glycoprotein	14177	6.489	128	0.28125	79	5
IPI00449920	cDNA FLJ90170 fis, clone MAMMA1000370, highly similar to Ig alpha-1 chain C region	53224	6.667	493	0.15213	55	5
IPI00022895	Alpha-1B-glycoprotein	54273	5.876	495	0.236364	39	5
IPI00154742	IGL@ protein	24793	6.377	234	0.294872	76	4
IPI00294713	Isoform 1 of Mannan-binding lectin serine protease 2	75733	5.765	686	0.0393586	49	4
IPI00103871	Isoform 1 of Roundabout homolog 4	107457	6.635	1007	0.0854022	49	4
IPI00004573	Polymeric immunoglobulin receptor	83284	5.748	764	0.0706806	38	4
IPI00642632	HCG2010697	11246	8.516	106	0.509434	55	4
IPI00029260	Monocyte differentiation antigen CD14	40076	6.233	375	0.194667	25	4
IPI00746352	SH3 domain-binding glutamic acid-rich-like protein 3	10438	4.926	93	0.44086	21	4
IPI00785084	IGH@ protein	51083	8.827	465	0.11828	14	4
IPI00304808	Isoform 1 of Kallikrein-1	28890	4.83	262	0.110687	51	3
IPI00305064	Isoform 1 of CD44 antigen	81554	5.327	742	0.0458221	49	3
IPI00021000	Isoform A of Osteopontin	35423	4.572	314	0.101911	42	3
IPI00016915	Insulin-like growth factor-binding protein 7	29130	7.947	282	0.195035	34	3
IPI00298828	Beta-2-glycoprotein 1	38298	8.101	345	0.0869565	29	3
IPI00006971	Isoform 1 of Endosialin	80859	5.356	757	0.0488771	21	3
IPI00291136	Collagen alpha-1(VI) chain	108529	5.421	1028	0.0476654	10	3
IPI00166729	alpha-2-glycoprotein 1, zinc precursor	34259	6.05	298	0.184564	9	3
IPI00012503	Isoform Sap-mu-0 of Proactivator polypeptide	58113	5.167	524	0.0572519	43	2
IPI00296992	Isoform Long of Tyrosine-protein kinase receptor UFO	98336	5.432	894	0.0257271	27	2
IPI00019449	Non-secretory ribonuclease	18354	8.858	161	0.10559	27	2
IPI00953695	Ig kappa chain V-II region GM607 (Fragment)	12664	8.299	117	0.273504	37	2
IPI00170635	Secreted and transmembrane protein 1	27039	7.528	248	0.141129	22	2
IPI00032293	Cystatin-C	15799	8.942	146	0.246575	20	2
IPI00218834	Low affinity immunoglobulin gamma Fc region receptor III-A	29089	8.434	254	0.0905512	18	2
IPI00953689	Alpha-2-HS-glycoprotein	39325	5.72	367	0.111717	15	2
IPI00030205	Ig kappa chain V-III region HAH	14073	8.796	129	0.162791	38	2
IPI00939996	Ig kappa chain V-II region RPMI 6410	14707	9.608	133	0.240602	34	2
IPI00045512	Hemicentin 1	613025	6.477	5636	0.00514549	12	2
IPI00651692	Stromal cell-derived factor 1 theta	11395	9.793	100	0.22	11	2
IPI00021885	Isoform 1 of Fibrinogen alpha chain	94973	6.013	866	0.0404157	9	2
IPI00001952	Endonuclease domain-containing 1 protein	55017	5.708	500	0.028	9	2
IPI00921849	cDNA FLJ57046, highly similar to Lysosomal alpha-glucosidase	71795	6.342	644	0.0574534	8	2
IPI00026944	Isoform 1 of Nidogen-1	136377	5.317	1247	0.0376905	7	2
IPI00022463	Serotransferrin	77050	7.13	698	0.0415473	7	2
IPI00026314	Isoform 1 of Gelsolin	85698	6.274	782	0.0319693	6	2
IPI00009028	Tetranectin	22567	5.672	202	0.163366	6	2
IPI00216914	Vitelline membrane outer layer protein 1 homolog	21534	5.064	202	0.168317	4	2
IPI00061116	Mucin-like protein 1	9039	4.628	90	0.133333	3	2
IPI00000760	N(G),N(G)-dimethylarginine dimethylaminohydrolase 2	29644	6.018	285	0.133333	3	2
IPI00293088	Lysosomal alpha-glucosidase	105319	6.038	952	0.0472689	3	2
IPI00027827	Extracellular superoxide dismutase [Cu-Zn]	25851	6.611	240	0.075	2	2
IPI00015199	T-cell antigen CD7	25409	7.33	240	0.0958333	2	2
IPI00008787	Alpha-N-acetylglucosaminidase	82167	6.546	743	0.0484522	2	2
IPI00031065	Deoxyribonuclease-1	31434	4.975	282	0.216312	2	2
IPI00029997	6-phosphogluconolactonase	27547	6.05	258	0.124031	2	2
IPI00385252	Ig kappa chain V-III region GOL	11830	9.242	109	0.220183	13	2
IPI00219827	Secreted Ly-6/uPAR-related protein 2	10160	6.966	97	0.134021	40	1	X
IPI00064377	Tumor necrosis factor receptor superfamily member 19L	46092	8.409	430	0.0255814	27	1	X
IPI00297252	Isoform 1 of Extracellular sulfatase Sulf-2	100455	9.196	870	0.0149425	24	1	X
IPI00014048	Ribonuclease pancreatic	17644	8.914	156	0.134615	24	1	X
IPI00298388	Isoform 1 of Phosphoinositide-3-kinase-interacting protein 1	28248	5.009	263	0.0570342	15	1	X
IPI00514161	Isoform 1 of RING finger protein 220	62765	6.031	566	0.0176678	15	1	X
IPI00152018	Isoform 1 of CMRF35-like molecule 9	36143	5.919	332	0.0240964	14	1	X
IPI00433028	Isoform 1 of Leukocyte-associated immunoglobulin-like receptor 1	31412	5.784	287	0.0522648	14	1	X
IPI00410487	Isoform 1 of Twisted gastrulation protein homolog 1	25017	5.343	223	0.0672646	11	1	X
IPI00010675	Trefoil factor 2	14284	6.262	129	0.116279	11	1	X
IPI00784430	Similar to Ig kappa chain V-III region VG precursor	13798	6.023	127	0.0708661	11	1	X
IPI00829834	Ig kappa chain V-III region VH (Fragment)	12757	5.944	116	0.155172	11	1	X
IPI00034319	Isoform A of Protein CutA	20925	5.473	198	0.136364	10	1	X
IPI00854644	similar to hCG1686089	16547	5.056	152	0.0592105	10	1	X
IPI00176125	Isoform 1 of Collagen alpha-5(VI) chain	289926	6.946	2615	0.00688337	9	1	X
IPI00291488	Isoform 1 of WAP four-disulfide core domain protein 2	12993	4.828	124	0.0645161	8	1	X
IPI00024046	cDNA FLJ52398, highly similar to Cadherin-13	83408	5.12	760	0.0223684	8	1	X
IPI00329688	Protein YIPF3	38247	5.934	350	0.0285714	8	1	X
IPI00299158	Isoform Alpha of Poliovirus receptor	45303	6.679	417	0.059952	7	1	X
IPI00004656	Beta-2-microglobulin	13715	6.537	119	0.109244	7	1	X
IPI00939667	Isoform 1 of Tripeptidyl-peptidase 1	61248	6.481	563	0.0248668	6	1	X
IPI00166039	Isoform 1 of Protein shisa-5	25582	6.7	240	0.0333333	6	1	X
IPI00414888	Isoform 2 of ICOS ligand	34225	5.112	309	0.0323625	6	1	X
IPI00183487	Xylosyltransferase 1	107569	9.277	959	0.0187696	6	1	X
IPI00306543	Growth/differentiation factor 15	34154	9.721	308	0.0519481	6	1	X
IPI00009276	Endothelial protein C receptor precursor	30715	8.836	275	0.0618182	5	1	X
IPI00019954	Cystatin-M	16511	8.26	149	0.114094	5	1	X
IPI00056309	Liver-expressed antimicrobial peptide 2	8814	10.733	77	0.25974	5	1	X
IPI00160130	Cubilin	398676	5.346	3623	0.00358819	5	1	X
IPI00010348	Deoxyribonuclease-2-alpha	39581	8.139	360	0.0333333	5	1	X
IPI00005526	PRO0419	7400	4.881	67	0.313433	4	1	X
IPI00394992	Isoform 2 of N-acetylmuramoyl-L-alanine amidase	68000	7.734	634	0.022082	4	1	X
IPI00940353	Isoform 1 of Gamma-glutamyltransferase 6	50509	6.079	493	0.0425963	3	1	X
IPI00153049	Isoform 2 of Matrix-remodeling-associated protein 8	49620	6.922	450	0.0244444	3	1	X
IPI00555812	Isoform 1 of Vitamin D-binding protein	52964	5.534	474	0.0548523	3	1	X
IPI00013446	Prostate stem cell antigen	12912	5.276	123	0.0813008	3	1	X
IPI00008239	cDNA FLJ55176, highly similar to G-protein coupled receptor family C group 5 member B	47695	8.626	429	0.027972	3	1	X
IPI00002280	ProSAAS	27372	6.652	260	0.0807692	3	1	X
IPI00056478	Isoform 1 of Immunoglobulin superfamily member 8	65034	8.209	613	0.0195759	2	1	X
IPI00855785	Isoform 15 of Fibronectin	272302	5.503	2477	0.00686314	2	1	X
IPI00022417	Leucine-rich alpha-2-glycoprotein	38178	6.964	347	0.0288184	2	1	X
IPI00011694	Trypsin-1	26558	6.522	247	0.0404858	2	1	X
IPI00219960	Isoform 1L of Transcription factor 7	54125	8.843	495	0.0545455	2	1	X
IPI00018236	Ganglioside GM2 activator	20838	5.312	193	0.103627	2	1	X
IPI00295265	Isoform 1 of Klotho	116181	8.115	1012	0.020751	2	1	X
IPI00328113	Fibrillin-1	312298	4.936	2871	0.00417973	2	1	X
IPI00289931	MADCAM1 protein	42691	4.881	406	0.0369458	2	1	X
IPI00328885	immunoglobulin-like and fibronectin type III domain containing 1	383805	5.987	3708	0.0083603	1	1	X
IPI00006608	Isoform APP770 of Amyloid beta A4 protein (Fragment)	86943	4.815	770	0.0116883	1	1	X
IPI00297263	Isoform 1 of Protein HEG homolog 1	147461	6.173	1381	0.0181028	1	1	X
IPI00001192	cDNA FLJ59489	122308	7.974	1083	0.0184672	1	1	X
IPI00006705	Uteroglobin	9994	5.056	91	0.373626	1	1	X
IPI00030786	Isoform 1 of Matrilin-4	68487	6.173	622	0.0289389	1	1	X
IPI00012102	N-acetylglucosamine-6-sulfatase	62082	8.362	552	0.0235507	1	1	X
IPI00303335	Nebulin	772940	9.072	6669	0.00224921	1	1	X
IPI00013438	Immunoglobulin lambda-like polypeptide 1	22963	10.102	213	0.0704225	1	1	X
IPI00029658	Isoform 1 of EGF-containing fibulin-like extracellular matrix protein 1	54641	5.074	493	0.0466531	1	1	X
IPI00031464	Butyrophilin subfamily 2 member A3	65713	5.751	586	0.0238908	1	1	X
IPI00455739	Isoform 1 of Beta-1,3-N-acetylglucosaminyltransferase lunatic fringe	41773	9.249	379	0.0686016	1	1	X
IPI00479018	Syntenin isoform 3	34819	8.677	318	0.072327	1	1	X
IPI00015881	Isoform 1 of Macrophage colony-stimulating factor 1	60119	5.29	554	0.0288809	1	1	X
IPI00298176	Glutathione peroxidase 2	21907	7.867	190	0.121053	1	1	X
IPI00009997	N-acetyllactosaminide beta-1,3-N-acetylglucosaminyltransferase	47119	7.503	415	0.026506	1	1	X
IPI00941749	Isoform 1 of Rho GTPase-activating protein 21	217331	7.821	1957	0.00510986	1	1	X
IPI00896419	Isoform 1 of Inter-alpha-trypsin inhibitor heavy chain H4	103357	6.988	930	0.0258065	1	1	X
IPI00783879	Isoform 1 of Zinc finger protein 40	296865	7.853	2718	0.00662252	1	1	X
IPI00409698	Isoform 1 of Transportin-2	101388	5.009	897	0.0167224	1	1	X
IPI00064262	Protocadherin-16	346181	4.948	3298	0.0124318	1	1	X
IPI00103552	Mucin-16	2284292	5.994	22152	0.00153485	1	1	X
IPI00007797	Fatty acid-binding protein, epidermal	15164	7.773	135	0.155556	1	1	X
IPI00301143	Isoform 1 of Peptidase inhibitor 16	49471	5.385	463	0.0215983	1	1	X
IPI00827839	VK3 protein (Fragment)	11886	9.608	108	0.0833333	1	1	X
IPI00816794	REV25-2 (Fragment)	14535	6.746	134	0.0671642	1	1	X
IPI00447177	Antigen MLAA-23	17772	9.829	158	0.107595	1	1	X
IPI00028911	Dystroglycan	97441	8.638	895	0.0167598	1	1	X
IPI00935220	similar to heat shock 70kD protein binding protein	20016	9.755	183	0.0928962	1	1	X
IPI00009027	Lithostathine-1-alpha	18731	5.937	166	0.0662651	1	1	X
IPI00022432	Transthyretin	15887	6.074	147	0.0884354	1	1	X
IPI00002526	cDNA FLJ56258, highly similar to Squamous cell carcinoma antigen recognized by T-cells 2	111824	7.921	977	0.0174002	1	1	X
IPI00010858	Prostate-specific antigen	28741	7.745	261	0.0613027	1	1	X
IPI00032179	Antithrombin-III	52602	7.019	464	0.0258621	1	1	X
IPI00217007	Isoform 2 of Uncharacterized protein KIAA2013	72681	8.902	667	0.0464768	1	1	X
IPI00220154	Isoform 3 of Myosin-Va	218624	8.528	1880	0.0111702	1	1	X
IPI00879999	ATP-dependent RNA helicase DDX54	98595	10.03	881	0.0192963	1	1	X
IPI00294443	Isoform 1 of Chloride intracellular channel protein 5	28179	5.994	251	0.0996016	1	1	X
IPI00167636	Uncharacterized protein C1orf161	42357	8.609	362	0.0276243	1	1	X
IPI00719272	Conserved hypothetical protein	12638	7.788	112	0.241071	1	1	X
IPI00218407	Fructose-bisphosphate aldolase B	39473	8.133	364	0.0357143	1	1	X
IPI00007221	Plasma serine protease inhibitor	45702	9.321	406	0.0295567	1	1	X
IPI00384404	Rheumatoid factor RF-ET9 (Fragment)	12626	8.791	115	0.13913	11	1	X
IPI00414287	N-acetylgalactosamine kinase	50378	6.607	458	0.0218341	4	1	X
IPI00384401	Myosin-reactive immunoglobulin kappa chain variable region (Fragment)	11761	8.518	109	0.165138	27	1	X
IPI00816799	Rheumatoid factor D5 light chain (Fragment)	12766	8.969	118	0.152542	28	1	X
IPI00387120	Ig kappa chain V-IV region Len	12640	7.93	114	0.157895	13	1	X
IPI00736885	Ig kappa chain V-II region TEW	12316	5.988	113	0.212389	27	1	X
IPI00373937	Suprabasin	25335	7.082	247	0.125506	1	1	X
IPI00382440	Ig lambda chain V-IV region Hil	11517	6.508	107	0.17757	2	1	X
IPI00382436	Ig lambda chain V-III region SH	11393	6.521	108	0.166667	4	1	X
IPI00217223	Multifunctional protein ADE2	49679	7.485	451	0.0554324	1	1	X
IPI00879600	Conserved hypothetical protein	11049	9.68	98	0.122449	1	1	X

[truncated: 12 more sheets: Male9, Male10, Female1, Female2, Female3, Female4, Female5, Female6, Female7, Female8, Female9, Female10]
