# Supplementary material for: An individual urinary proteome analysis in normal human beings to define the minimal sample number to represent the normal urinary proteome
Source: Proteome Sci. 2012 Nov 21;10:70. doi: 10.1186/1477-5956-10-70 (PMC3544588; doi:10.1186/1477-5956-10-70)
Supplement: Additional file 3 — The peptide and spectrum list from 21 samples. [file 1477-5956-10-70-S3.xlsx]

## Sheet: Pooled male sample
IPI Number	Scan Number	Sequence	Rank	Charge	MH+	DeltaM	DeltaCn	Xcorr	Dataset	Single Peptide
IPI00745872	6006	R.YTKKVPQVSTPTLVEVSR.N	1	3	2033.36	-0.71195	0.481	4.318	pooled-1
IPI00745872	6035	R.YTKKVPQVSTPTLVEVSR.N	1	3	2033.36	-0.91501	0.528	4.484	pooled-1
IPI00745872	5893	R.YTKKVPQVSTPTLVEVSR.N	1	3	2033.36	-0.43308	0.394	3.912	pooled-10
IPI00745872	5913	R.YTKKVPQVSTPTLVEVSR.N	1	3	2033.36	0.27078	0.569	5.14	pooled-10
IPI00745872	5877	R.YTKKVPQVSTPTLVEVSR.N	1	3	2033.36	-0.48728	0.461	3.983	pooled-11
IPI00745872	5913	R.YTKKVPQVSTPTLVEVSR.N	1	3	2033.36	0.60916	0.484	3.622	pooled-11
IPI00745872	5856	R.YTKKVPQVSTPTLVEVSR.N	1	3	2033.36	1.17642	0.46	3.33	pooled-12
IPI00745872	5902	R.YTKKVPQVSTPTLVEVSR.N	1	3	2033.36	-0.64035	0.449	3.968	pooled-12
IPI00745872	5864	R.YTKKVPQVSTPTLVEVSR.N	1	3	2033.36	-0.00425	0.542	4.098	pooled-13
IPI00745872	5912	R.YTKKVPQVSTPTLVEVSR.N	1	3	2033.36	-0.52134	0.478	3.872	pooled-13
IPI00745872	5882	R.YTKKVPQVSTPTLVEVSR.N	1	3	2033.36	0.34732	0.389	3.436	pooled-14
IPI00745872	5900	R.YTKKVPQVSTPTLVEVSR.N	1	3	2033.36	-1.23874	0.533	4.529	pooled-14
IPI00745872	5922	R.YTKKVPQVSTPTLVEVSR.N	1	3	2033.36	0.40921	0.557	5.093	pooled-14
IPI00745872	5933	R.YTKKVPQVSTPTLVEVSR.N	1	3	2033.36	0.94241	0.514	4.387	pooled-14
IPI00745872	6035	R.YTKKVPQVSTPTLVEVSR.N	1	3	2033.36	-0.20859	0.479	4.154	pooled-15
IPI00745872	6045	R.YTKKVPQVSTPTLVEVSR.N	1	3	2033.36	-0.15403	0.589	4.192	pooled-15
IPI00745872	5922	R.YTKKVPQVSTPTLVEVSR.N	1	3	2033.36	-0.49698	0.459	3.957	pooled-16
IPI00745872	5933	R.YTKKVPQVSTPTLVEVSR.N	1	3	2033.36	0.56302	0.448	3.982	pooled-16
IPI00745872	5910	R.YTKKVPQVSTPTLVEVSR.N	1	3	2033.36	-0.06101	0.57	4.947	pooled-17
IPI00745872	5926	R.YTKKVPQVSTPTLVEVSR.N	1	3	2033.36	0.61538	0.589	4.763	pooled-17
IPI00745872	5892	R.YTKKVPQVSTPTLVEVSR.N	1	3	2033.36	-0.06028	0.539	4.105	pooled-18
IPI00745872	5846	R.YTKKVPQVSTPTLVEVSR.N	1	3	2033.36	0.07962	0.52	4.324	pooled-19
IPI00745872	5864	R.YTKKVPQVSTPTLVEVSR.N	1	3	2033.36	1.09109	0.606	4.056	pooled-19
IPI00745872	5874	R.YTKKVPQVSTPTLVEVSR.N	1	3	2033.36	0.29074	0.491	4.261	pooled-2
IPI00745872	5885	R.YTKKVPQVSTPTLVEVSR.N	1	3	2033.36	0.36087	0.52	4.038	pooled-2
IPI00745872	5894	R.YTKKVPQVSTPTLVEVSR.N	1	3	2033.36	0.40884	0.51	3.792	pooled-2
IPI00745872	5834	R.YTKKVPQVSTPTLVEVSR.N	1	3	2033.36	0.3779	0.523	3.748	pooled-20
IPI00745872	5844	R.YTKKVPQVSTPTLVEVSR.N	1	3	2033.36	-0.56565	0.487	4.356	pooled-20
IPI00745872	5835	R.YTKKVPQVSTPTLVEVSR.N	1	3	2033.36	0.34988	0.526	3.763	pooled-21
IPI00745872	5872	R.YTKKVPQVSTPTLVEVSR.N	1	3	2033.36	-0.86026	0.584	4.585	pooled-21
IPI00745872	5900	R.YTKKVPQVSTPTLVEVSR.N	1	3	2033.36	0.41671	0.516	4.294	pooled-22
IPI00745872	5907	R.YTKKVPQVSTPTLVEVSR.N	1	3	2033.36	-0.10056	0.535	4.284	pooled-22
IPI00745872	5828	R.YTKKVPQVSTPTLVEVSR.N	1	3	2033.36	-0.32743	0.538	4.163	pooled-23
IPI00745872	5926	R.YTKKVPQVSTPTLVEVSR.N	1	3	2033.36	0.78128	0.628	4.486	pooled-23
IPI00745872	6100	R.YTKKVPQVSTPTLVEVSR.N	1	3	2033.36	0.33011	0.563	5.087	pooled-25
IPI00745872	6103	R.YTKKVPQVSTPTLVEVSR.N	1	3	2033.36	0.42605	0.518	4.103	pooled-25
IPI00745872	5877	R.YTKKVPQVSTPTLVEVSR.N	1	3	2033.36	0.39639	0.582	4.723	pooled-26
IPI00745872	5892	R.YTKKVPQVSTPTLVEVSR.N	1	3	2033.36	0.07669	0.51	4.49	pooled-26
IPI00745872	5842	R.YTKKVPQVSTPTLVEVSR.N	1	3	2033.36	0.15323	0.533	4.083	pooled-27
IPI00745872	5906	R.YTKKVPQVSTPTLVEVSR.N	1	3	2033.36	0.26089	0.538	4.781	pooled-27
IPI00745872	5863	R.YTKKVPQVSTPTLVEVSR.N	1	3	2033.36	0.44253	0.431	4.779	pooled-28
IPI00745872	5905	R.YTKKVPQVSTPTLVEVSR.N	1	3	2033.36	0.22207	0.542	4.348	pooled-28
IPI00745872	5827	R.YTKKVPQVSTPTLVEVSR.N	1	3	2033.36	0.38156	0.559	4.446	pooled-29
IPI00745872	5898	R.YTKKVPQVSTPTLVEVSR.N	1	3	2033.36	1.0823	0.584	4.361	pooled-3
IPI00745872	5904	R.YTKKVPQVSTPTLVEVSR.N	1	3	2033.36	0.64651	0.48	4.144	pooled-3
IPI00745872	5899	R.YTKKVPQVSTPTLVEVSR.N	1	3	2033.36	-0.12766	0.545	3.778	pooled-30
IPI00745872	6354	R.YTKKVPQVSTPTLVEVSR.N	1	3	2033.36	0.40152	0.507	3.811	pooled-31
IPI00745872	6365	R.YTKKVPQVSTPTLVEVSR.N	1	3	2033.36	-0.3591	0.577	4.744	pooled-31
IPI00745872	6248	R.YTKKVPQVSTPTLVEVSR.N	1	3	2033.36	0.57034	0.472	3.516	pooled-32
IPI00745872	6252	R.YTKKVPQVSTPTLVEVSR.N	1	3	2033.36	0.08584	0.473	3.915	pooled-32
IPI00745872	6118	R.YTKKVPQVSTPTLVEVSR.N	1	3	2033.36	-0.92783	0.452	4.415	pooled-33
IPI00745872	6133	R.YTKKVPQVSTPTLVEVSR.N	1	3	2033.36	0.47293	0.542	4.643	pooled-33
IPI00745872	5943	R.YTKKVPQVSTPTLVEVSR.N	1	3	2033.36	-0.89377	0.599	4.681	pooled-35
IPI00745872	5952	R.YTKKVPQVSTPTLVEVSR.N	1	3	2033.36	0.46231	0.529	4.18	pooled-35
IPI00745872	6028	R.YTKKVPQVSTPTLVEVSR.N	1	2	2033.36	1.16255	0.469	2.826	pooled-35
IPI00745872	5882	R.YTKKVPQVSTPTLVEVSR.N	1	3	2033.36	0.8461	0.516	4.124	pooled-36
IPI00745872	5886	R.YTKKVPQVSTPTLVEVSR.N	1	3	2033.36	-1.14975	0.557	4.513	pooled-36
IPI00745872	5939	R.YTKKVPQVSTPTLVEVSR.N	1	3	2033.36	0.59927	0.53	3.789	pooled-36
IPI00745872	5953	R.YTKKVPQVSTPTLVEVSR.N	1	3	2033.36	0.35647	0.568	4.857	pooled-36
IPI00745872	5942	R.YTKKVPQVSTPTLVEVSR.N	1	3	2033.36	0.2012	0.541	4.145	pooled-37
IPI00745872	6169	R.YTKKVPQVSTPTLVEVSR.N	1	3	2033.36	0.08969	0.504	4.649	pooled-38
IPI00745872	6184	R.YTKKVPQVSTPTLVEVSR.N	1	3	2033.36	0.37149	0.58	4.974	pooled-38
IPI00745872	5897	R.YTKKVPQVSTPTLVEVSR.N	1	3	2033.36	-0.27854	0.56	5.055	pooled-39
IPI00745872	5904	R.YTKKVPQVSTPTLVEVSR.N	1	3	2033.36	0.76022	0.538	3.709	pooled-39
IPI00745872	5946	R.YTKKVPQVSTPTLVEVSR.N	1	3	2033.36	0.8829	0.544	3.945	pooled-4
IPI00745872	5954	R.YTKKVPQVSTPTLVEVSR.N	1	3	2033.36	0.44162	0.509	4.208	pooled-4
IPI00745872	5907	R.YTKKVPQVSTPTLVEVSR.N	1	3	2033.36	0.11184	0.56	4.633	pooled-40
IPI00745872	5917	R.YTKKVPQVSTPTLVEVSR.N	1	3	2033.36	-0.03171	0.495	3.962	pooled-40
IPI00745872	5872	R.YTKKVPQVSTPTLVEVSR.N	1	3	2033.36	0.45718	0.544	4.035	pooled-5
IPI00745872	5912	R.YTKKVPQVSTPTLVEVSR.N	1	3	2033.36	-0.23404	0.484	4.825	pooled-5
IPI00745872	5902	R.YTKKVPQVSTPTLVEVSR.N	1	3	2033.36	0.38101	0.431	3.433	pooled-6
IPI00745872	5919	R.YTKKVPQVSTPTLVEVSR.N	1	3	2033.36	0.45169	0.515	4.122	pooled-6
IPI00745872	5907	R.YTKKVPQVSTPTLVEVSR.N	1	3	2033.36	0.0961	0.559	4.89	pooled-7
IPI00745872	5913	R.YTKKVPQVSTPTLVEVSR.N	1	3	2033.36	0.3041	0.505	4.119	pooled-7
IPI00745872	5899	R.YTKKVPQVSTPTLVEVSR.N	1	3	2033.36	-0.21115	0.539	4.045	pooled-8
IPI00745872	5923	R.YTKKVPQVSTPTLVEVSR.N	1	3	2033.36	-0.57004	0.524	3.908	pooled-8
IPI00745872	5902	R.YTKKVPQVSTPTLVEVSR.N	1	3	2033.36	0.29934	0.48	4.374	pooled-9
IPI00745872	5912	R.YTKKVPQVSTPTLVEVSR.N	1	3	2033.36	0.62783	0.545	3.743	pooled-9
IPI00745872	5635	K.YLYEIAR.R	1	1	928.066	-0.586	0.24	2.098	pooled-1
IPI00745872	5485	K.YLYEIAR.R	1	1	928.066	0.41498	0.323	2.022	pooled-13
IPI00745872	5492	K.YLYEIAR.R	1	1	928.066	0.47894	0.253	1.956	pooled-13
IPI00745872	5696	K.YLYEIAR.R	1	1	928.066	-0.53937	0.223	1.889	pooled-15
IPI00745872	5703	K.YLYEIAR.R	1	1	928.066	0.53876	0.297	2.041	pooled-15
IPI00745872	5532	K.YLYEIAR.R	1	2	928.066	0.42201	0.339	3.004	pooled-17
IPI00745872	5545	K.YLYEIAR.R	1	1	928.066	0.43109	0.257	1.939	pooled-17
IPI00745872	5538	K.YLYEIAR.R	1	1	928.066	0.64203	0.22	1.849	pooled-18
IPI00745872	5548	K.YLYEIAR.R	1	1	928.066	0.4693	0.272	1.945	pooled-18
IPI00745872	5473	K.YLYEIAR.R	1	2	928.066	0.22578	0.34	2.908	pooled-2
IPI00745872	5482	K.YLYEIAR.R	1	1	928.066	0.49701	0.217	2.048	pooled-2
IPI00745872	5485	K.YLYEIAR.R	1	1	928.066	-0.50909	0.25	2.068	pooled-2
IPI00745872	5452	K.YLYEIAR.R	1	2	928.066	0.10658	0.336	3.036	pooled-21
IPI00745872	5464	K.YLYEIAR.R	1	1	928.066	0.6225	0.271	1.975	pooled-21
IPI00745872	5447	K.YLYEIAR.R	1	1	928.066	0.61273	0.248	1.917	pooled-22
IPI00745872	5486	K.YLYEIAR.R	1	1	928.066	0.46698	0.237	2.064	pooled-26
IPI00745872	5508	K.YLYEIAR.R	1	1	928.066	0.48468	0.259	1.964	pooled-26
IPI00745872	5493	K.YLYEIAR.R	1	1	928.066	0.55365	0.247	1.921	pooled-27
IPI00745872	5462	K.YLYEIAR.R	1	1	928.066	0.51752	0.276	1.928	pooled-28
IPI00745872	5474	K.YLYEIAR.R	1	1	928.066	0.44611	0.297	1.963	pooled-28
IPI00745872	5463	K.YLYEIAR.R	1	1	928.066	0.41718	0.281	1.903	pooled-29
IPI00745872	5516	K.YLYEIAR.R	1	1	928.066	0.32782	0.263	1.912	pooled-3
IPI00745872	5506	K.YLYEIAR.R	1	1	928.066	0.55719	0.236	1.875	pooled-30
IPI00745872	5922	K.YLYEIAR.R	1	1	928.066	0.48395	0.298	2.025	pooled-31
IPI00745872	5924	K.YLYEIAR.R	1	1	928.066	-0.58136	0.3	2.007	pooled-31
IPI00745872	5849	K.YLYEIAR.R	1	1	928.066	-0.66461	0.306	2.043	pooled-32
IPI00745872	5794	K.YLYEIAR.R	1	2	928.066	0.31056	0.347	2.813	pooled-33
IPI00745872	5852	K.YLYEIAR.R	1	1	928.066	0.53082	0.251	1.965	pooled-34
IPI00745872	5859	K.YLYEIAR.R	1	1	928.066	-0.38434	0.266	2.05	pooled-34
IPI00745872	5864	K.YLYEIAR.R	1	1	928.066	0.54474	0.234	1.945	pooled-34
IPI00745872	5533	K.YLYEIAR.R	1	2	928.066	0.11842	0.341	2.947	pooled-35
IPI00745872	5543	K.YLYEIAR.R	1	1	928.066	0.38361	0.284	2.001	pooled-35
IPI00745872	5572	K.YLYEIAR.R	1	2	928.066	0.37135	0.348	2.926	pooled-37
IPI00745872	5573	K.YLYEIAR.R	1	1	928.066	0.56793	0.238	2.114	pooled-37
IPI00745872	5824	K.YLYEIAR.R	1	1	928.066	0.68951	0.273	1.842	pooled-38
IPI00745872	5538	K.YLYEIAR.R	1	1	928.066	0.36249	0.291	1.927	pooled-4
IPI00745872	5454	K.YLYEIAR.R	1	2	928.066	-0.10515	0.338	2.906	pooled-40
IPI00745872	5522	K.YLYEIAR.R	1	2	928.066	0.13905	0.316	2.923	pooled-5
IPI00745872	5530	K.YLYEIAR.R	1	1	928.066	0.44623	0.275	1.917	pooled-5
IPI00745872	5539	K.YLYEIAR.R	1	1	928.066	0.40619	0.284	1.871	pooled-5
IPI00745872	5535	K.YLYEIAR.R	1	1	928.066	0.51324	0.279	2.013	pooled-6
IPI00745872	5543	K.YLYEIAR.R	1	1	928.066	0.50983	0.263	2.084	pooled-6
IPI00745872	5535	K.YLYEIAR.R	1	1	928.066	0.41962	0.31	1.954	pooled-8
IPI00745872	5518	K.YLYEIAR.R	1	1	928.066	0.44562	0.274	2.026	pooled-9
IPI00745872	4355	K.YICENQDSISSKLK.E	1	2	1685.85	-0.82805	0.454	2.926	pooled-6
IPI00745872	2692	K.YICENQDSISSK.L	1	2	1444.52	0.48274	0.585	4.117	pooled-1
IPI00745872	2558	K.YICENQDSISSK.L	1	2	1444.52	0.57869	0.522	3.542	pooled-10
IPI00745872	2562	K.YICENQDSISSK.L	1	2	1444.52	0.41414	0.504	3.182	pooled-10
IPI00745872	2559	K.YICENQDSISSK.L	1	2	1444.52	-1.29997	0.477	3.116	pooled-11
IPI00745872	2576	K.YICENQDSISSK.L	1	2	1444.52	-1.35588	0.483	3.187	pooled-11
IPI00745872	2533	K.YICENQDSISSK.L	1	2	1444.52	0.21809	0.5	2.97	pooled-12
IPI00745872	2543	K.YICENQDSISSK.L	1	2	1444.52	0.37337	0.556	3.472	pooled-12
IPI00745872	2566	K.YICENQDSISSK.L	1	2	1444.52	0.54463	0.534	3.807	pooled-13
IPI00745872	2574	K.YICENQDSISSK.L	1	2	1444.52	1.00593	0.557	3.3	pooled-13
IPI00745872	2562	K.YICENQDSISSK.L	1	2	1444.52	0.18782	0.551	3.68	pooled-14
IPI00745872	2572	K.YICENQDSISSK.L	1	2	1444.52	0.51375	0.506	3.832	pooled-14
IPI00745872	2763	K.YICENQDSISSK.L	1	2	1444.52	0.46565	0.549	3.784	pooled-15
IPI00745872	2774	K.YICENQDSISSK.L	1	2	1444.52	0.38948	0.507	3.979	pooled-15
IPI00745872	2643	K.YICENQDSISSK.L	1	2	1444.52	1.20759	0.539	3.024	pooled-16
IPI00745872	2655	K.YICENQDSISSK.L	1	2	1444.52	0.23836	0.55	3.745	pooled-16
IPI00745872	2650	K.YICENQDSISSK.L	1	2	1444.52	1.0992	0.553	3.226	pooled-17
IPI00745872	2655	K.YICENQDSISSK.L	1	2	1444.52	0.2242	0.502	3.574	pooled-17
IPI00745872	2638	K.YICENQDSISSK.L	1	2	1444.52	-1.37615	0.545	3.873	pooled-18
IPI00745872	2664	K.YICENQDSISSK.L	1	2	1444.52	0.90364	0.541	3.588	pooled-18
IPI00745872	2673	K.YICENQDSISSK.L	1	2	1444.52	0.3553	0.544	3.706	pooled-18
IPI00745872	2595	K.YICENQDSISSK.L	1	2	1444.52	1.37337	0.536	3.388	pooled-19
IPI00745872	2603	K.YICENQDSISSK.L	1	2	1444.52	0.35286	0.566	3.493	pooled-19
IPI00745872	2596	K.YICENQDSISSK.L	1	2	1444.52	0.50545	0.571	4.125	pooled-2
IPI00745872	2603	K.YICENQDSISSK.L	1	2	1444.52	0.24519	0.579	3.456	pooled-2
IPI00745872	2592	K.YICENQDSISSK.L	1	2	1444.52	0.17805	0.539	4.159	pooled-20
IPI00745872	2610	K.YICENQDSISSK.L	1	2	1444.52	0.28865	0.588	4.351	pooled-20
IPI00745872	2585	K.YICENQDSISSK.L	1	2	1444.52	1.14534	0.501	3.217	pooled-21
IPI00745872	2653	K.YICENQDSISSK.L	1	2	1444.52	1.09456	0.567	3.539	pooled-22
IPI00745872	2666	K.YICENQDSISSK.L	1	2	1444.52	0.60994	0.567	3.844	pooled-22
IPI00745872	2573	K.YICENQDSISSK.L	1	2	1444.52	0.27717	0.587	3.777	pooled-23
IPI00745872	2582	K.YICENQDSISSK.L	1	2	1444.52	1.05403	0.602	3.864	pooled-23
IPI00745872	2622	K.YICENQDSISSK.L	1	2	1444.52	0.38533	0.562	3.804	pooled-24
IPI00745872	2633	K.YICENQDSISSK.L	1	2	1444.52	0.90144	0.474	3.366	pooled-24
IPI00745872	2987	K.YICENQDSISSK.L	1	2	1444.52	0.98933	0.494	3.383	pooled-25
IPI00745872	2993	K.YICENQDSISSK.L	1	2	1444.52	1.39192	0.555	3.268	pooled-25
IPI00745872	2563	K.YICENQDSISSK.L	1	2	1444.52	0.56843	0.579	3.471	pooled-26
IPI00745872	2576	K.YICENQDSISSK.L	1	2	1444.52	0.80256	0.556	3.77	pooled-26
IPI00745872	2539	K.YICENQDSISSK.L	1	2	1444.52	0.55623	0.534	3.09	pooled-27
IPI00745872	2565	K.YICENQDSISSK.L	1	2	1444.52	0.52327	0.55	3.284	pooled-28
IPI00745872	2553	K.YICENQDSISSK.L	1	2	1444.52	-1.32854	0.443	3.208	pooled-29
IPI00745872	2567	K.YICENQDSISSK.L	1	2	1444.52	0.77327	0.522	3.839	pooled-29
IPI00745872	2578	K.YICENQDSISSK.L	1	2	1444.52	0.98567	0.518	3.298	pooled-29
IPI00745872	2619	K.YICENQDSISSK.L	1	2	1444.52	0.75838	0.576	4.216	pooled-3
IPI00745872	2629	K.YICENQDSISSK.L	1	2	1444.52	0.06795	0.57	3.749	pooled-3
IPI00745872	2659	K.YICENQDSISSK.L	1	2	1444.52	1.10481	0.507	2.938	pooled-3
IPI00745872	2594	K.YICENQDSISSK.L	1	2	1444.52	0.3813	0.577	3.712	pooled-30
IPI00745872	2603	K.YICENQDSISSK.L	1	2	1444.52	1.37971	0.545	3.15	pooled-30
IPI00745872	2774	K.YICENQDSISSK.L	1	2	1444.52	0.09797	0.535	3.873	pooled-31
IPI00745872	2788	K.YICENQDSISSK.L	1	2	1444.52	0.33882	0.511	4.152	pooled-31
IPI00745872	2647	K.YICENQDSISSK.L	1	2	1444.52	0.35335	0.577	3.822	pooled-32
IPI00745872	2654	K.YICENQDSISSK.L	1	2	1444.52	0.71931	0.512	2.986	pooled-32
IPI00745872	2629	K.YICENQDSISSK.L	1	2	1444.52	0.71785	0.54	3.21	pooled-33
IPI00745872	2633	K.YICENQDSISSK.L	1	2	1444.52	1.34529	0.509	2.92	pooled-33
IPI00745872	2932	K.YICENQDSISSK.L	1	2	1444.52	0.23408	0.549	3.973	pooled-34
IPI00745872	2474	K.YICENQDSISSK.L	1	2	1444.52	-1.04778	0.518	3.414	pooled-35
IPI00745872	2506	K.YICENQDSISSK.L	1	2	1444.52	1.19453	0.574	3.673	pooled-35
IPI00745872	2512	K.YICENQDSISSK.L	1	2	1444.52	0.39583	0.55	3.022	pooled-35
IPI00745872	2483	K.YICENQDSISSK.L	1	2	1444.52	1.20662	0.523	2.983	pooled-36
IPI00745872	2493	K.YICENQDSISSK.L	1	2	1444.52	0.38191	0.542	3.66	pooled-36
IPI00745872	2528	K.YICENQDSISSK.L	1	2	1444.52	1.07539	0.485	3.216	pooled-37
IPI00745872	2542	K.YICENQDSISSK.L	1	2	1444.52	0.4593	0.566	3.831	pooled-37
IPI00745872	2875	K.YICENQDSISSK.L	1	2	1444.52	0.60469	0.529	3.534	pooled-38
IPI00745872	2883	K.YICENQDSISSK.L	1	2	1444.52	0.98152	0.501	3.077	pooled-38
IPI00745872	2585	K.YICENQDSISSK.L	1	2	1444.52	0.9947	0.557	2.958	pooled-39
IPI00745872	2598	K.YICENQDSISSK.L	1	2	1444.52	-0.60588	0.516	3.885	pooled-4
IPI00745872	2613	K.YICENQDSISSK.L	1	2	1444.52	0.5522	0.539	3.633	pooled-4
IPI00745872	2623	K.YICENQDSISSK.L	1	2	1444.52	0.91414	0.487	3.343	pooled-4
IPI00745872	2483	K.YICENQDSISSK.L	1	2	1444.52	0.91072	0.538	3.028	pooled-40
IPI00745872	2493	K.YICENQDSISSK.L	1	2	1444.52	0.38399	0.572	3.677	pooled-40
IPI00745872	2582	K.YICENQDSISSK.L	1	2	1444.52	0.09529	0.529	3.489	pooled-5
IPI00745872	2595	K.YICENQDSISSK.L	1	2	1444.52	0.73933	0.518	3.714	pooled-5
IPI00745872	2520	K.YICENQDSISSK.L	1	2	1444.52	0.09846	0.55	2.956	pooled-6
IPI00745872	2537	K.YICENQDSISSK.L	1	2	1444.52	0.65217	0.54	3.58	pooled-6
IPI00745872	2557	K.YICENQDSISSK.L	1	2	1444.52	0.77888	0.567	4.187	pooled-6
IPI00745872	2526	K.YICENQDSISSK.L	1	2	1444.52	0.42073	0.578	3.429	pooled-7
IPI00745872	2543	K.YICENQDSISSK.L	1	2	1444.52	0.74885	0.583	3.91	pooled-7
IPI00745872	2603	K.YICENQDSISSK.L	1	2	1444.52	0.24617	0.522	3.528	pooled-8
IPI00745872	2612	K.YICENQDSISSK.L	1	2	1444.52	0.826	0.549	3.603	pooled-8
IPI00745872	2553	K.YICENQDSISSK.L	1	2	1444.52	-1.35979	0.513	3.113	pooled-9
IPI00745872	2582	K.YICENQDSISSK.L	1	2	1444.52	0.88264	0.551	4.033	pooled-9
IPI00745872	2583	K.YICENQDSISSK.L	1	2	1444.52	-0.93022	0.516	3.653	pooled-9
IPI00745872	2599	K.YICENQDSISSK.L	1	2	1444.52	0.8033	0.561	3.972	pooled-9
IPI00745872	7053	K.VPQVSTPTLVEVSR.N	1	2	1512.73	0.76411	0.644	3.278	pooled-1
IPI00745872	7105	K.VPQVSTPTLVEVSR.N	1	2	1512.73	1.05501	0.617	2.819	pooled-1
IPI00745872	7090	K.VPQVSTPTLVEVSR.N	1	2	1512.73	-0.5435	0.623	2.909	pooled-10
IPI00745872	7103	K.VPQVSTPTLVEVSR.N	1	2	1512.73	0.21834	0.564	3.345	pooled-10
IPI00745872	7099	K.VPQVSTPTLVEVSR.N	1	2	1512.73	0.10176	0.579	3.701	pooled-11
IPI00745872	7102	K.VPQVSTPTLVEVSR.N	1	2	1512.73	0.0605	0.535	3.394	pooled-11
IPI00745872	7103	K.VPQVSTPTLVEVSR.N	1	2	1512.73	0.14912	0.598	3.807	pooled-12
IPI00745872	7065	K.VPQVSTPTLVEVSR.N	1	2	1512.73	1.30903	0.571	2.895	pooled-13
IPI00745872	7065	K.VPQVSTPTLVEVSR.N	1	2	1512.73	-0.67949	0.556	3.088	pooled-14
IPI00745872	7095	K.VPQVSTPTLVEVSR.N	1	2	1512.73	-0.60527	0.5	3.335	pooled-14
IPI00745872	7233	K.VPQVSTPTLVEVSR.N	1	2	1512.73	0.36091	0.592	3.187	pooled-15
IPI00745872	7058	K.VPQVSTPTLVEVSR.N	1	2	1512.73	0.4333	0.549	3.716	pooled-16
IPI00745872	7078	K.VPQVSTPTLVEVSR.N	1	2	1512.73	-0.55559	0.54	3.285	pooled-16
IPI00745872	7102	K.VPQVSTPTLVEVSR.N	1	2	1512.73	0.54817	0.626	3.066	pooled-16
IPI00745872	6990	K.VPQVSTPTLVEVSR.N	1	2	1512.73	-0.89214	0.518	2.844	pooled-17
IPI00745872	7052	K.VPQVSTPTLVEVSR.N	1	2	1512.73	0.1761	0.56	2.982	pooled-17
IPI00745872	7014	K.VPQVSTPTLVEVSR.N	1	2	1512.73	0.32857	0.614	3.555	pooled-19
IPI00745872	6953	K.VPQVSTPTLVEVSR.N	1	2	1512.73	0.13008	0.56	3.007	pooled-2
IPI00745872	6983	K.VPQVSTPTLVEVSR.N	1	2	1512.73	0.40254	0.635	3.747	pooled-2
IPI00745872	6948	K.VPQVSTPTLVEVSR.N	1	2	1512.73	-0.31243	0.559	3.705	pooled-20
IPI00745872	6957	K.VPQVSTPTLVEVSR.N	1	2	1512.73	1.18074	0.638	2.923	pooled-20
IPI00745872	6960	K.VPQVSTPTLVEVSR.N	1	2	1512.73	-0.64433	0.598	3.383	pooled-20
IPI00745872	7055	K.VPQVSTPTLVEVSR.N	1	2	1512.73	0.5417	0.429	3	pooled-23
IPI00745872	6936	K.VPQVSTPTLVEVSR.N	1	2	1512.73	0.36323	0.54	3.215	pooled-24
IPI00745872	6975	K.VPQVSTPTLVEVSR.N	1	2	1512.73	-0.83257	0.548	3.458	pooled-24
IPI00745872	7000	K.VPQVSTPTLVEVSR.N	1	2	1512.73	0.95466	0.6	2.808	pooled-24
IPI00745872	7007	K.VPQVSTPTLVEVSR.N	1	2	1512.73	0.93403	0.636	3.367	pooled-24
IPI00745872	7273	K.VPQVSTPTLVEVSR.N	1	2	1512.73	0.60469	0.637	3.738	pooled-25
IPI00745872	6992	K.VPQVSTPTLVEVSR.N	1	2	1512.73	0.20039	0.554	3.742	pooled-26
IPI00745872	7029	K.VPQVSTPTLVEVSR.N	1	2	1512.73	-0.77971	0.574	3.514	pooled-26
IPI00745872	7024	K.VPQVSTPTLVEVSR.N	1	2	1512.73	-0.27397	0.623	2.961	pooled-27
IPI00745872	6946	K.VPQVSTPTLVEVSR.N	1	2	1512.73	0.13118	0.594	3.168	pooled-29
IPI00745872	6978	K.VPQVSTPTLVEVSR.N	1	2	1512.73	-0.93913	0.584	3.947	pooled-29
IPI00745872	7050	K.VPQVSTPTLVEVSR.N	1	2	1512.73	0.77388	0.592	3.467	pooled-3
IPI00745872	6964	K.VPQVSTPTLVEVSR.N	1	2	1512.73	0.93648	0.545	2.887	pooled-30
IPI00745872	6983	K.VPQVSTPTLVEVSR.N	1	2	1512.73	1.02791	0.612	3.047	pooled-30
IPI00745872	7547	K.VPQVSTPTLVEVSR.N	1	2	1512.73	-1.20769	0.46	3.178	pooled-31
IPI00745872	7680	K.VPQVSTPTLVEVSR.N	1	2	1512.73	0.95332	0.503	2.885	pooled-31
IPI00745872	7513	K.VPQVSTPTLVEVSR.N	1	2	1512.73	0.4062	0.59	3.535	pooled-32
IPI00745872	7542	K.VPQVSTPTLVEVSR.N	1	2	1512.73	0.722	0.553	3.385	pooled-32
IPI00745872	7373	K.VPQVSTPTLVEVSR.N	1	2	1512.73	0.20601	0.544	2.982	pooled-33
IPI00745872	7392	K.VPQVSTPTLVEVSR.N	1	2	1512.73	0.55977	0.625	3.26	pooled-33
IPI00745872	7415	K.VPQVSTPTLVEVSR.N	1	2	1512.73	-0.70366	0.55	3.788	pooled-34
IPI00745872	7433	K.VPQVSTPTLVEVSR.N	1	2	1512.73	0.58992	0.603	3.302	pooled-34
IPI00745872	7444	K.VPQVSTPTLVEVSR.N	1	2	1512.73	0.10933	0.57	3.553	pooled-34
IPI00745872	7185	K.VPQVSTPTLVEVSR.N	1	2	1512.73	0.30952	0.547	3.51	pooled-35
IPI00745872	7204	K.VPQVSTPTLVEVSR.N	1	2	1512.73	0.45894	0.546	3.352	pooled-35
IPI00745872	7136	K.VPQVSTPTLVEVSR.N	1	2	1512.73	0.59602	0.54	3.376	pooled-36
IPI00745872	7135	K.VPQVSTPTLVEVSR.N	1	2	1512.73	0.4062	0.574	3.288	pooled-37
IPI00745872	7146	K.VPQVSTPTLVEVSR.N	1	2	1512.73	0.26484	0.613	3.368	pooled-37
IPI00745872	7373	K.VPQVSTPTLVEVSR.N	1	2	1512.73	0.0334	0.572	3.281	pooled-38
IPI00745872	7399	K.VPQVSTPTLVEVSR.N	1	2	1512.73	-0.46135	0.566	3.222	pooled-38
IPI00745872	7074	K.VPQVSTPTLVEVSR.N	1	2	1512.73	0.3531	0.606	3.266	pooled-39
IPI00745872	7083	K.VPQVSTPTLVEVSR.N	1	2	1512.73	-0.33867	0.576	3.354	pooled-39
IPI00745872	7045	K.VPQVSTPTLVEVSR.N	1	2	1512.73	0.62276	0.589	3.083	pooled-40
IPI00745872	7057	K.VPQVSTPTLVEVSR.N	1	2	1512.73	-0.02336	0.625	3.158	pooled-5
IPI00745872	7126	K.VPQVSTPTLVEVSR.N	1	2	1512.73	0.14339	0.578	3.278	pooled-6
IPI00745872	7117	K.VPQVSTPTLVEVSR.N	1	2	1512.73	0.0406	0.587	3.533	pooled-7
IPI00745872	7106	K.VPQVSTPTLVEVSR.N	1	2	1512.73	1.32881	0.618	2.863	pooled-9
IPI00745872	15605	K.VFDEFKPLVEEPQNLIKQNCELFEQLGEYK.F	1	3	3686.11	-1.1124	0.429	3.737	pooled-33
IPI00745872	11205	K.VFDEFKPLVEEPQNLIK.Q	1	3	2046.35	-0.48899	0.323	4.023	pooled-1
IPI00745872	11216	K.VFDEFKPLVEEPQNLIK.Q	1	3	2046.35	-0.02719	0.375	3.991	pooled-1
IPI00745872	11357	K.VFDEFKPLVEEPQNLIK.Q	1	2	2046.35	0.31892	0.552	4.218	pooled-10
IPI00745872	11365	K.VFDEFKPLVEEPQNLIK.Q	1	2	2046.35	0.25374	0.48	3.971	pooled-10
IPI00745872	11394	K.VFDEFKPLVEEPQNLIK.Q	1	3	2046.35	0.63711	0.481	4.887	pooled-10
IPI00745872	11414	K.VFDEFKPLVEEPQNLIK.Q	1	3	2046.35	-1.3353	0.392	4.94	pooled-10
IPI00745872	11349	K.VFDEFKPLVEEPQNLIK.Q	1	3	2046.35	-0.6135	0.381	4.695	pooled-11
IPI00745872	11364	K.VFDEFKPLVEEPQNLIK.Q	1	3	2046.35	0.14676	0.379	4.669	pooled-11
IPI00745872	11365	K.VFDEFKPLVEEPQNLIK.Q	1	2	2046.35	0.85505	0.577	4.817	pooled-11
IPI00745872	11369	K.VFDEFKPLVEEPQNLIK.Q	1	2	2046.35	-1.28557	0.481	5.009	pooled-11
IPI00745872	11374	K.VFDEFKPLVEEPQNLIK.Q	1	2	2046.35	-0.23528	0.517	4.96	pooled-11
IPI00745872	11382	K.VFDEFKPLVEEPQNLIK.Q	1	2	2046.35	-0.17717	0.494	4.703	pooled-11
IPI00745872	11304	K.VFDEFKPLVEEPQNLIK.Q	1	3	2046.35	-0.16178	0.386	4.466	pooled-12
IPI00745872	11305	K.VFDEFKPLVEEPQNLIK.Q	1	2	2046.35	0.25422	0.426	4.908	pooled-12
IPI00745872	11314	K.VFDEFKPLVEEPQNLIK.Q	1	3	2046.35	0.51809	0.374	4.128	pooled-12
IPI00745872	11316	K.VFDEFKPLVEEPQNLIK.Q	1	2	2046.35	-0.3112	0.42	4.321	pooled-12
IPI00745872	11363	K.VFDEFKPLVEEPQNLIK.Q	1	2	2046.35	0.94441	0.535	3.724	pooled-12
IPI00745872	11273	K.VFDEFKPLVEEPQNLIK.Q	1	3	2046.35	0.19912	0.331	3.839	pooled-13
IPI00745872	11274	K.VFDEFKPLVEEPQNLIK.Q	1	2	2046.35	-0.30095	0.442	5.049	pooled-13
IPI00745872	11282	K.VFDEFKPLVEEPQNLIK.Q	1	3	2046.35	-0.78672	0.395	4.751	pooled-13
IPI00745872	11284	K.VFDEFKPLVEEPQNLIK.Q	1	2	2046.35	-0.33537	0.354	4.671	pooled-13
IPI00745872	11296	K.VFDEFKPLVEEPQNLIK.Q	1	2	2046.35	1.30647	0.596	5.072	pooled-13
IPI00745872	11323	K.VFDEFKPLVEEPQNLIK.Q	1	2	2046.35	0.76961	0.54	4.066	pooled-13
IPI00745872	11325	K.VFDEFKPLVEEPQNLIK.Q	1	3	2046.35	0.82241	0.466	3.878	pooled-13
IPI00745872	11249	K.VFDEFKPLVEEPQNLIK.Q	1	2	2046.35	0.94661	0.617	4.414	pooled-14
IPI00745872	11256	K.VFDEFKPLVEEPQNLIK.Q	1	3	2046.35	-0.86069	0.275	4.495	pooled-14
IPI00745872	11268	K.VFDEFKPLVEEPQNLIK.Q	1	2	2046.35	0.19758	0.412	4.507	pooled-14
IPI00745872	11378	K.VFDEFKPLVEEPQNLIK.Q	1	2	2046.35	-0.74626	0.456	3.852	pooled-15
IPI00745872	11432	K.VFDEFKPLVEEPQNLIK.Q	1	3	2046.35	0.01968	0.363	4.056	pooled-15
IPI00745872	11448	K.VFDEFKPLVEEPQNLIK.Q	1	3	2046.35	0.55471	0.491	4.325	pooled-15
IPI00745872	11454	K.VFDEFKPLVEEPQNLIK.Q	1	2	2046.35	-0.02922	0.433	4.578	pooled-15
IPI00745872	11158	K.VFDEFKPLVEEPQNLIK.Q	1	2	2046.35	0.68074	0.522	3.906	pooled-16
IPI00745872	11172	K.VFDEFKPLVEEPQNLIK.Q	1	3	2046.35	-0.11618	0.402	4.914	pooled-16
IPI00745872	11189	K.VFDEFKPLVEEPQNLIK.Q	1	3	2046.35	-0.74863	0.388	4.654	pooled-16
IPI00745872	11195	K.VFDEFKPLVEEPQNLIK.Q	1	2	2046.35	0.56428	0.573	4.929	pooled-16
IPI00745872	11164	K.VFDEFKPLVEEPQNLIK.Q	1	2	2046.35	0.17512	0.462	4.925	pooled-17
IPI00745872	11165	K.VFDEFKPLVEEPQNLIK.Q	1	3	2046.35	0.18997	0.349	4.629	pooled-17
IPI00745872	11172	K.VFDEFKPLVEEPQNLIK.Q	1	3	2046.35	-0.59702	0.375	4.51	pooled-17
IPI00745872	11176	K.VFDEFKPLVEEPQNLIK.Q	1	2	2046.35	-0.4633	0.435	5.07	pooled-17
IPI00745872	11216	K.VFDEFKPLVEEPQNLIK.Q	1	2	2046.35	0.99983	0.414	2.957	pooled-17
IPI00745872	11154	K.VFDEFKPLVEEPQNLIK.Q	1	2	2046.35	0.56917	0.548	4.879	pooled-18
IPI00745872	11184	K.VFDEFKPLVEEPQNLIK.Q	1	3	2046.35	0.64627	0.525	4.387	pooled-18
IPI00745872	11192	K.VFDEFKPLVEEPQNLIK.Q	1	3	2046.35	-0.74314	0.404	4.291	pooled-18
IPI00745872	11216	K.VFDEFKPLVEEPQNLIK.Q	1	3	2046.35	0.81912	0.46	4.451	pooled-18
IPI00745872	11106	K.VFDEFKPLVEEPQNLIK.Q	1	2	2046.35	-0.34514	0.494	4.611	pooled-19
IPI00745872	11132	K.VFDEFKPLVEEPQNLIK.Q	1	2	2046.35	1.03035	0.531	4.15	pooled-19
IPI00745872	11137	K.VFDEFKPLVEEPQNLIK.Q	1	2	2046.35	-1.20769	0.396	4.718	pooled-19
IPI00745872	11153	K.VFDEFKPLVEEPQNLIK.Q	1	2	2046.35	1.06697	0.589	4.535	pooled-19
IPI00745872	11279	K.VFDEFKPLVEEPQNLIK.Q	1	3	2046.35	0.11673	0.388	4.692	pooled-2
IPI00745872	11283	K.VFDEFKPLVEEPQNLIK.Q	1	2	2046.35	0.50471	0.498	4.169	pooled-2
IPI00745872	11297	K.VFDEFKPLVEEPQNLIK.Q	1	2	2046.35	0.4178	0.48	3.661	pooled-2
IPI00745872	11304	K.VFDEFKPLVEEPQNLIK.Q	1	3	2046.35	0.14474	0.378	4.622	pooled-2
IPI00745872	11098	K.VFDEFKPLVEEPQNLIK.Q	1	2	2046.35	0.46516	0.482	4.733	pooled-20
IPI00745872	11104	K.VFDEFKPLVEEPQNLIK.Q	1	2	2046.35	0.51839	0.422	4.951	pooled-20
IPI00745872	11143	K.VFDEFKPLVEEPQNLIK.Q	1	3	2046.35	0.7305	0.4	3.493	pooled-20
IPI00745872	11154	K.VFDEFKPLVEEPQNLIK.Q	1	3	2046.35	-0.05393	0.233	3.309	pooled-20
IPI00745872	11066	K.VFDEFKPLVEEPQNLIK.Q	1	3	2046.35	0.69021	0.566	4.371	pooled-21
IPI00745872	11096	K.VFDEFKPLVEEPQNLIK.Q	1	2	2046.35	0.00911	0.405	4.537	pooled-21
IPI00745872	11124	K.VFDEFKPLVEEPQNLIK.Q	1	2	2046.35	0.21028	0.479	5.013	pooled-21
IPI00745872	11142	K.VFDEFKPLVEEPQNLIK.Q	1	2	2046.35	0.05549	0.478	4.95	pooled-21
IPI00745872	11144	K.VFDEFKPLVEEPQNLIK.Q	1	3	2046.35	0.00961	0.213	3.905	pooled-21
IPI00745872	11094	K.VFDEFKPLVEEPQNLIK.Q	1	3	2046.35	-0.05173	0.423	4.815	pooled-22
IPI00745872	11112	K.VFDEFKPLVEEPQNLIK.Q	1	3	2046.35	-0.36264	0.258	4.089	pooled-22
IPI00745872	11117	K.VFDEFKPLVEEPQNLIK.Q	1	2	2046.35	-0.44695	0.428	5.116	pooled-22
IPI00745872	11122	K.VFDEFKPLVEEPQNLIK.Q	1	2	2046.35	0.69392	0.527	4.762	pooled-22
IPI00745872	11132	K.VFDEFKPLVEEPQNLIK.Q	1	2	2046.35	0.66243	0.564	4.53	pooled-22
IPI00745872	11065	K.VFDEFKPLVEEPQNLIK.Q	1	2	2046.35	0.58552	0.496	3.67	pooled-23
IPI00745872	11103	K.VFDEFKPLVEEPQNLIK.Q	1	2	2046.35	-0.44182	0.492	4.868	pooled-23
IPI00745872	11142	K.VFDEFKPLVEEPQNLIK.Q	1	2	2046.35	0.57039	0.482	3.911	pooled-23
IPI00745872	11156	K.VFDEFKPLVEEPQNLIK.Q	1	3	2046.35	0.07571	0.471	4.309	pooled-23
IPI00745872	11059	K.VFDEFKPLVEEPQNLIK.Q	1	2	2046.35	0.20466	0.415	4.463	pooled-24
IPI00745872	11074	K.VFDEFKPLVEEPQNLIK.Q	1	2	2046.35	0.90071	0.511	3.444	pooled-24
IPI00745872	11075	K.VFDEFKPLVEEPQNLIK.Q	1	2	2046.35	-1.26628	0.457	4.217	pooled-24
IPI00745872	11160	K.VFDEFKPLVEEPQNLIK.Q	1	2	2046.35	-1.21062	0.328	2.928	pooled-25
IPI00745872	11215	K.VFDEFKPLVEEPQNLIK.Q	1	3	2046.35	0.63546	0.545	4.473	pooled-25
IPI00745872	11233	K.VFDEFKPLVEEPQNLIK.Q	1	2	2046.35	0.05769	0.46	4.649	pooled-25
IPI00745872	11236	K.VFDEFKPLVEEPQNLIK.Q	1	3	2046.35	-0.88248	0.366	4.889	pooled-25
IPI00745872	11265	K.VFDEFKPLVEEPQNLIK.Q	1	2	2046.35	0.07796	0.503	4.197	pooled-25
IPI00745872	11086	K.VFDEFKPLVEEPQNLIK.Q	1	2	2046.35	-0.55339	0.53	4.456	pooled-26
IPI00745872	11105	K.VFDEFKPLVEEPQNLIK.Q	1	3	2046.35	0.34964	0.324	4.426	pooled-26
IPI00745872	11114	K.VFDEFKPLVEEPQNLIK.Q	1	3	2046.35	-0.04624	0.345	4.626	pooled-26
IPI00745872	11115	K.VFDEFKPLVEEPQNLIK.Q	1	2	2046.35	-0.05022	0.465	4.62	pooled-26
IPI00745872	11059	K.VFDEFKPLVEEPQNLIK.Q	1	2	2046.35	-0.33904	0.462	5.079	pooled-27
IPI00745872	11060	K.VFDEFKPLVEEPQNLIK.Q	1	3	2046.35	0.28189	0.41	4.556	pooled-27
IPI00745872	11084	K.VFDEFKPLVEEPQNLIK.Q	1	2	2046.35	-0.48161	0.456	4.258	pooled-27
IPI00745872	11115	K.VFDEFKPLVEEPQNLIK.Q	1	2	2046.35	1.07673	0.526	3.302	pooled-27
IPI00745872	11043	K.VFDEFKPLVEEPQNLIK.Q	1	2	2046.35	0.54597	0.569	4.701	pooled-28
IPI00745872	11067	K.VFDEFKPLVEEPQNLIK.Q	1	2	2046.35	0.6263	0.583	4.652	pooled-28
IPI00745872	10958	K.VFDEFKPLVEEPQNLIK.Q	1	2	2046.35	0.09968	0.466	3.804	pooled-29
IPI00745872	10975	K.VFDEFKPLVEEPQNLIK.Q	1	2	2046.35	0.75471	0.521	4.14	pooled-29
IPI00745872	10976	K.VFDEFKPLVEEPQNLIK.Q	1	3	2046.35	-0.84824	0.387	4.658	pooled-29
IPI00745872	11032	K.VFDEFKPLVEEPQNLIK.Q	1	3	2046.35	-0.42234	0.384	4.962	pooled-29
IPI00745872	11383	K.VFDEFKPLVEEPQNLIK.Q	1	3	2046.35	-0.31559	0.256	4.177	pooled-3
IPI00745872	11403	K.VFDEFKPLVEEPQNLIK.Q	1	3	2046.35	0.17514	0.452	5.077	pooled-3
IPI00745872	11406	K.VFDEFKPLVEEPQNLIK.Q	1	2	2046.35	0.85896	0.526	4.669	pooled-3
IPI00745872	11422	K.VFDEFKPLVEEPQNLIK.Q	1	2	2046.35	0.60847	0.519	4.229	pooled-3
IPI00745872	12087	K.VFDEFKPLVEEPQNLIK.Q	1	3	2046.35	-0.29233	0.365	4.291	pooled-31
IPI00745872	12104	K.VFDEFKPLVEEPQNLIK.Q	1	3	2046.35	-0.80832	0.295	3.347	pooled-31
IPI00745872	12127	K.VFDEFKPLVEEPQNLIK.Q	1	2	2046.35	-0.20232	0.451	4.97	pooled-31
IPI00745872	12133	K.VFDEFKPLVEEPQNLIK.Q	1	3	2046.35	0.74093	0.486	4.147	pooled-31
IPI00745872	12158	K.VFDEFKPLVEEPQNLIK.Q	1	2	2046.35	-0.45525	0.411	5.039	pooled-31
IPI00745872	11978	K.VFDEFKPLVEEPQNLIK.Q	1	2	2046.35	0.13875	0.365	3.515	pooled-32
IPI00745872	11982	K.VFDEFKPLVEEPQNLIK.Q	1	3	2046.35	-0.00705	0.291	3.647	pooled-32
IPI00745872	11987	K.VFDEFKPLVEEPQNLIK.Q	1	2	2046.35	0.54988	0.571	5.032	pooled-32
IPI00745872	11993	K.VFDEFKPLVEEPQNLIK.Q	1	3	2046.35	-0.02555	0.319	3.399	pooled-32
IPI00745872	11765	K.VFDEFKPLVEEPQNLIK.Q	1	2	2046.35	0.36165	0.531	3.99	pooled-33
IPI00745872	11793	K.VFDEFKPLVEEPQNLIK.Q	1	3	2046.35	0.02957	0.416	4.386	pooled-33
IPI00745872	11823	K.VFDEFKPLVEEPQNLIK.Q	1	2	2046.35	0.56209	0.539	4.235	pooled-33
IPI00745872	11703	K.VFDEFKPLVEEPQNLIK.Q	1	3	2046.35	-0.65085	0.394	4.624	pooled-34
IPI00745872	11704	K.VFDEFKPLVEEPQNLIK.Q	1	2	2046.35	0.49959	0.474	4.815	pooled-34
IPI00745872	11768	K.VFDEFKPLVEEPQNLIK.Q	1	2	2046.35	-1.0529	0.437	3.623	pooled-34
IPI00745872	11673	K.VFDEFKPLVEEPQNLIK.Q	1	2	2046.35	0.097	0.482	4.019	pooled-35
IPI00745872	11683	K.VFDEFKPLVEEPQNLIK.Q	1	3	2046.35	-0.25937	0.432	4.887	pooled-35
IPI00745872	11694	K.VFDEFKPLVEEPQNLIK.Q	1	2	2046.35	0.3719	0.48	4.872	pooled-35
IPI00745872	11758	K.VFDEFKPLVEEPQNLIK.Q	1	3	2046.35	1.28677	0.467	4.72	pooled-35
IPI00745872	11534	K.VFDEFKPLVEEPQNLIK.Q	1	2	2046.35	-0.53411	0.381	4.644	pooled-36
IPI00745872	11544	K.VFDEFKPLVEEPQNLIK.Q	1	2	2046.35	0.63093	0.538	4.726	pooled-36
IPI00745872	11553	K.VFDEFKPLVEEPQNLIK.Q	1	3	2046.35	-1.19504	0.355	4.522	pooled-36
IPI00745872	11558	K.VFDEFKPLVEEPQNLIK.Q	1	2	2046.35	0.44929	0.479	4.363	pooled-36
IPI00745872	11563	K.VFDEFKPLVEEPQNLIK.Q	1	3	2046.35	0.68179	0.519	4.417	pooled-36
IPI00745872	11574	K.VFDEFKPLVEEPQNLIK.Q	1	3	2046.35	0.48623	0.405	4.271	pooled-36
IPI00745872	11479	K.VFDEFKPLVEEPQNLIK.Q	1	2	2046.35	-0.3615	0.496	4.841	pooled-37
IPI00745872	11495	K.VFDEFKPLVEEPQNLIK.Q	1	2	2046.35	0.76448	0.595	4.675	pooled-37
IPI00745872	11503	K.VFDEFKPLVEEPQNLIK.Q	1	3	2046.35	-1.13608	0.336	4.724	pooled-37
IPI00745872	11504	K.VFDEFKPLVEEPQNLIK.Q	1	2	2046.35	0.26228	0.436	4.262	pooled-37
IPI00745872	11514	K.VFDEFKPLVEEPQNLIK.Q	1	3	2046.35	-1.0242	0.376	4.601	pooled-37
IPI00745872	11542	K.VFDEFKPLVEEPQNLIK.Q	1	3	2046.35	0.54446	0.536	4.34	pooled-37
IPI00745872	11666	K.VFDEFKPLVEEPQNLIK.Q	1	2	2046.35	-0.13933	0.398	4.097	pooled-38
IPI00745872	11676	K.VFDEFKPLVEEPQNLIK.Q	1	3	2046.35	0.3815	0.269	3.776	pooled-38
IPI00745872	11678	K.VFDEFKPLVEEPQNLIK.Q	1	2	2046.35	0.49592	0.448	4.275	pooled-38
IPI00745872	11682	K.VFDEFKPLVEEPQNLIK.Q	1	3	2046.35	-0.60654	0.332	4.483	pooled-38
IPI00745872	11403	K.VFDEFKPLVEEPQNLIK.Q	1	2	2046.35	1.15047	0.587	4.042	pooled-39
IPI00745872	11416	K.VFDEFKPLVEEPQNLIK.Q	1	2	2046.35	0.56648	0.51	3.871	pooled-39
IPI00745872	11464	K.VFDEFKPLVEEPQNLIK.Q	1	3	2046.35	0.07937	0.414	4.291	pooled-39
IPI00745872	11486	K.VFDEFKPLVEEPQNLIK.Q	1	3	2046.35	-0.77097	0.37	4.616	pooled-4
IPI00745872	11493	K.VFDEFKPLVEEPQNLIK.Q	1	3	2046.35	0.06326	0.454	4.816	pooled-4
IPI00745872	11497	K.VFDEFKPLVEEPQNLIK.Q	1	2	2046.35	-0.36785	0.518	5.13	pooled-4
IPI00745872	11505	K.VFDEFKPLVEEPQNLIK.Q	1	2	2046.35	0.73591	0.509	3.671	pooled-4
IPI00745872	11534	K.VFDEFKPLVEEPQNLIK.Q	1	2	2046.35	0.27327	0.436	4.449	pooled-4
IPI00745872	11355	K.VFDEFKPLVEEPQNLIK.Q	1	2	2046.35	0.47224	0.441	3.597	pooled-40
IPI00745872	11363	K.VFDEFKPLVEEPQNLIK.Q	1	3	2046.35	-0.12168	0.421	3.75	pooled-40
IPI00745872	11376	K.VFDEFKPLVEEPQNLIK.Q	1	2	2046.35	0.61287	0.553	3.97	pooled-40
IPI00745872	11404	K.VFDEFKPLVEEPQNLIK.Q	1	3	2046.35	-0.43149	0.381	3.772	pooled-40
IPI00745872	11342	K.VFDEFKPLVEEPQNLIK.Q	1	2	2046.35	-0.12615	0.488	3.377	pooled-5
IPI00745872	11352	K.VFDEFKPLVEEPQNLIK.Q	1	2	2046.35	0.30916	0.497	4.537	pooled-5
IPI00745872	11379	K.VFDEFKPLVEEPQNLIK.Q	1	3	2046.35	-0.14035	0.284	3.682	pooled-5
IPI00745872	11384	K.VFDEFKPLVEEPQNLIK.Q	1	3	2046.35	-0.5029	0.412	4.356	pooled-5
IPI00745872	11427	K.VFDEFKPLVEEPQNLIK.Q	1	2	2046.35	0.04695	0.496	4.44	pooled-6
IPI00745872	11435	K.VFDEFKPLVEEPQNLIK.Q	1	3	2046.35	-0.92258	0.393	5.117	pooled-6
IPI00745872	11436	K.VFDEFKPLVEEPQNLIK.Q	1	2	2046.35	0.23005	0.485	4.156	pooled-6
IPI00745872	11442	K.VFDEFKPLVEEPQNLIK.Q	1	3	2046.35	-0.88523	0.34	4.09	pooled-6
IPI00745872	11512	K.VFDEFKPLVEEPQNLIK.Q	1	3	2046.35	1.18533	0.432	3.865	pooled-6
IPI00745872	11456	K.VFDEFKPLVEEPQNLIK.Q	1	2	2046.35	1.36873	0.445	2.821	pooled-7
IPI00745872	11465	K.VFDEFKPLVEEPQNLIK.Q	1	2	2046.35	1.18611	0.563	3.669	pooled-7
IPI00745872	11469	K.VFDEFKPLVEEPQNLIK.Q	1	3	2046.35	0.16671	0.406	4.777	pooled-7
IPI00745872	11484	K.VFDEFKPLVEEPQNLIK.Q	1	3	2046.35	-0.51902	0.396	3.912	pooled-7
IPI00745872	11534	K.VFDEFKPLVEEPQNLIK.Q	1	3	2046.35	0.98538	0.486	4.081	pooled-7
IPI00745872	11419	K.VFDEFKPLVEEPQNLIK.Q	1	3	2046.35	-1.2855	0.416	3.863	pooled-8
IPI00745872	11433	K.VFDEFKPLVEEPQNLIK.Q	1	3	2046.35	-0.78489	0.422	4.755	pooled-8
IPI00745872	11434	K.VFDEFKPLVEEPQNLIK.Q	1	2	2046.35	-0.06999	0.477	4.81	pooled-8
IPI00745872	11379	K.VFDEFKPLVEEPQNLIK.Q	1	2	2046.35	-0.26482	0.393	3.901	pooled-9
IPI00745872	11386	K.VFDEFKPLVEEPQNLIK.Q	1	3	2046.35	0.65762	0.482	4.479	pooled-9
IPI00745872	11387	K.VFDEFKPLVEEPQNLIK.Q	1	2	2046.35	1.25838	0.441	3.888	pooled-9
IPI00745872	11392	K.VFDEFKPLVEEPQNLIK.Q	1	3	2046.35	-0.0261	0.354	4.897	pooled-9
IPI00745872	11404	K.VFDEFKPLVEEPQNLIK.Q	1	2	2046.35	-0.25505	0.403	4.135	pooled-9
IPI00745872	11444	K.VFDEFKPLVEEPQNLIK.Q	1	2	2046.35	0.90095	0.517	4.03	pooled-9
IPI00745872	15960	K.RMPCAEDYLSVVLNQLCVLHEK.T	1	3	2676.07	1.28927	0.287	3.825	pooled-34
IPI00745872	15136	K.NYAEAKDVFLGMFLYEYAR.R	1	2	2301.6	-0.43462	0.619	4.79	pooled-11
IPI00745872	15098	K.NYAEAKDVFLGMFLYEYAR.R	1	2	2301.6	0.9604	0.529	3.779	pooled-12
IPI00745872	15018	K.NYAEAKDVFLGMFLYEYAR.R	1	2	2301.6	0.45747	0.658	4.499	pooled-13
IPI00745872	15025	K.NYAEAKDVFLGMFLYEYAR.R	1	2	2301.6	0.7646	0.608	4.641	pooled-13
IPI00745872	15115	K.NYAEAKDVFLGMFLYEYAR.R	1	2	2301.6	-1.35771	0.514	3.135	pooled-14
IPI00745872	15125	K.NYAEAKDVFLGMFLYEYAR.R	1	2	2301.6	-0.76787	0.566	3.314	pooled-14
IPI00745872	14899	K.NYAEAKDVFLGMFLYEYAR.R	1	2	2301.6	0.94893	0.515	4.402	pooled-16
IPI00745872	15014	K.NYAEAKDVFLGMFLYEYAR.R	1	2	2301.6	0.44697	0.607	4.485	pooled-16
IPI00745872	14909	K.NYAEAKDVFLGMFLYEYAR.R	1	2	2301.6	0.88814	0.623	4.775	pooled-17
IPI00745872	15280	K.NYAEAKDVFLGMFLYEYAR.R	1	2	2301.6	-0.231	0.648	4.528	pooled-2
IPI00745872	14857	K.NYAEAKDVFLGMFLYEYAR.R	1	2	2301.6	0.80025	0.618	4.408	pooled-23
IPI00745872	14840	K.NYAEAKDVFLGMFLYEYAR.R	1	2	2301.6	0.82539	0.615	4.266	pooled-26
IPI00745872	14806	K.NYAEAKDVFLGMFLYEYAR.R	1	2	2301.6	0.44795	0.622	4.704	pooled-28
IPI00745872	15313	K.NYAEAKDVFLGMFLYEYAR.R	1	2	2301.6	0.39937	0.594	4.735	pooled-3
IPI00745872	16043	K.NYAEAKDVFLGMFLYEYAR.R	1	2	2301.6	-0.97417	0.628	5.049	pooled-31
IPI00745872	15615	K.NYAEAKDVFLGMFLYEYAR.R	1	2	2301.6	0.05635	0.624	4.837	pooled-35
IPI00745872	15439	K.NYAEAKDVFLGMFLYEYAR.R	1	2	2301.6	-0.43169	0.511	5.254	pooled-36
IPI00745872	15508	K.NYAEAKDVFLGMFLYEYAR.R	1	2	2301.6	-1.15386	0.597	4.807	pooled-36
IPI00745872	15415	K.NYAEAKDVFLGMFLYEYAR.R	1	2	2301.6	-0.94927	0.62	5.02	pooled-37
IPI00745872	15219	K.NYAEAKDVFLGMFLYEYAR.R	1	2	2301.6	0.82466	0.683	4.561	pooled-39
IPI00745872	15246	K.NYAEAKDVFLGMFLYEYAR.R	1	2	2301.6	0.89009	0.584	4.728	pooled-39
IPI00745872	15154	K.NYAEAKDVFLGMFLYEYAR.R	1	2	2301.6	-0.57182	0.617	3.9	pooled-40
IPI00745872	15176	K.NYAEAKDVFLGMFLYEYAR.R	1	2	2301.6	0.67915	0.665	5.009	pooled-40
IPI00745872	15245	K.NYAEAKDVFLGMFLYEYAR.R	1	2	2301.6	-0.68608	0.509	3.694	pooled-7
IPI00745872	15224	K.NYAEAKDVFLGMFLYEYAR.R	1	2	2301.6	-0.48906	0.556	4.715	pooled-8
IPI00745872	15130	K.NYAEAKDVFLGMFLYEYAR.R	1	2	2301.6	-0.79741	0.521	3.431	pooled-9
IPI00745872	15137	K.NYAEAKDVFLGMFLYEYAR.R	1	2	2301.6	-0.46855	0.412	4.223	pooled-9
IPI00745872	15606	R.MPCAEDYLSVVLNQLCVLHEKTPVSDRVTK.C	1	3	3504	1.29788	0.368	3.307	pooled-33
IPI00745872	6081	K.LVNEVTEFAK.T	1	2	1150.31	0.451	0.476	2.91	pooled-1
IPI00745872	6055	K.LVNEVTEFAK.T	1	2	1150.31	-0.80791	0.496	3.34	pooled-10
IPI00745872	6075	K.LVNEVTEFAK.T	1	2	1150.31	0.19331	0.435	3.175	pooled-10
IPI00745872	6117	K.LVNEVTEFAK.T	1	1	1150.31	1.29089	0.417	2.413	pooled-10
IPI00745872	6098	K.LVNEVTEFAK.T	1	1	1150.31	0.84583	0.25	2.347	pooled-11
IPI00745872	6026	K.LVNEVTEFAK.T	1	2	1150.31	0.576	0.416	3.068	pooled-12
IPI00745872	6076	K.LVNEVTEFAK.T	1	1	1150.31	0.7146	0.269	2.367	pooled-12
IPI00745872	6174	K.LVNEVTEFAK.T	1	2	1150.31	-0.06316	0.424	3.498	pooled-12
IPI00745872	6086	K.LVNEVTEFAK.T	1	1	1150.31	0.85596	0.29	1.986	pooled-14
IPI00745872	6184	K.LVNEVTEFAK.T	1	2	1150.31	0.31404	0.406	3.256	pooled-15
IPI00745872	6025	K.LVNEVTEFAK.T	1	2	1150.31	0.76106	0.462	2.84	pooled-18
IPI00745872	6042	K.LVNEVTEFAK.T	1	2	1150.31	0.6999	0.426	3.355	pooled-18
IPI00745872	5992	K.LVNEVTEFAK.T	1	2	1150.31	0.38118	0.475	3.138	pooled-2
IPI00745872	5968	K.LVNEVTEFAK.T	1	2	1150.31	0.26375	0.357	2.986	pooled-20
IPI00745872	5978	K.LVNEVTEFAK.T	1	2	1150.31	0.51106	0.429	3.485	pooled-21
IPI00745872	5979	K.LVNEVTEFAK.T	1	2	1150.31	-0.85222	0.515	3.273	pooled-22
IPI00745872	5975	K.LVNEVTEFAK.T	1	2	1150.31	0.39314	0.382	3.352	pooled-23
IPI00745872	5986	K.LVNEVTEFAK.T	1	2	1150.31	0.2231	0.33	3.4	pooled-23
IPI00745872	5992	K.LVNEVTEFAK.T	1	2	1150.31	0.46358	0.418	3.245	pooled-24
IPI00745872	6250	K.LVNEVTEFAK.T	1	2	1150.31	-0.71208	0.461	3.099	pooled-25
IPI00745872	6002	K.LVNEVTEFAK.T	1	2	1150.31	0.16707	0.491	3.461	pooled-26
IPI00745872	6012	K.LVNEVTEFAK.T	1	2	1150.31	0.67866	0.443	3.307	pooled-26
IPI00745872	5993	K.LVNEVTEFAK.T	1	2	1150.31	0.33589	0.445	3.486	pooled-27
IPI00745872	6004	K.LVNEVTEFAK.T	1	2	1150.31	0.04463	0.325	3.601	pooled-27
IPI00745872	5957	K.LVNEVTEFAK.T	1	2	1150.31	0.0926	0.354	3.355	pooled-28
IPI00745872	5965	K.LVNEVTEFAK.T	1	2	1150.31	1.01814	0.496	3.257	pooled-29
IPI00745872	5975	K.LVNEVTEFAK.T	1	2	1150.31	-0.65886	0.434	2.929	pooled-29
IPI00745872	6015	K.LVNEVTEFAK.T	1	2	1150.31	0.20906	0.359	2.966	pooled-3
IPI00745872	6098	K.LVNEVTEFAK.T	1	1	1150.31	-0.54333	0.278	2.378	pooled-3
IPI00745872	6165	K.LVNEVTEFAK.T	1	2	1150.31	0.69478	0.432	2.922	pooled-3
IPI00745872	6175	K.LVNEVTEFAK.T	1	2	1150.31	0.73982	0.48	3.379	pooled-3
IPI00745872	5986	K.LVNEVTEFAK.T	1	2	1150.31	0.62703	0.381	2.841	pooled-30
IPI00745872	5993	K.LVNEVTEFAK.T	1	2	1150.31	0.01228	0.441	2.87	pooled-30
IPI00745872	6493	K.LVNEVTEFAK.T	1	2	1150.31	0.21907	0.404	2.956	pooled-31
IPI00745872	6322	K.LVNEVTEFAK.T	1	2	1150.31	0.19417	0.484	3.039	pooled-33
IPI00745872	6082	K.LVNEVTEFAK.T	1	2	1150.31	0.04085	0.42	3.255	pooled-35
IPI00745872	6043	K.LVNEVTEFAK.T	1	2	1150.31	0.24177	0.467	2.806	pooled-36
IPI00745872	6089	K.LVNEVTEFAK.T	1	2	1150.31	-0.85491	0.415	3.684	pooled-37
IPI00745872	6354	K.LVNEVTEFAK.T	1	2	1150.31	-0.65972	0.439	3.554	pooled-38
IPI00745872	6363	K.LVNEVTEFAK.T	1	2	1150.31	0.14583	0.526	3.23	pooled-38
IPI00745872	6013	K.LVNEVTEFAK.T	1	2	1150.31	-0.01311	0.469	3.08	pooled-39
IPI00745872	6070	K.LVNEVTEFAK.T	1	1	1150.31	-0.97803	0.251	2.075	pooled-39
IPI00745872	6169	K.LVNEVTEFAK.T	1	1	1150.31	0.61694	0.292	2.326	pooled-4
IPI00745872	5982	K.LVNEVTEFAK.T	1	2	1150.31	0.08528	0.42	2.94	pooled-40
IPI00745872	6005	K.LVNEVTEFAK.T	1	2	1150.31	-0.00054	0.431	3.399	pooled-40
IPI00745872	6035	K.LVNEVTEFAK.T	1	2	1150.31	0.03889	0.367	2.804	pooled-5
IPI00745872	6063	K.LVNEVTEFAK.T	1	2	1150.31	0.80818	0.384	2.948	pooled-5
IPI00745872	6053	K.LVNEVTEFAK.T	1	2	1150.31	-0.75432	0.489	3.184	pooled-6
IPI00745872	6100	K.LVNEVTEFAK.T	1	1	1150.31	0.85852	0.372	2.449	pooled-6
IPI00745872	6127	K.LVNEVTEFAK.T	1	1	1150.31	0.69006	0.353	2.237	pooled-8
IPI00745872	6165	K.LVNEVTEFAK.T	1	1	1150.31	-0.23669	0.304	2.57	pooled-8
IPI00745872	6205	K.LVNEVTEFAK.T	1	2	1150.31	0.16145	0.457	3.628	pooled-8
IPI00745872	6214	K.LVNEVTEFAK.T	1	2	1150.31	-0.15886	0.435	3.295	pooled-8
IPI00745872	6018	K.LVNEVTEFAK.T	1	2	1150.31	0.48884	0.378	3.08	pooled-9
IPI00745872	6090	K.LVNEVTEFAK.T	1	1	1150.31	0.78845	0.346	2.273	pooled-9
IPI00745872	6197	K.LVNEVTEFAK.T	1	2	1150.31	0.17476	0.379	3.003	pooled-9
IPI00745872	7772	K.LVAASQAALGL.-	1	2	1014.2	0.47554	0.54	2.82	pooled-1
IPI00745872	7783	K.LVAASQAALGL.-	1	2	1014.2	-0.76116	0.49	3.384	pooled-1
IPI00745872	7820	K.LVAASQAALGL.-	1	2	1014.2	0.63594	0.554	3.037	pooled-1
IPI00745872	7842	K.LVAASQAALGL.-	1	2	1014.2	0.36403	0.567	3.057	pooled-1
IPI00745872	7866	K.LVAASQAALGL.-	1	2	1014.2	-0.17278	0.441	3.005	pooled-10
IPI00745872	8055	K.LVAASQAALGL.-	1	2	1014.2	-0.56609	0.555	2.994	pooled-10
IPI00745872	7873	K.LVAASQAALGL.-	1	2	1014.2	0.72664	0.449	2.946	pooled-11
IPI00745872	7835	K.LVAASQAALGL.-	1	2	1014.2	0.10957	0.528	2.913	pooled-12
IPI00745872	8035	K.LVAASQAALGL.-	1	2	1014.2	-1.01451	0.476	2.829	pooled-12
IPI00745872	7795	K.LVAASQAALGL.-	1	2	1014.2	0.48549	0.514	2.818	pooled-13
IPI00745872	7804	K.LVAASQAALGL.-	1	2	1014.2	0.20723	0.543	3.113	pooled-13
IPI00745872	7823	K.LVAASQAALGL.-	1	2	1014.2	0.57869	0.43	2.875	pooled-14
IPI00745872	7833	K.LVAASQAALGL.-	1	2	1014.2	0.23921	0.542	3.019	pooled-14
IPI00745872	7989	K.LVAASQAALGL.-	1	2	1014.2	0.8249	0.529	2.916	pooled-15
IPI00745872	8045	K.LVAASQAALGL.-	1	2	1014.2	0.25911	0.553	2.951	pooled-16
IPI00745872	8024	K.LVAASQAALGL.-	1	2	1014.2	0.57759	0.538	3.203	pooled-17
IPI00745872	7799	K.LVAASQAALGL.-	1	2	1014.2	-0.95159	0.44	3.034	pooled-18
IPI00745872	8002	K.LVAASQAALGL.-	1	2	1014.2	0.25612	0.5	3.177	pooled-18
IPI00745872	7737	K.LVAASQAALGL.-	1	2	1014.2	0.65224	0.571	3.111	pooled-19
IPI00745872	7924	K.LVAASQAALGL.-	1	2	1014.2	-1.20036	0.457	3.732	pooled-19
IPI00745872	7777	K.LVAASQAALGL.-	1	2	1014.2	-0.67681	0.56	3.062	pooled-2
IPI00745872	7963	K.LVAASQAALGL.-	1	2	1014.2	-0.83049	0.528	3.122	pooled-2
IPI00745872	7736	K.LVAASQAALGL.-	1	2	1014.2	-1.08006	0.456	3.628	pooled-20
IPI00745872	7956	K.LVAASQAALGL.-	1	2	1014.2	0.25599	0.514	3.078	pooled-20
IPI00745872	7947	K.LVAASQAALGL.-	1	2	1014.2	0.24092	0.484	3.194	pooled-21
IPI00745872	7914	K.LVAASQAALGL.-	1	2	1014.2	0.4712	0.552	2.953	pooled-22
IPI00745872	7919	K.LVAASQAALGL.-	1	2	1014.2	-1.16338	0.532	3.253	pooled-22
IPI00745872	7759	K.LVAASQAALGL.-	1	2	1014.2	-1.09148	0.353	3.073	pooled-23
IPI00745872	7957	K.LVAASQAALGL.-	1	2	1014.2	0.38069	0.551	2.988	pooled-25
IPI00745872	7975	K.LVAASQAALGL.-	1	2	1014.2	0.73115	0.544	2.856	pooled-25
IPI00745872	8173	K.LVAASQAALGL.-	1	2	1014.2	-0.11339	0.547	3.465	pooled-25
IPI00745872	7777	K.LVAASQAALGL.-	1	2	1014.2	-1.00286	0.412	2.996	pooled-26
IPI00745872	7969	K.LVAASQAALGL.-	1	2	1014.2	0.28633	0.551	2.915	pooled-26
IPI00745872	7977	K.LVAASQAALGL.-	1	2	1014.2	-1.07359	0.504	3.304	pooled-26
IPI00745872	7719	K.LVAASQAALGL.-	1	2	1014.2	0.16688	0.459	2.825	pooled-27
IPI00745872	7738	K.LVAASQAALGL.-	1	2	1014.2	-0.83916	0.417	2.939	pooled-27
IPI00745872	7746	K.LVAASQAALGL.-	1	2	1014.2	0.5229	0.567	3.159	pooled-27
IPI00745872	7934	K.LVAASQAALGL.-	1	2	1014.2	0.1728	0.569	3.215	pooled-27
IPI00745872	7733	K.LVAASQAALGL.-	1	2	1014.2	0.58345	0.548	3.001	pooled-28
IPI00745872	7922	K.LVAASQAALGL.-	1	2	1014.2	-0.11424	0.536	3.666	pooled-28
IPI00745872	7705	K.LVAASQAALGL.-	1	2	1014.2	0.09926	0.526	2.943	pooled-29
IPI00745872	7834	K.LVAASQAALGL.-	1	2	1014.2	0.33101	0.555	3.038	pooled-3
IPI00745872	8033	K.LVAASQAALGL.-	1	2	1014.2	-0.929	0.519	3.04	pooled-3
IPI00745872	8042	K.LVAASQAALGL.-	1	2	1014.2	0.32374	0.531	3.035	pooled-3
IPI00745872	8054	K.LVAASQAALGL.-	1	2	1014.2	0.34035	0.552	2.983	pooled-3
IPI00745872	8612	K.LVAASQAALGL.-	1	2	1014.2	-0.10838	0.545	3.078	pooled-31
IPI00745872	8323	K.LVAASQAALGL.-	1	2	1014.2	-0.83751	0.523	3.524	pooled-32
IPI00745872	8522	K.LVAASQAALGL.-	1	2	1014.2	0.15791	0.601	3.332	pooled-32
IPI00745872	8532	K.LVAASQAALGL.-	1	2	1014.2	0.00142	0.549	2.961	pooled-32
IPI00745872	8382	K.LVAASQAALGL.-	1	2	1014.2	0.63539	0.535	2.964	pooled-33
IPI00745872	8383	K.LVAASQAALGL.-	1	2	1014.2	-0.87822	0.561	3.625	pooled-33
IPI00745872	8392	K.LVAASQAALGL.-	1	2	1014.2	0.19343	0.532	2.923	pooled-33
IPI00745872	8402	K.LVAASQAALGL.-	1	2	1014.2	0.33351	0.545	2.929	pooled-33
IPI00745872	8424	K.LVAASQAALGL.-	1	2	1014.2	-1.03258	0.552	3.445	pooled-34
IPI00745872	8433	K.LVAASQAALGL.-	1	2	1014.2	0.2101	0.523	2.955	pooled-34
IPI00745872	7978	K.LVAASQAALGL.-	1	2	1014.2	-0.51555	0.569	3.15	pooled-35
IPI00745872	8184	K.LVAASQAALGL.-	1	2	1014.2	-0.9362	0.465	3.343	pooled-35
IPI00745872	8112	K.LVAASQAALGL.-	1	2	1014.2	0.13655	0.552	3.118	pooled-36
IPI00745872	8122	K.LVAASQAALGL.-	1	2	1014.2	0.49922	0.526	2.813	pooled-36
IPI00745872	8132	K.LVAASQAALGL.-	1	2	1014.2	-0.02715	0.513	2.954	pooled-36
IPI00745872	8132	K.LVAASQAALGL.-	1	2	1014.2	0.20668	0.535	2.87	pooled-37
IPI00745872	8223	K.LVAASQAALGL.-	1	2	1014.2	0.25007	0.558	3.002	pooled-38
IPI00745872	7852	K.LVAASQAALGL.-	1	2	1014.2	0.44917	0.561	3.197	pooled-39
IPI00745872	8055	K.LVAASQAALGL.-	1	2	1014.2	-0.75133	0.529	3.245	pooled-39
IPI00745872	7937	K.LVAASQAALGL.-	1	2	1014.2	0.62874	0.45	2.938	pooled-4
IPI00745872	8102	K.LVAASQAALGL.-	1	2	1014.2	0.52864	0.539	3.035	pooled-4
IPI00745872	8104	K.LVAASQAALGL.-	1	2	1014.2	-0.96428	0.536	3.493	pooled-4
IPI00745872	8112	K.LVAASQAALGL.-	1	2	1014.2	0.54951	0.553	2.905	pooled-4
IPI00745872	8122	K.LVAASQAALGL.-	1	2	1014.2	0.54732	0.518	3.079	pooled-4
IPI00745872	7842	K.LVAASQAALGL.-	1	2	1014.2	0.05202	0.469	2.948	pooled-40
IPI00745872	8043	K.LVAASQAALGL.-	1	2	1014.2	-0.76079	0.533	3.032	pooled-5
IPI00745872	8052	K.LVAASQAALGL.-	1	2	1014.2	0.73463	0.578	3.286	pooled-6
IPI00745872	8054	K.LVAASQAALGL.-	1	2	1014.2	-1.02349	0.572	3.533	pooled-6
IPI00745872	8072	K.LVAASQAALGL.-	1	2	1014.2	0.7278	0.57	3.373	pooled-6
IPI00745872	7916	K.LVAASQAALGL.-	1	2	1014.2	0.44868	0.565	3.016	pooled-7
IPI00745872	8072	K.LVAASQAALGL.-	1	2	1014.2	0.26393	0.51	2.967	pooled-7
IPI00745872	8083	K.LVAASQAALGL.-	1	2	1014.2	0.50404	0.568	3.338	pooled-7
IPI00745872	8092	K.LVAASQAALGL.-	1	2	1014.2	0.22096	0.537	2.965	pooled-7
IPI00745872	8249	K.LVAASQAALGL.-	1	2	1014.2	0.52351	0.537	2.91	pooled-7
IPI00745872	7897	K.LVAASQAALGL.-	1	2	1014.2	-0.01811	0.504	3.086	pooled-8
IPI00745872	8092	K.LVAASQAALGL.-	1	2	1014.2	0.37929	0.592	3.346	pooled-8
IPI00745872	8093	K.LVAASQAALGL.-	1	2	1014.2	-1.27031	0.477	3.395	pooled-8
IPI00745872	7885	K.LVAASQAALGL.-	1	2	1014.2	0.01973	0.54	3.585	pooled-9
IPI00745872	8083	K.LVAASQAALGL.-	1	2	1014.2	-0.88304	0.581	3.746	pooled-9
IPI00745872	5767	R.LSQRFPKAEFAEVSK.L	1	3	1737.98	-0.48148	0.56	4.456	pooled-10
IPI00745872	5785	R.LSQRFPKAEFAEVSK.L	1	3	1737.98	0.07644	0.467	4.555	pooled-10
IPI00745872	5746	R.LSQRFPKAEFAEVSK.L	1	3	1737.98	-0.84238	0.486	4.118	pooled-11
IPI00745872	5759	R.LSQRFPKAEFAEVSK.L	1	3	1737.98	0.1083	0.511	3.784	pooled-11
IPI00745872	5774	R.LSQRFPKAEFAEVSK.L	1	3	1737.98	-0.45566	0.608	5.182	pooled-12
IPI00745872	5792	R.LSQRFPKAEFAEVSK.L	1	3	1737.98	-0.71201	0.586	5.113	pooled-12
IPI00745872	5750	R.LSQRFPKAEFAEVSK.L	1	3	1737.98	-0.73948	0.528	4.53	pooled-13
IPI00745872	5755	R.LSQRFPKAEFAEVSK.L	1	3	1737.98	0.60598	0.579	4.703	pooled-13
IPI00745872	5716	R.LSQRFPKAEFAEVSK.L	1	3	1737.98	-1.01285	0.516	3.902	pooled-14
IPI00745872	5754	R.LSQRFPKAEFAEVSK.L	1	3	1737.98	-0.64664	0.548	4.973	pooled-14
IPI00745872	5790	R.LSQRFPKAEFAEVSK.L	1	3	1737.98	0.99728	0.522	4.569	pooled-14
IPI00745872	5900	R.LSQRFPKAEFAEVSK.L	1	3	1737.98	-0.00925	0.53	4.132	pooled-15
IPI00745872	5907	R.LSQRFPKAEFAEVSK.L	1	3	1737.98	-0.15573	0.522	4.438	pooled-15
IPI00745872	5808	R.LSQRFPKAEFAEVSK.L	1	3	1737.98	-0.30259	0.476	4.538	pooled-17
IPI00745872	5765	R.LSQRFPKAEFAEVSK.L	1	3	1737.98	-0.43479	0.534	4.64	pooled-18
IPI00745872	5787	R.LSQRFPKAEFAEVSK.L	1	3	1737.98	-0.48752	0.533	4.64	pooled-18
IPI00745872	5785	R.LSQRFPKAEFAEVSK.L	1	3	1737.98	-0.44614	0.524	4.969	pooled-2
IPI00745872	5805	R.LSQRFPKAEFAEVSK.L	1	3	1737.98	-0.04953	0.572	5.166	pooled-2
IPI00745872	5754	R.LSQRFPKAEFAEVSK.L	1	3	1737.98	-0.39011	0.571	4.774	pooled-21
IPI00745872	5756	R.LSQRFPKAEFAEVSK.L	1	3	1737.98	-0.52927	0.489	4.515	pooled-22
IPI00745872	5977	R.LSQRFPKAEFAEVSK.L	1	3	1737.98	0.20535	0.499	4.323	pooled-25
IPI00745872	5766	R.LSQRFPKAEFAEVSK.L	1	3	1737.98	0.46188	0.52	4.406	pooled-26
IPI00745872	5759	R.LSQRFPKAEFAEVSK.L	1	3	1737.98	0.31997	0.534	5.007	pooled-3
IPI00745872	5790	R.LSQRFPKAEFAEVSK.L	1	3	1737.98	0.25625	0.455	3.821	pooled-3
IPI00745872	6213	R.LSQRFPKAEFAEVSK.L	1	3	1737.98	-0.04715	0.327	3.412	pooled-31
IPI00745872	6057	R.LSQRFPKAEFAEVSK.L	1	3	1737.98	0.34597	0.536	4.431	pooled-38
IPI00745872	5820	R.LSQRFPKAEFAEVSK.L	1	3	1737.98	0.24472	0.515	4.655	pooled-4
IPI00745872	5825	R.LSQRFPKAEFAEVSK.L	1	3	1737.98	0.19217	0.532	4.349	pooled-4
IPI00745872	5790	R.LSQRFPKAEFAEVSK.L	1	3	1737.98	-0.36319	0.579	4.698	pooled-5
IPI00745872	5804	R.LSQRFPKAEFAEVSK.L	1	3	1737.98	-0.64902	0.546	5.16	pooled-5
IPI00745872	5767	R.LSQRFPKAEFAEVSK.L	1	3	1737.98	-0.73545	0.551	4.336	pooled-6
IPI00745872	5793	R.LSQRFPKAEFAEVSK.L	1	3	1737.98	0.72427	0.573	5.021	pooled-6
IPI00745872	5764	R.LSQRFPKAEFAEVSK.L	1	3	1737.98	-0.45713	0.348	3.417	pooled-7
IPI00745872	5780	R.LSQRFPKAEFAEVSK.L	1	3	1737.98	0.61697	0.488	4.386	pooled-7
IPI00745872	5770	R.LSQRFPKAEFAEVSK.L	1	3	1737.98	0.42086	0.464	3.983	pooled-8
IPI00745872	5805	R.LSQRFPKAEFAEVSK.L	1	3	1737.98	0.57486	0.532	4.343	pooled-8
IPI00745872	5746	R.LSQRFPKAEFAEVSK.L	1	3	1737.98	-0.53678	0.501	3.951	pooled-9
IPI00745872	3465	R.LKCASLQKFGER.A	1	3	1437.66	-1.03742	0.361	3.416	pooled-10
IPI00745872	3483	R.LKCASLQKFGER.A	1	3	1437.66	-0.86777	0.447	3.572	pooled-10
IPI00745872	3513	R.LKCASLQKFGER.A	1	3	1437.66	-1.05609	0.495	3.964	pooled-12
IPI00745872	3527	R.LKCASLQKFGER.A	1	3	1437.66	-0.70957	0.489	3.351	pooled-13
IPI00745872	3542	R.LKCASLQKFGER.A	1	3	1437.66	-1.18125	0.494	3.718	pooled-14
IPI00745872	3558	R.LKCASLQKFGER.A	1	3	1437.66	-1.26374	0.526	3.416	pooled-14
IPI00745872	3584	R.LKCASLQKFGER.A	1	3	1437.66	-1.13904	0.439	3.377	pooled-16
IPI00745872	3589	R.LKCASLQKFGER.A	1	2	1437.66	-0.11394	0.439	3.377	pooled-16
IPI00745872	3606	R.LKCASLQKFGER.A	1	3	1437.66	-0.68824	0.486	3.677	pooled-16
IPI00745872	3630	R.LKCASLQKFGER.A	1	2	1437.66	-0.23259	0.529	3.507	pooled-17
IPI00745872	3597	R.LKCASLQKFGER.A	1	3	1437.66	-1.16065	0.476	3.562	pooled-18
IPI00745872	3610	R.LKCASLQKFGER.A	1	3	1437.66	-1.1785	0.424	3.584	pooled-18
IPI00745872	3580	R.LKCASLQKFGER.A	1	3	1437.66	0.225	0.527	3.738	pooled-2
IPI00745872	3509	R.LKCASLQKFGER.A	1	2	1437.66	1.10139	0.479	2.992	pooled-20
IPI00745872	3506	R.LKCASLQKFGER.A	1	3	1437.66	-0.90476	0.519	3.806	pooled-22
IPI00745872	3500	R.LKCASLQKFGER.A	1	3	1437.66	-1.35208	0.487	3.443	pooled-23
IPI00745872	3516	R.LKCASLQKFGER.A	1	2	1437.66	0.68794	0.555	3.379	pooled-23
IPI00745872	3633	R.LKCASLQKFGER.A	1	3	1437.66	-1.16385	0.429	3.408	pooled-24
IPI00745872	3643	R.LKCASLQKFGER.A	1	3	1437.66	-0.89103	0.447	3.372	pooled-24
IPI00745872	3657	R.LKCASLQKFGER.A	1	2	1437.66	0.43782	0.505	3.322	pooled-24
IPI00745872	3889	R.LKCASLQKFGER.A	1	3	1437.66	-0.69455	0.491	3.626	pooled-25
IPI00745872	3906	R.LKCASLQKFGER.A	1	3	1437.66	-1.29917	0.441	3.608	pooled-25
IPI00745872	3485	R.LKCASLQKFGER.A	1	3	1437.66	-1.08713	0.461	3.574	pooled-26
IPI00745872	3564	R.LKCASLQKFGER.A	1	3	1437.66	-0.83994	0.442	3.906	pooled-27
IPI00745872	3594	R.LKCASLQKFGER.A	1	3	1437.66	-0.47849	0.485	3.557	pooled-27
IPI00745872	3516	R.LKCASLQKFGER.A	1	3	1437.66	-0.90915	0.507	3.668	pooled-28
IPI00745872	3530	R.LKCASLQKFGER.A	1	2	1437.66	1.30379	0.488	3.071	pooled-28
IPI00745872	3546	R.LKCASLQKFGER.A	1	3	1437.66	-1.16147	0.498	3.624	pooled-28
IPI00745872	3602	R.LKCASLQKFGER.A	1	3	1437.66	-1.19342	0.421	4.213	pooled-30
IPI00745872	3613	R.LKCASLQKFGER.A	1	3	1437.66	-1.1623	0.447	3.63	pooled-30
IPI00745872	3744	R.LKCASLQKFGER.A	1	3	1437.66	-0.93708	0.455	3.539	pooled-31
IPI00745872	3668	R.LKCASLQKFGER.A	1	3	1437.66	-0.71268	0.425	3.579	pooled-32
IPI00745872	3847	R.LKCASLQKFGER.A	1	3	1437.66	-0.54935	0.422	3.387	pooled-34
IPI00745872	3497	R.LKCASLQKFGER.A	1	3	1437.66	-0.94037	0.419	3.508	pooled-35
IPI00745872	3507	R.LKCASLQKFGER.A	1	3	1437.66	-1.13556	0.466	3.575	pooled-35
IPI00745872	3504	R.LKCASLQKFGER.A	1	3	1437.66	-0.90375	0.403	3.519	pooled-36
IPI00745872	3538	R.LKCASLQKFGER.A	1	3	1437.66	-1.22089	0.517	3.795	pooled-37
IPI00745872	3583	R.LKCASLQKFGER.A	1	3	1437.66	-1.34641	0.4	3.312	pooled-37
IPI00745872	3832	R.LKCASLQKFGER.A	1	3	1437.66	-0.77585	0.497	4.128	pooled-38
IPI00745872	3848	R.LKCASLQKFGER.A	1	3	1437.66	-1.10508	0.527	3.601	pooled-38
IPI00745872	3447	R.LKCASLQKFGER.A	1	3	1437.66	-0.86246	0.476	3.525	pooled-39
IPI00745872	3493	R.LKCASLQKFGER.A	1	3	1437.66	-1.10233	0.533	3.671	pooled-4
IPI00745872	3575	R.LKCASLQKFGER.A	1	3	1437.66	-1.16358	0.45	3.765	pooled-4
IPI00745872	3440	R.LKCASLQKFGER.A	1	3	1437.66	-1.30777	0.49	3.634	pooled-40
IPI00745872	3509	R.LKCASLQKFGER.A	1	3	1437.66	-1.27161	0.479	3.361	pooled-40
IPI00745872	3525	R.LKCASLQKFGER.A	1	3	1437.66	-0.78528	0.419	3.626	pooled-5
IPI00745872	3568	R.LKCASLQKFGER.A	1	2	1437.66	1.34895	0.567	2.842	pooled-5
IPI00745872	3475	R.LKCASLQKFGER.A	1	3	1437.66	-1.15195	0.446	3.74	pooled-6
IPI00745872	3498	R.LKCASLQKFGER.A	1	3	1437.66	-0.67478	0.488	3.981	pooled-6
IPI00745872	3490	R.LKCASLQKFGER.A	1	3	1437.66	-0.6366	0.441	3.369	pooled-7
IPI00745872	3603	R.LKCASLQKFGER.A	1	3	1437.66	-1.08255	0.447	3.45	pooled-8
IPI00745872	3490	R.LKCASLQKFGER.A	1	3	1437.66	-1.27811	0.424	3.595	pooled-9
IPI00745872	3496	R.LKCASLQKFGER.A	1	3	1437.66	0.33862	0.506	3.792	pooled-9
IPI00745872	3528	R.LKCASLQKFGER.A	1	2	1437.66	0.64265	0.552	3.259	pooled-9
IPI00745872	2945	R.LAKTYETTLEK.C	1	2	1297.48	0.22029	0.318	3.13	pooled-1
IPI00745872	2962	R.LAKTYETTLEK.C	1	2	1297.48	0.69319	0.541	3.105	pooled-1
IPI00745872	2968	R.LAKTYETTLEK.C	1	2	1297.48	-0.60588	0.427	3.124	pooled-1
IPI00745872	2776	R.LAKTYETTLEK.C	1	2	1297.48	0.08894	0.331	3.284	pooled-10
IPI00745872	2783	R.LAKTYETTLEK.C	1	2	1297.48	1.2148	0.478	2.833	pooled-10
IPI00745872	2773	R.LAKTYETTLEK.C	1	2	1297.48	0.61568	0.527	2.919	pooled-12
IPI00745872	2782	R.LAKTYETTLEK.C	1	2	1297.48	0.25374	0.296	2.845	pooled-12
IPI00745872	2802	R.LAKTYETTLEK.C	1	2	1297.48	0.39522	0.531	3.089	pooled-13
IPI00745872	2812	R.LAKTYETTLEK.C	1	2	1297.48	0.20271	0.258	2.805	pooled-13
IPI00745872	2784	R.LAKTYETTLEK.C	1	2	1297.48	1.16121	0.554	2.974	pooled-14
IPI00745872	2785	R.LAKTYETTLEK.C	1	2	1297.48	-0.65349	0.325	3.136	pooled-14
IPI00745872	2792	R.LAKTYETTLEK.C	1	2	1297.48	0.63362	0.496	2.988	pooled-14
IPI00745872	2978	R.LAKTYETTLEK.C	1	2	1297.48	0.13716	0.384	2.878	pooled-15
IPI00745872	2990	R.LAKTYETTLEK.C	1	2	1297.48	-0.77092	0.293	2.957	pooled-15
IPI00745872	2874	R.LAKTYETTLEK.C	1	2	1297.48	0.29671	0.238	2.977	pooled-16
IPI00745872	2883	R.LAKTYETTLEK.C	1	2	1297.48	0.06343	0.378	2.883	pooled-16
IPI00745872	2880	R.LAKTYETTLEK.C	1	2	1297.48	-0.80181	0.332	2.833	pooled-18
IPI00745872	2852	R.LAKTYETTLEK.C	1	2	1297.48	0.12947	0.338	2.904	pooled-19
IPI00745872	2822	R.LAKTYETTLEK.C	1	2	1297.48	0.08406	0.354	2.931	pooled-2
IPI00745872	2832	R.LAKTYETTLEK.C	1	2	1297.48	0.1971	0.308	2.802	pooled-2
IPI00745872	2788	R.LAKTYETTLEK.C	1	2	1297.48	0.48201	0.486	2.899	pooled-20
IPI00745872	2822	R.LAKTYETTLEK.C	1	2	1297.48	0.84932	0.521	3.204	pooled-20
IPI00745872	2812	R.LAKTYETTLEK.C	1	2	1297.48	0.06392	0.283	3.007	pooled-21
IPI00745872	2804	R.LAKTYETTLEK.C	1	2	1297.48	0.22725	0.26	3.412	pooled-22
IPI00745872	2775	R.LAKTYETTLEK.C	1	2	1297.48	0.30928	0.255	3.237	pooled-23
IPI00745872	2783	R.LAKTYETTLEK.C	1	2	1297.48	0.4012	0.382	3.138	pooled-23
IPI00745872	3194	R.LAKTYETTLEK.C	1	2	1297.48	-0.11199	0.391	2.986	pooled-25
IPI00745872	2798	R.LAKTYETTLEK.C	1	2	1297.48	-0.77385	0.418	2.955	pooled-27
IPI00745872	2812	R.LAKTYETTLEK.C	1	2	1297.48	0.18172	0.435	3.213	pooled-27
IPI00745872	2813	R.LAKTYETTLEK.C	1	2	1297.48	0.3177	0.455	2.808	pooled-28
IPI00745872	2782	R.LAKTYETTLEK.C	1	2	1297.48	0.44514	0.475	2.927	pooled-29
IPI00745872	2855	R.LAKTYETTLEK.C	1	3	1297.48	0.21853	0.302	3.382	pooled-3
IPI00745872	3034	R.LAKTYETTLEK.C	1	3	1297.48	-0.14777	0.344	3.785	pooled-31
IPI00745872	3043	R.LAKTYETTLEK.C	1	3	1297.48	-0.21341	0.332	3.437	pooled-31
IPI00745872	2923	R.LAKTYETTLEK.C	1	2	1297.48	-0.75615	0.373	3.152	pooled-32
IPI00745872	2933	R.LAKTYETTLEK.C	1	3	1297.48	-0.72373	0.207	3.685	pooled-32
IPI00745872	2938	R.LAKTYETTLEK.C	1	2	1297.48	0.56599	0.489	3.003	pooled-32
IPI00745872	2944	R.LAKTYETTLEK.C	1	3	1297.48	-0.38498	0.277	3.701	pooled-32
IPI00745872	2952	R.LAKTYETTLEK.C	1	2	1297.48	0.36922	0.524	3.393	pooled-32
IPI00745872	2885	R.LAKTYETTLEK.C	1	2	1297.48	0.30403	0.432	3.227	pooled-33
IPI00745872	2893	R.LAKTYETTLEK.C	1	2	1297.48	0.63582	0.522	2.831	pooled-33
IPI00745872	3162	R.LAKTYETTLEK.C	1	2	1297.48	0.36799	0.474	3.274	pooled-34
IPI00745872	3172	R.LAKTYETTLEK.C	1	2	1297.48	0.43318	0.496	3.068	pooled-34
IPI00745872	2732	R.LAKTYETTLEK.C	1	2	1297.48	0.10505	0.316	2.933	pooled-35
IPI00745872	2802	R.LAKTYETTLEK.C	1	2	1297.48	0.69917	0.438	2.866	pooled-37
IPI00745872	2805	R.LAKTYETTLEK.C	1	2	1297.48	-0.79387	0.319	2.951	pooled-37
IPI00745872	3110	R.LAKTYETTLEK.C	1	2	1297.48	0.99238	0.492	3.05	pooled-38
IPI00745872	2735	R.LAKTYETTLEK.C	1	2	1297.48	0.30366	0.323	2.83	pooled-39
IPI00745872	2812	R.LAKTYETTLEK.C	1	2	1297.48	0.12202	0.379	3.154	pooled-4
IPI00745872	2812	R.LAKTYETTLEK.C	1	2	1297.48	0.20784	0.394	2.874	pooled-5
IPI00745872	2827	R.LAKTYETTLEK.C	1	2	1297.48	-0.64238	0.254	2.87	pooled-5
IPI00745872	2792	R.LAKTYETTLEK.C	1	2	1297.48	0.15303	0.367	3.177	pooled-6
IPI00745872	2803	R.LAKTYETTLEK.C	1	2	1297.48	0.62825	0.501	2.856	pooled-6
IPI00745872	2808	R.LAKTYETTLEK.C	1	2	1297.48	-0.73992	0.317	3.304	pooled-6
IPI00745872	2792	R.LAKTYETTLEK.C	1	2	1297.48	0.4405	0.528	3.13	pooled-9
IPI00745872	6384	K.KVPQVSTPTLVEVSR.N	1	2	1640.91	0.50642	0.607	3.869	pooled-1
IPI00745872	6392	K.KVPQVSTPTLVEVSR.N	1	2	1640.91	0.44258	0.519	3.457	pooled-1
IPI00745872	6464	K.KVPQVSTPTLVEVSR.N	1	3	1640.91	-0.89304	0.512	5.056	pooled-1
IPI00745872	6324	K.KVPQVSTPTLVEVSR.N	1	2	1640.91	-0.16167	0.511	3.488	pooled-10
IPI00745872	6333	K.KVPQVSTPTLVEVSR.N	1	2	1640.91	-0.60893	0.39	3.274	pooled-10
IPI00745872	6368	K.KVPQVSTPTLVEVSR.N	1	2	1640.91	0.78584	0.632	4.054	pooled-10
IPI00745872	6372	K.KVPQVSTPTLVEVSR.N	1	2	1640.91	0.53963	0.586	3.405	pooled-10
IPI00745872	6495	K.KVPQVSTPTLVEVSR.N	1	3	1640.91	-0.2844	0.502	4.45	pooled-10
IPI00745872	6517	K.KVPQVSTPTLVEVSR.N	1	3	1640.91	0.34311	0.474	4.946	pooled-10
IPI00745872	6525	K.KVPQVSTPTLVEVSR.N	1	2	1640.91	1.25056	0.585	2.982	pooled-10
IPI00745872	6347	K.KVPQVSTPTLVEVSR.N	1	2	1640.91	-0.73918	0.489	3.912	pooled-11
IPI00745872	6362	K.KVPQVSTPTLVEVSR.N	1	2	1640.91	0.33076	0.53	3.708	pooled-11
IPI00745872	6372	K.KVPQVSTPTLVEVSR.N	1	2	1640.91	0.4742	0.588	4.194	pooled-11
IPI00745872	6465	K.KVPQVSTPTLVEVSR.N	1	3	1640.91	-0.12693	0.463	4.861	pooled-11
IPI00745872	6477	K.KVPQVSTPTLVEVSR.N	1	3	1640.91	0.10928	0.456	5.221	pooled-11
IPI00745872	6516	K.KVPQVSTPTLVEVSR.N	1	2	1640.91	0.92293	0.628	3.875	pooled-11
IPI00745872	6519	K.KVPQVSTPTLVEVSR.N	1	2	1640.91	-0.70268	0.477	3.644	pooled-11
IPI00745872	6539	K.KVPQVSTPTLVEVSR.N	1	2	1640.91	0.81441	0.616	3.297	pooled-11
IPI00745872	6289	K.KVPQVSTPTLVEVSR.N	1	2	1640.91	0.3332	0.54	3.309	pooled-12
IPI00745872	6315	K.KVPQVSTPTLVEVSR.N	1	2	1640.91	0.0605	0.44	3.407	pooled-12
IPI00745872	6392	K.KVPQVSTPTLVEVSR.N	1	3	1640.91	1.06546	0.304	4.006	pooled-12
IPI00745872	6444	K.KVPQVSTPTLVEVSR.N	1	2	1640.91	1.13118	0.628	4.081	pooled-12
IPI00745872	6454	K.KVPQVSTPTLVEVSR.N	1	2	1640.91	-0.47099	0.527	3.516	pooled-12
IPI00745872	6464	K.KVPQVSTPTLVEVSR.N	1	2	1640.91	0.55488	0.611	4.106	pooled-12
IPI00745872	6480	K.KVPQVSTPTLVEVSR.N	1	2	1640.91	0.83504	0.604	3.847	pooled-12
IPI00745872	6266	K.KVPQVSTPTLVEVSR.N	1	2	1640.91	-1.04399	0.313	2.956	pooled-13
IPI00745872	6288	K.KVPQVSTPTLVEVSR.N	1	2	1640.91	0.55305	0.584	3.618	pooled-13
IPI00745872	6342	K.KVPQVSTPTLVEVSR.N	1	3	1640.91	-0.31406	0.462	4.336	pooled-13
IPI00745872	6344	K.KVPQVSTPTLVEVSR.N	1	2	1640.91	-0.65386	0.561	4.221	pooled-13
IPI00745872	6353	K.KVPQVSTPTLVEVSR.N	1	2	1640.91	0.74776	0.622	3.641	pooled-13
IPI00745872	6366	K.KVPQVSTPTLVEVSR.N	1	2	1640.91	1.01619	0.611	3.898	pooled-13
IPI00745872	6313	K.KVPQVSTPTLVEVSR.N	1	2	1640.91	0.25862	0.534	3.587	pooled-14
IPI00745872	6314	K.KVPQVSTPTLVEVSR.N	1	3	1640.91	-0.81101	0.413	3.327	pooled-14
IPI00745872	6323	K.KVPQVSTPTLVEVSR.N	1	2	1640.91	0.54463	0.598	3.846	pooled-14
IPI00745872	6514	K.KVPQVSTPTLVEVSR.N	1	2	1640.91	0.46992	0.612	3.228	pooled-15
IPI00745872	6523	K.KVPQVSTPTLVEVSR.N	1	2	1640.91	-0.40117	0.534	3.967	pooled-15
IPI00745872	6534	K.KVPQVSTPTLVEVSR.N	1	2	1640.91	1.14509	0.609	3.714	pooled-15
IPI00745872	6545	K.KVPQVSTPTLVEVSR.N	1	2	1640.91	0.89668	0.619	3.917	pooled-15
IPI00745872	6553	K.KVPQVSTPTLVEVSR.N	1	3	1640.91	0.98599	0.441	4.045	pooled-15
IPI00745872	6342	K.KVPQVSTPTLVEVSR.N	1	2	1640.91	-0.85796	0.528	4.203	pooled-16
IPI00745872	6362	K.KVPQVSTPTLVEVSR.N	1	2	1640.91	-0.04057	0.558	3.971	pooled-16
IPI00745872	6372	K.KVPQVSTPTLVEVSR.N	1	2	1640.91	1.17097	0.636	3.714	pooled-16
IPI00745872	6383	K.KVPQVSTPTLVEVSR.N	1	3	1640.91	0.62289	0.42	3.416	pooled-16
IPI00745872	6392	K.KVPQVSTPTLVEVSR.N	1	3	1640.91	0.21182	0.494	4.816	pooled-16
IPI00745872	6423	K.KVPQVSTPTLVEVSR.N	1	2	1640.91	1.07576	0.587	3.967	pooled-16
IPI00745872	6344	K.KVPQVSTPTLVEVSR.N	1	2	1640.91	0.84932	0.594	3.455	pooled-17
IPI00745872	6345	K.KVPQVSTPTLVEVSR.N	1	2	1640.91	-0.62908	0.506	3.599	pooled-17
IPI00745872	6370	K.KVPQVSTPTLVEVSR.N	1	2	1640.91	0.54304	0.582	4.141	pooled-17
IPI00745872	6374	K.KVPQVSTPTLVEVSR.N	1	2	1640.91	0.51253	0.615	4.079	pooled-17
IPI00745872	6433	K.KVPQVSTPTLVEVSR.N	1	3	1640.91	1.14785	0.457	3.679	pooled-17
IPI00745872	6317	K.KVPQVSTPTLVEVSR.N	1	2	1640.91	0.5738	0.592	3.359	pooled-18
IPI00745872	6324	K.KVPQVSTPTLVEVSR.N	1	2	1640.91	0.28779	0.653	3.536	pooled-18
IPI00745872	6493	K.KVPQVSTPTLVEVSR.N	1	2	1640.91	0.76143	0.587	3.388	pooled-18
IPI00745872	6227	K.KVPQVSTPTLVEVSR.N	1	2	1640.91	0.22822	0.452	3.078	pooled-19
IPI00745872	6265	K.KVPQVSTPTLVEVSR.N	1	2	1640.91	0.54341	0.668	3.79	pooled-19
IPI00745872	6304	K.KVPQVSTPTLVEVSR.N	1	3	1640.91	-0.02768	0.492	4.234	pooled-19
IPI00745872	6434	K.KVPQVSTPTLVEVSR.N	1	2	1640.91	-0.44719	0.5	4.093	pooled-19
IPI00745872	6268	K.KVPQVSTPTLVEVSR.N	1	2	1640.91	-0.62236	0.492	3.969	pooled-2
IPI00745872	6303	K.KVPQVSTPTLVEVSR.N	1	2	1640.91	-1.23662	0.532	3.914	pooled-2
IPI00745872	6312	K.KVPQVSTPTLVEVSR.N	1	2	1640.91	-0.42778	0.52	4.214	pooled-2
IPI00745872	6340	K.KVPQVSTPTLVEVSR.N	1	3	1640.91	0.08566	0.504	4.245	pooled-2
IPI00745872	6362	K.KVPQVSTPTLVEVSR.N	1	2	1640.91	0.71675	0.639	3.765	pooled-2
IPI00745872	6368	K.KVPQVSTPTLVEVSR.N	1	3	1640.91	0.42605	0.479	4.395	pooled-2
IPI00745872	6372	K.KVPQVSTPTLVEVSR.N	1	2	1640.91	0.58369	0.609	3.953	pooled-2
IPI00745872	6415	K.KVPQVSTPTLVEVSR.N	1	3	1640.91	0.18362	0.343	4.493	pooled-2
IPI00745872	6270	K.KVPQVSTPTLVEVSR.N	1	2	1640.91	-0.69194	0.564	4.171	pooled-20
IPI00745872	6273	K.KVPQVSTPTLVEVSR.N	1	2	1640.91	-0.44756	0.578	4.023	pooled-20
IPI00745872	6312	K.KVPQVSTPTLVEVSR.N	1	2	1640.91	1.0478	0.606	3.652	pooled-20
IPI00745872	6318	K.KVPQVSTPTLVEVSR.N	1	3	1640.91	-0.27835	0.433	4.564	pooled-20
IPI00745872	6322	K.KVPQVSTPTLVEVSR.N	1	2	1640.91	0.96309	0.571	3.754	pooled-20
IPI00745872	6235	K.KVPQVSTPTLVEVSR.N	1	2	1640.91	-0.79057	0.507	4.042	pooled-21
IPI00745872	6257	K.KVPQVSTPTLVEVSR.N	1	2	1640.91	-0.85893	0.499	3.722	pooled-21
IPI00745872	6294	K.KVPQVSTPTLVEVSR.N	1	2	1640.91	0.49104	0.616	4.067	pooled-21
IPI00745872	6302	K.KVPQVSTPTLVEVSR.N	1	2	1640.91	0.40474	0.585	3.613	pooled-21
IPI00745872	6333	K.KVPQVSTPTLVEVSR.N	1	3	1640.91	-0.20584	0.468	4.798	pooled-21
IPI00745872	6268	K.KVPQVSTPTLVEVSR.N	1	2	1640.91	-0.50505	0.552	4.061	pooled-22
IPI00745872	6285	K.KVPQVSTPTLVEVSR.N	1	2	1640.91	0.25093	0.557	4.028	pooled-22
IPI00745872	6248	K.KVPQVSTPTLVEVSR.N	1	2	1640.91	0.49568	0.587	3.68	pooled-23
IPI00745872	6255	K.KVPQVSTPTLVEVSR.N	1	2	1640.91	1.08186	0.64	3.616	pooled-23
IPI00745872	6302	K.KVPQVSTPTLVEVSR.N	1	3	1640.91	0.09115	0.499	4.558	pooled-23
IPI00745872	6333	K.KVPQVSTPTLVEVSR.N	1	3	1640.91	0.37259	0.535	4.907	pooled-23
IPI00745872	6404	K.KVPQVSTPTLVEVSR.N	1	2	1640.91	-0.46916	0.448	3.568	pooled-23
IPI00745872	6222	K.KVPQVSTPTLVEVSR.N	1	2	1640.91	0.29512	0.449	3.196	pooled-24
IPI00745872	6237	K.KVPQVSTPTLVEVSR.N	1	2	1640.91	0.59517	0.589	3.311	pooled-24
IPI00745872	6312	K.KVPQVSTPTLVEVSR.N	1	3	1640.91	-0.18882	0.543	4.555	pooled-24
IPI00745872	6343	K.KVPQVSTPTLVEVSR.N	1	3	1640.91	0.04116	0.463	4.803	pooled-24
IPI00745872	6506	K.KVPQVSTPTLVEVSR.N	1	2	1640.91	-0.36162	0.585	3.945	pooled-25
IPI00745872	6515	K.KVPQVSTPTLVEVSR.N	1	2	1640.91	-1.34355	0.48	3.807	pooled-25
IPI00745872	6525	K.KVPQVSTPTLVEVSR.N	1	2	1640.91	1.39766	0.649	3.458	pooled-25
IPI00745872	6534	K.KVPQVSTPTLVEVSR.N	1	2	1640.91	0.64607	0.63	3.17	pooled-25
IPI00745872	6542	K.KVPQVSTPTLVEVSR.N	1	3	1640.91	-0.32029	0.388	3.797	pooled-25
IPI00745872	6306	K.KVPQVSTPTLVEVSR.N	1	2	1640.91	0.52144	0.665	3.218	pooled-26
IPI00745872	6308	K.KVPQVSTPTLVEVSR.N	1	2	1640.91	-1.1956	0.565	4.15	pooled-26
IPI00745872	6314	K.KVPQVSTPTLVEVSR.N	1	2	1640.91	0.94526	0.608	4.089	pooled-26
IPI00745872	6322	K.KVPQVSTPTLVEVSR.N	1	2	1640.91	1.21651	0.613	3.962	pooled-26
IPI00745872	6343	K.KVPQVSTPTLVEVSR.N	1	3	1640.91	-0.23313	0.422	4.395	pooled-26
IPI00745872	6366	K.KVPQVSTPTLVEVSR.N	1	3	1640.91	-0.53159	0.479	4.4	pooled-26
IPI00745872	6247	K.KVPQVSTPTLVEVSR.N	1	2	1640.91	0.81184	0.609	3.365	pooled-27
IPI00745872	6266	K.KVPQVSTPTLVEVSR.N	1	2	1640.91	-0.92388	0.56	4.088	pooled-27
IPI00745872	6294	K.KVPQVSTPTLVEVSR.N	1	2	1640.91	0.44038	0.586	3.768	pooled-27
IPI00745872	6303	K.KVPQVSTPTLVEVSR.N	1	2	1640.91	0.52974	0.61	4.071	pooled-27
IPI00745872	6333	K.KVPQVSTPTLVEVSR.N	1	3	1640.91	0.07541	0.414	3.499	pooled-27
IPI00745872	6352	K.KVPQVSTPTLVEVSR.N	1	3	1640.91	0.48629	0.4	3.563	pooled-27
IPI00745872	6268	K.KVPQVSTPTLVEVSR.N	1	2	1640.91	0.58601	0.629	3.646	pooled-28
IPI00745872	6274	K.KVPQVSTPTLVEVSR.N	1	2	1640.91	0.56465	0.615	3.959	pooled-28
IPI00745872	6275	K.KVPQVSTPTLVEVSR.N	1	2	1640.91	-1.28215	0.486	3.931	pooled-28
IPI00745872	6338	K.KVPQVSTPTLVEVSR.N	1	3	1640.91	-1.01096	0.499	4.991	pooled-28
IPI00745872	6208	K.KVPQVSTPTLVEVSR.N	1	2	1640.91	0.75142	0.578	3.216	pooled-29
IPI00745872	6247	K.KVPQVSTPTLVEVSR.N	1	2	1640.91	0.97383	0.603	3.416	pooled-29
IPI00745872	6296	K.KVPQVSTPTLVEVSR.N	1	3	1640.91	0.09115	0.46	4.169	pooled-29
IPI00745872	6302	K.KVPQVSTPTLVEVSR.N	1	3	1640.91	0.61868	0.468	4.468	pooled-29
IPI00745872	6344	K.KVPQVSTPTLVEVSR.N	1	2	1640.91	0.87495	0.624	3.485	pooled-3
IPI00745872	6353	K.KVPQVSTPTLVEVSR.N	1	2	1640.91	0.58003	0.625	3.46	pooled-3
IPI00745872	6362	K.KVPQVSTPTLVEVSR.N	1	3	1640.91	0.08401	0.515	3.533	pooled-3
IPI00745872	6373	K.KVPQVSTPTLVEVSR.N	1	3	1640.91	0.21035	0.468	4.505	pooled-3
IPI00745872	6502	K.KVPQVSTPTLVEVSR.N	1	2	1640.91	-0.44097	0.544	3.703	pooled-3
IPI00745872	6512	K.KVPQVSTPTLVEVSR.N	1	2	1640.91	0.36116	0.593	4.217	pooled-3
IPI00745872	6255	K.KVPQVSTPTLVEVSR.N	1	2	1640.91	0.14351	0.565	3.904	pooled-30
IPI00745872	6263	K.KVPQVSTPTLVEVSR.N	1	2	1640.91	0.55806	0.625	3.944	pooled-30
IPI00745872	6353	K.KVPQVSTPTLVEVSR.N	1	3	1640.91	-0.23056	0.474	3.742	pooled-30
IPI00745872	6436	K.KVPQVSTPTLVEVSR.N	1	2	1640.91	0.17439	0.55	3.767	pooled-30
IPI00745872	6834	K.KVPQVSTPTLVEVSR.N	1	2	1640.91	-0.56365	0.505	3.55	pooled-31
IPI00745872	6845	K.KVPQVSTPTLVEVSR.N	1	2	1640.91	-0.76445	0.451	3.935	pooled-31
IPI00745872	6853	K.KVPQVSTPTLVEVSR.N	1	2	1640.91	0.28145	0.567	3.81	pooled-31
IPI00745872	6865	K.KVPQVSTPTLVEVSR.N	1	2	1640.91	0.84907	0.578	3.891	pooled-31
IPI00745872	6972	K.KVPQVSTPTLVEVSR.N	1	3	1640.91	-0.0546	0.487	4.543	pooled-31
IPI00745872	6984	K.KVPQVSTPTLVEVSR.N	1	3	1640.91	0.40719	0.417	4.631	pooled-31
IPI00745872	6718	K.KVPQVSTPTLVEVSR.N	1	2	1640.91	-0.87041	0.471	3.503	pooled-32
IPI00745872	6734	K.KVPQVSTPTLVEVSR.N	1	2	1640.91	0.42952	0.549	3.797	pooled-32
IPI00745872	6752	K.KVPQVSTPTLVEVSR.N	1	2	1640.91	0.47517	0.553	3.709	pooled-32
IPI00745872	6834	K.KVPQVSTPTLVEVSR.N	1	3	1640.91	0.90139	0.553	4.388	pooled-32
IPI00745872	6892	K.KVPQVSTPTLVEVSR.N	1	3	1640.91	0.03311	0.501	4.306	pooled-32
IPI00745872	6575	K.KVPQVSTPTLVEVSR.N	1	2	1640.91	0.43233	0.542	3.473	pooled-33
IPI00745872	6582	K.KVPQVSTPTLVEVSR.N	1	2	1640.91	0.78914	0.541	3.615	pooled-33
IPI00745872	6723	K.KVPQVSTPTLVEVSR.N	1	3	1640.91	-0.13773	0.499	4.678	pooled-33
IPI00745872	6735	K.KVPQVSTPTLVEVSR.N	1	3	1640.91	0.01223	0.48	4.272	pooled-33
IPI00745872	6799	K.KVPQVSTPTLVEVSR.N	1	2	1640.91	-0.51555	0.523	3.547	pooled-33
IPI00745872	6678	K.KVPQVSTPTLVEVSR.N	1	2	1640.91	-0.63725	0.528	3.885	pooled-34
IPI00745872	6682	K.KVPQVSTPTLVEVSR.N	1	2	1640.91	0.4062	0.557	3.447	pooled-34
IPI00745872	6696	K.KVPQVSTPTLVEVSR.N	1	2	1640.91	1.19942	0.629	3.819	pooled-34
IPI00745872	6389	K.KVPQVSTPTLVEVSR.N	1	2	1640.91	-0.03655	0.562	3.897	pooled-35
IPI00745872	6394	K.KVPQVSTPTLVEVSR.N	1	2	1640.91	0.70051	0.626	3.396	pooled-35
IPI00745872	6396	K.KVPQVSTPTLVEVSR.N	1	2	1640.91	-0.7249	0.508	3.845	pooled-35
IPI00745872	6432	K.KVPQVSTPTLVEVSR.N	1	3	1640.91	0.3215	0.517	4.355	pooled-35
IPI00745872	6453	K.KVPQVSTPTLVEVSR.N	1	3	1640.91	-0.15897	0.481	4.484	pooled-35
IPI00745872	6574	K.KVPQVSTPTLVEVSR.N	1	2	1640.91	0.26387	0.532	3.37	pooled-35
IPI00745872	6582	K.KVPQVSTPTLVEVSR.N	1	2	1640.91	0.35274	0.475	3.09	pooled-35
IPI00745872	7455	K.KVPQVSTPTLVEVSR.N	1	1	1640.91	-0.39709	0.34	2.425	pooled-35
IPI00745872	6306	K.KVPQVSTPTLVEVSR.N	1	2	1640.91	0.37617	0.535	3.796	pooled-36
IPI00745872	6360	K.KVPQVSTPTLVEVSR.N	1	2	1640.91	-0.9605	0.43	4.048	pooled-36
IPI00745872	6362	K.KVPQVSTPTLVEVSR.N	1	3	1640.91	-0.1348	0.435	3.559	pooled-36
IPI00745872	6363	K.KVPQVSTPTLVEVSR.N	1	2	1640.91	1.37227	0.657	3.293	pooled-36
IPI00745872	6372	K.KVPQVSTPTLVEVSR.N	1	2	1640.91	0.94111	0.545	3.185	pooled-36
IPI00745872	6376	K.KVPQVSTPTLVEVSR.N	1	3	1640.91	-0.06174	0.387	4.412	pooled-36
IPI00745872	6382	K.KVPQVSTPTLVEVSR.N	1	2	1640.91	0.18989	0.489	3.565	pooled-37
IPI00745872	6392	K.KVPQVSTPTLVEVSR.N	1	2	1640.91	0.34688	0.604	3.738	pooled-37
IPI00745872	6396	K.KVPQVSTPTLVEVSR.N	1	2	1640.91	-1.34746	0.577	3.902	pooled-37
IPI00745872	6414	K.KVPQVSTPTLVEVSR.N	1	3	1640.91	0.24862	0.484	4.465	pooled-37
IPI00745872	6433	K.KVPQVSTPTLVEVSR.N	1	3	1640.91	0.13015	0.436	4.672	pooled-37
IPI00745872	6555	K.KVPQVSTPTLVEVSR.N	1	2	1640.91	0.46174	0.511	3.701	pooled-37
IPI00745872	6563	K.KVPQVSTPTLVEVSR.N	1	2	1640.91	1.02852	0.578	3.284	pooled-37
IPI00745872	6623	K.KVPQVSTPTLVEVSR.N	1	2	1640.91	0.13692	0.526	3.848	pooled-38
IPI00745872	6633	K.KVPQVSTPTLVEVSR.N	1	2	1640.91	-0.60283	0.517	3.927	pooled-38
IPI00745872	6649	K.KVPQVSTPTLVEVSR.N	1	2	1640.91	1.08052	0.617	3.878	pooled-38
IPI00745872	6656	K.KVPQVSTPTLVEVSR.N	1	2	1640.91	1.32124	0.621	3.302	pooled-38
IPI00745872	6726	K.KVPQVSTPTLVEVSR.N	1	3	1640.91	1.22842	0.506	3.912	pooled-38
IPI00745872	6315	K.KVPQVSTPTLVEVSR.N	1	2	1640.91	-0.64287	0.505	3.679	pooled-39
IPI00745872	6332	K.KVPQVSTPTLVEVSR.N	1	2	1640.91	-0.87554	0.504	4.034	pooled-39
IPI00745872	6336	K.KVPQVSTPTLVEVSR.N	1	3	1640.91	0.18563	0.456	4.485	pooled-39
IPI00745872	6344	K.KVPQVSTPTLVEVSR.N	1	2	1640.91	1.26021	0.598	3.426	pooled-39
IPI00745872	6352	K.KVPQVSTPTLVEVSR.N	1	3	1640.91	-0.10038	0.467	4.493	pooled-39
IPI00745872	6353	K.KVPQVSTPTLVEVSR.N	1	2	1640.91	0.85811	0.623	3.644	pooled-39
IPI00745872	6374	K.KVPQVSTPTLVEVSR.N	1	2	1640.91	0.63984	0.618	4.037	pooled-4
IPI00745872	6393	K.KVPQVSTPTLVEVSR.N	1	2	1640.91	0.42097	0.469	3.456	pooled-4
IPI00745872	6483	K.KVPQVSTPTLVEVSR.N	1	3	1640.91	-0.1456	0.525	4.987	pooled-4
IPI00745872	6493	K.KVPQVSTPTLVEVSR.N	1	3	1640.91	0.33926	0.515	4.668	pooled-4
IPI00745872	6528	K.KVPQVSTPTLVEVSR.N	1	2	1640.91	0.8481	0.617	3.991	pooled-4
IPI00745872	6529	K.KVPQVSTPTLVEVSR.N	1	2	1640.91	-0.71037	0.538	3.965	pooled-4
IPI00745872	6534	K.KVPQVSTPTLVEVSR.N	1	2	1640.91	0.42964	0.558	4.257	pooled-4
IPI00745872	6547	K.KVPQVSTPTLVEVSR.N	1	2	1640.91	1.11909	0.623	3.355	pooled-4
IPI00745872	6294	K.KVPQVSTPTLVEVSR.N	1	2	1640.91	-0.83489	0.533	4.074	pooled-40
IPI00745872	6303	K.KVPQVSTPTLVEVSR.N	1	2	1640.91	0.54048	0.622	3.501	pooled-40
IPI00745872	6313	K.KVPQVSTPTLVEVSR.N	1	2	1640.91	0.7884	0.613	3.6	pooled-40
IPI00745872	6317	K.KVPQVSTPTLVEVSR.N	1	2	1640.91	-1.10661	0.49	3.86	pooled-40
IPI00745872	6352	K.KVPQVSTPTLVEVSR.N	1	3	1640.91	-0.56455	0.476	4.304	pooled-40
IPI00745872	6325	K.KVPQVSTPTLVEVSR.N	1	2	1640.91	0.42476	0.593	3.55	pooled-5
IPI00745872	6334	K.KVPQVSTPTLVEVSR.N	1	2	1640.91	0.43123	0.489	3.897	pooled-5
IPI00745872	6474	K.KVPQVSTPTLVEVSR.N	1	3	1640.91	0.01974	0.513	4.369	pooled-5
IPI00745872	6495	K.KVPQVSTPTLVEVSR.N	1	2	1640.91	0.13826	0.514	3.714	pooled-5
IPI00745872	6505	K.KVPQVSTPTLVEVSR.N	1	2	1640.91	0.52705	0.596	3.86	pooled-5
IPI00745872	6385	K.KVPQVSTPTLVEVSR.N	1	2	1640.91	0.58052	0.603	4.111	pooled-6
IPI00745872	6392	K.KVPQVSTPTLVEVSR.N	1	2	1640.91	1.11836	0.613	3.698	pooled-6
IPI00745872	6394	K.KVPQVSTPTLVEVSR.N	1	2	1640.91	-0.43755	0.537	4.04	pooled-6
IPI00745872	6423	K.KVPQVSTPTLVEVSR.N	1	3	1640.91	-0.31076	0.47	4.786	pooled-6
IPI00745872	6553	K.KVPQVSTPTLVEVSR.N	1	2	1640.91	-0.34172	0.531	3.999	pooled-6
IPI00745872	6566	K.KVPQVSTPTLVEVSR.N	1	2	1640.91	-0.29021	0.546	3.509	pooled-6
IPI00745872	6379	K.KVPQVSTPTLVEVSR.N	1	2	1640.91	-0.66606	0.511	3.98	pooled-7
IPI00745872	6399	K.KVPQVSTPTLVEVSR.N	1	2	1640.91	0.58735	0.643	3.785	pooled-7
IPI00745872	6403	K.KVPQVSTPTLVEVSR.N	1	2	1640.91	1.18843	0.639	3.539	pooled-7
IPI00745872	6404	K.KVPQVSTPTLVEVSR.N	1	2	1640.91	-0.5396	0.527	3.982	pooled-7
IPI00745872	6556	K.KVPQVSTPTLVEVSR.N	1	3	1640.91	0.19882	0.374	3.921	pooled-7
IPI00745872	6575	K.KVPQVSTPTLVEVSR.N	1	2	1640.91	-0.75847	0.573	4.067	pooled-7
IPI00745872	6589	K.KVPQVSTPTLVEVSR.N	1	2	1640.91	0.16035	0.616	3.368	pooled-7
IPI00745872	6344	K.KVPQVSTPTLVEVSR.N	1	2	1640.91	0.24409	0.604	3.369	pooled-8
IPI00745872	6363	K.KVPQVSTPTLVEVSR.N	1	2	1640.91	0.46052	0.544	3.593	pooled-8
IPI00745872	6384	K.KVPQVSTPTLVEVSR.N	1	3	1640.91	-0.1359	0.317	3.692	pooled-8
IPI00745872	6496	K.KVPQVSTPTLVEVSR.N	1	2	1640.91	0.24946	0.564	3.52	pooled-8
IPI00745872	6502	K.KVPQVSTPTLVEVSR.N	1	2	1640.91	0.5229	0.57	3.828	pooled-8
IPI00745872	6503	K.KVPQVSTPTLVEVSR.N	1	2	1640.91	-0.88359	0.56	3.903	pooled-8
IPI00745872	6363	K.KVPQVSTPTLVEVSR.N	1	2	1640.91	-0.49516	0.552	3.89	pooled-9
IPI00745872	6374	K.KVPQVSTPTLVEVSR.N	1	2	1640.91	0.9554	0.62	3.521	pooled-9
IPI00745872	6376	K.KVPQVSTPTLVEVSR.N	1	2	1640.91	-0.50566	0.57	3.87	pooled-9
IPI00745872	6384	K.KVPQVSTPTLVEVSR.N	1	2	1640.91	0.88399	0.611	4.153	pooled-9
IPI00745872	6447	K.KVPQVSTPTLVEVSR.N	1	3	1640.91	0.68936	0.423	3.938	pooled-9
IPI00745872	6529	K.KVPQVSTPTLVEVSR.N	1	2	1640.91	0.50288	0.584	3.457	pooled-9
IPI00745872	6536	K.KVPQVSTPTLVEVSR.N	1	2	1640.91	-0.5208	0.436	3.294	pooled-9
IPI00745872	6547	K.KVPQVSTPTLVEVSR.N	1	2	1640.91	0.80537	0.589	3.887	pooled-9
IPI00745872	5136	K.KQTALVELVK.H	1	2	1129.37	-0.61528	0.228	3.081	pooled-10
IPI00745872	4927	K.KQTALVELVK.H	1	2	1129.37	-0.53057	0.218	3.231	pooled-13
IPI00745872	4986	K.KQTALVELVK.H	1	2	1129.37	-0.61296	0.219	2.858	pooled-14
IPI00745872	5214	K.KQTALVELVK.H	1	2	1129.37	-0.01042	0.253	3.004	pooled-15
IPI00745872	5134	K.KQTALVELVK.H	1	2	1129.37	0.14216	0.321	3.196	pooled-16
IPI00745872	5089	K.KQTALVELVK.H	1	2	1129.37	0.08113	0.232	2.981	pooled-17
IPI00745872	5106	K.KQTALVELVK.H	1	2	1129.37	0.39973	0.352	3.538	pooled-17
IPI00745872	5095	K.KQTALVELVK.H	1	2	1129.37	0.13728	0.279	3.205	pooled-18
IPI00745872	5115	K.KQTALVELVK.H	1	2	1129.37	-0.08769	0.271	2.884	pooled-18
IPI00745872	5164	K.KQTALVELVK.H	1	2	1129.37	1.16145	0.309	2.891	pooled-19
IPI00745872	5015	K.KQTALVELVK.H	1	2	1129.37	-0.31938	0.264	3.141	pooled-2
IPI00745872	4934	K.KQTALVELVK.H	1	2	1129.37	-0.15251	0.277	3.037	pooled-20
IPI00745872	4943	K.KQTALVELVK.H	1	2	1129.37	-0.29448	0.296	2.904	pooled-20
IPI00745872	4962	K.KQTALVELVK.H	1	2	1129.37	0.8365	0.399	3.446	pooled-20
IPI00745872	4962	K.KQTALVELVK.H	1	2	1129.37	0.21748	0.338	3.082	pooled-21
IPI00745872	4958	K.KQTALVELVK.H	1	2	1129.37	-0.22954	0.305	3.287	pooled-22
IPI00745872	5387	K.KQTALVELVK.H	1	2	1129.37	-0.60576	0.28	3.218	pooled-25
IPI00745872	5403	K.KQTALVELVK.H	1	2	1129.37	-0.01909	0.33	2.848	pooled-25
IPI00745872	5059	K.KQTALVELVK.H	1	2	1129.37	0.02046	0.316	3.131	pooled-26
IPI00745872	5065	K.KQTALVELVK.H	1	2	1129.37	0.55745	0.365	3.151	pooled-26
IPI00745872	5039	K.KQTALVELVK.H	1	2	1129.37	0.17793	0.336	3.198	pooled-27
IPI00745872	5058	K.KQTALVELVK.H	1	2	1129.37	0.00154	0.355	3.214	pooled-27
IPI00745872	5006	K.KQTALVELVK.H	1	2	1129.37	0.2513	0.313	2.833	pooled-28
IPI00745872	5023	K.KQTALVELVK.H	1	2	1129.37	-0.08806	0.209	2.859	pooled-28
IPI00745872	5044	K.KQTALVELVK.H	1	2	1129.37	0.61421	0.351	3.207	pooled-29
IPI00745872	5063	K.KQTALVELVK.H	1	2	1129.37	-0.03484	0.205	2.842	pooled-29
IPI00745872	5045	K.KQTALVELVK.H	1	2	1129.37	-0.11675	0.298	2.923	pooled-3
IPI00745872	5243	K.KQTALVELVK.H	1	2	1129.37	-0.01653	0.343	3.043	pooled-31
IPI00745872	5384	K.KQTALVELVK.H	1	2	1129.37	-0.2061	0.269	2.982	pooled-34
IPI00745872	5062	K.KQTALVELVK.H	1	2	1129.37	-0.4312	0.348	3.175	pooled-35
IPI00745872	4973	K.KQTALVELVK.H	1	2	1129.37	0.30562	0.285	2.98	pooled-36
IPI00745872	4974	K.KQTALVELVK.H	1	2	1129.37	-0.32134	0.353	2.981	pooled-39
IPI00745872	5047	K.KQTALVELVK.H	1	2	1129.37	-0.94768	0.23	2.907	pooled-4
IPI00745872	5058	K.KQTALVELVK.H	1	2	1129.37	0.33845	0.242	2.997	pooled-4
IPI00745872	5063	K.KQTALVELVK.H	1	2	1129.37	0.451	0.359	3.242	pooled-4
IPI00745872	5000	K.KQTALVELVK.H	1	2	1129.37	-1.11907	0.319	2.955	pooled-40
IPI00745872	5086	K.KQTALVELVK.H	1	2	1129.37	0.23494	0.225	2.866	pooled-5
IPI00745872	5093	K.KQTALVELVK.H	1	2	1129.37	0.24104	0.338	3.231	pooled-5
IPI00745872	5075	K.KQTALVELVK.H	1	2	1129.37	0.73775	0.359	3.458	pooled-6
IPI00745872	5093	K.KQTALVELVK.H	1	2	1129.37	0.44099	0.255	2.935	pooled-6
IPI00745872	5032	K.KQTALVELVK.H	1	2	1129.37	0.34956	0.333	3.104	pooled-7
IPI00745872	5043	K.KQTALVELVK.H	1	2	1129.37	-0.26103	0.239	3.264	pooled-8
IPI00745872	7224	K.KLVAASQAALGL.-	1	2	1142.37	0.69417	0.523	3.207	pooled-1
IPI00745872	7235	K.KLVAASQAALGL.-	1	2	1142.37	-0.80815	0.388	2.979	pooled-1
IPI00745872	7257	K.KLVAASQAALGL.-	1	2	1142.37	0.27571	0.482	3.396	pooled-1
IPI00745872	7262	K.KLVAASQAALGL.-	1	2	1142.37	0.43318	0.558	3.29	pooled-1
IPI00745872	7185	K.KLVAASQAALGL.-	1	2	1142.37	0.43782	0.521	3.459	pooled-14
IPI00745872	7353	K.KLVAASQAALGL.-	1	2	1142.37	0.54353	0.438	3.076	pooled-15
IPI00745872	7158	K.KLVAASQAALGL.-	1	2	1142.37	0.53743	0.474	3.018	pooled-16
IPI00745872	7177	K.KLVAASQAALGL.-	1	2	1142.37	0.40816	0.376	3.018	pooled-17
IPI00745872	7185	K.KLVAASQAALGL.-	1	2	1142.37	-0.79424	0.414	3.166	pooled-17
IPI00745872	7167	K.KLVAASQAALGL.-	1	2	1142.37	-0.71221	0.318	2.856	pooled-18
IPI00745872	7174	K.KLVAASQAALGL.-	1	2	1142.37	0.34382	0.385	2.863	pooled-18
IPI00745872	7089	K.KLVAASQAALGL.-	1	2	1142.37	-0.25823	0.328	2.834	pooled-19
IPI00745872	7103	K.KLVAASQAALGL.-	1	2	1142.37	0.20955	0.433	3.418	pooled-2
IPI00745872	7107	K.KLVAASQAALGL.-	1	2	1142.37	-0.82024	0.427	3.259	pooled-21
IPI00745872	7123	K.KLVAASQAALGL.-	1	2	1142.37	0.0638	0.491	2.928	pooled-21
IPI00745872	7087	K.KLVAASQAALGL.-	1	2	1142.37	0.16218	0.443	2.933	pooled-22
IPI00745872	7104	K.KLVAASQAALGL.-	1	2	1142.37	0.29011	0.492	3.189	pooled-24
IPI00745872	7143	K.KLVAASQAALGL.-	1	2	1142.37	0.20723	0.477	3.185	pooled-24
IPI00745872	7346	K.KLVAASQAALGL.-	1	2	1142.37	-0.76824	0.475	2.997	pooled-25
IPI00745872	7145	K.KLVAASQAALGL.-	1	2	1142.37	0.0638	0.461	3.208	pooled-26
IPI00745872	7119	K.KLVAASQAALGL.-	1	2	1142.37	1.10115	0.45	2.846	pooled-27
IPI00745872	7138	K.KLVAASQAALGL.-	1	2	1142.37	-0.7791	0.492	3.448	pooled-27
IPI00745872	7053	K.KLVAASQAALGL.-	1	2	1142.37	0.26692	0.49	3.164	pooled-29
IPI00745872	7187	K.KLVAASQAALGL.-	1	2	1142.37	0.52485	0.514	3.06	pooled-3
IPI00745872	7625	K.KLVAASQAALGL.-	1	2	1142.37	-0.00041	0.405	2.955	pooled-32
IPI00745872	7483	K.KLVAASQAALGL.-	1	2	1142.37	0.13508	0.436	2.863	pooled-33
IPI00745872	7493	K.KLVAASQAALGL.-	1	2	1142.37	0.11665	0.387	3.03	pooled-33
IPI00745872	7220	K.KLVAASQAALGL.-	1	2	1142.37	-0.19817	0.492	3.421	pooled-36
IPI00745872	7259	K.KLVAASQAALGL.-	1	2	1142.37	0.88692	0.536	3.03	pooled-4
IPI00745872	7260	K.KLVAASQAALGL.-	1	2	1142.37	-0.89067	0.404	3.244	pooled-4
IPI00745872	7263	K.KLVAASQAALGL.-	1	2	1142.37	0.26057	0.497	3.306	pooled-4
IPI00745872	7184	K.KLVAASQAALGL.-	1	2	1142.37	0.12935	0.48	3.02	pooled-5
IPI00745872	7219	K.KLVAASQAALGL.-	1	2	1142.37	0.81734	0.459	2.915	pooled-6
IPI00745872	7226	K.KLVAASQAALGL.-	1	2	1142.37	0.83601	0.547	2.904	pooled-7
IPI00745872	7224	K.KLVAASQAALGL.-	1	2	1142.37	0.11702	0.496	3.295	pooled-8
IPI00745872	12950	R.HPYFYAPELLFFAKR.Y	1	3	1900.21	-0.47239	0.419	4.547	pooled-1
IPI00745872	12962	R.HPYFYAPELLFFAKR.Y	1	3	1900.21	0.22177	0.571	4.692	pooled-1
IPI00745872	13044	R.HPYFYAPELLFFAKR.Y	1	3	1900.21	-1.13248	0.421	3.53	pooled-10
IPI00745872	13003	R.HPYFYAPELLFFAKR.Y	1	3	1900.21	-0.58847	0.375	3.449	pooled-12
IPI00745872	12964	R.HPYFYAPELLFFAKR.Y	1	3	1900.21	-0.06992	0.505	3.352	pooled-13
IPI00745872	12943	R.HPYFYAPELLFFAKR.Y	1	3	1900.21	-0.20743	0.505	4.37	pooled-14
IPI00745872	12973	R.HPYFYAPELLFFAKR.Y	1	3	1900.21	0.29684	0.532	4.573	pooled-14
IPI00745872	13062	R.HPYFYAPELLFFAKR.Y	1	3	1900.21	-0.30063	0.534	4.488	pooled-15
IPI00745872	13073	R.HPYFYAPELLFFAKR.Y	1	3	1900.21	0.30929	0.509	3.713	pooled-15
IPI00745872	12845	R.HPYFYAPELLFFAKR.Y	1	3	1900.21	-0.07541	0.461	4.119	pooled-16
IPI00745872	12857	R.HPYFYAPELLFFAKR.Y	1	3	1900.21	0.78244	0.534	4.725	pooled-16
IPI00745872	12828	R.HPYFYAPELLFFAKR.Y	1	3	1900.21	-0.0723	0.56	4.694	pooled-17
IPI00745872	12846	R.HPYFYAPELLFFAKR.Y	1	3	1900.21	0.13076	0.484	3.629	pooled-17
IPI00745872	12806	R.HPYFYAPELLFFAKR.Y	1	3	1900.21	-0.93253	0.53	4.751	pooled-18
IPI00745872	12880	R.HPYFYAPELLFFAKR.Y	1	3	1900.21	0.02383	0.504	4.279	pooled-18
IPI00745872	12724	R.HPYFYAPELLFFAKR.Y	1	3	1900.21	-0.63425	0.497	4.321	pooled-19
IPI00745872	12999	R.HPYFYAPELLFFAKR.Y	1	3	1900.21	-0.06699	0.475	4.106	pooled-2
IPI00745872	13006	R.HPYFYAPELLFFAKR.Y	1	3	1900.21	0.29831	0.552	4.575	pooled-2
IPI00745872	12775	R.HPYFYAPELLFFAKR.Y	1	3	1900.21	-0.54892	0.385	3.525	pooled-20
IPI00745872	12795	R.HPYFYAPELLFFAKR.Y	1	3	1900.21	-0.31015	0.496	3.428	pooled-20
IPI00745872	12732	R.HPYFYAPELLFFAKR.Y	1	3	1900.21	0.0502	0.464	3.424	pooled-22
IPI00745872	12760	R.HPYFYAPELLFFAKR.Y	1	3	1900.21	0.51675	0.514	4.377	pooled-22
IPI00745872	12804	R.HPYFYAPELLFFAKR.Y	1	3	1900.21	-0.04502	0.458	3.949	pooled-23
IPI00745872	12718	R.HPYFYAPELLFFAKR.Y	1	3	1900.21	0.04525	0.457	4.187	pooled-24
IPI00745872	12754	R.HPYFYAPELLFFAKR.Y	1	3	1900.21	-0.06369	0.496	4.093	pooled-25
IPI00745872	12810	R.HPYFYAPELLFFAKR.Y	1	3	1900.21	-0.18619	0.478	4.293	pooled-25
IPI00745872	12770	R.HPYFYAPELLFFAKR.Y	1	3	1900.21	-0.73239	0.466	4.263	pooled-26
IPI00745872	12773	R.HPYFYAPELLFFAKR.Y	1	3	1900.21	-0.73734	0.381	4.001	pooled-26
IPI00745872	12702	R.HPYFYAPELLFFAKR.Y	1	3	1900.21	-0.73697	0.535	4.24	pooled-27
IPI00745872	13127	R.HPYFYAPELLFFAKR.Y	1	3	1900.21	-0.353	0.556	5.014	pooled-3
IPI00745872	13145	R.HPYFYAPELLFFAKR.Y	1	3	1900.21	-0.68515	0.543	4.369	pooled-3
IPI00745872	12734	R.HPYFYAPELLFFAKR.Y	1	3	1900.21	-0.22702	0.525	4.19	pooled-30
IPI00745872	12758	R.HPYFYAPELLFFAKR.Y	1	3	1900.21	-0.19352	0.504	4.54	pooled-30
IPI00745872	13832	R.HPYFYAPELLFFAKR.Y	1	3	1900.21	-0.58884	0.533	3.647	pooled-31
IPI00745872	13852	R.HPYFYAPELLFFAKR.Y	1	3	1900.21	1.17666	0.572	4.078	pooled-31
IPI00745872	13876	R.HPYFYAPELLFFAKR.Y	1	3	1900.21	0.21701	0.521	3.729	pooled-31
IPI00745872	13718	R.HPYFYAPELLFFAKR.Y	1	3	1900.21	-0.00418	0.535	4	pooled-32
IPI00745872	13734	R.HPYFYAPELLFFAKR.Y	1	3	1900.21	0.04196	0.47	4.049	pooled-32
IPI00745872	13522	R.HPYFYAPELLFFAKR.Y	1	3	1900.21	0.57461	0.549	4.142	pooled-33
IPI00745872	13542	R.HPYFYAPELLFFAKR.Y	1	3	1900.21	0.60611	0.51	4.399	pooled-33
IPI00745872	13563	R.HPYFYAPELLFFAKR.Y	1	3	1900.21	0.34958	0.571	4.58	pooled-33
IPI00745872	13385	R.HPYFYAPELLFFAKR.Y	1	3	1900.21	0.49551	0.553	3.684	pooled-34
IPI00745872	13399	R.HPYFYAPELLFFAKR.Y	1	3	1900.21	0.41055	0.507	4.474	pooled-34
IPI00745872	13371	R.HPYFYAPELLFFAKR.Y	1	3	1900.21	-0.41159	0.405	3.884	pooled-35
IPI00745872	13396	R.HPYFYAPELLFFAKR.Y	1	3	1900.21	-0.17942	0.474	4.011	pooled-35
IPI00745872	13243	R.HPYFYAPELLFFAKR.Y	1	3	1900.21	-0.37259	0.506	4.349	pooled-36
IPI00745872	13200	R.HPYFYAPELLFFAKR.Y	1	3	1900.21	-0.26401	0.586	4.01	pooled-37
IPI00745872	13212	R.HPYFYAPELLFFAKR.Y	1	3	1900.21	0.30178	0.574	4.395	pooled-37
IPI00745872	13293	R.HPYFYAPELLFFAKR.Y	1	3	1900.21	-0.29569	0.509	3.418	pooled-38
IPI00745872	13322	R.HPYFYAPELLFFAKR.Y	1	3	1900.21	-0.30136	0.525	4.283	pooled-38
IPI00745872	13082	R.HPYFYAPELLFFAKR.Y	1	3	1900.21	0.34903	0.563	4.225	pooled-39
IPI00745872	13103	R.HPYFYAPELLFFAKR.Y	1	3	1900.21	0.11557	0.522	4.434	pooled-39
IPI00745872	13173	R.HPYFYAPELLFFAKR.Y	1	3	1900.21	0.19412	0.3	3.708	pooled-4
IPI00745872	13193	R.HPYFYAPELLFFAKR.Y	1	3	1900.21	-0.56028	0.54	3.751	pooled-4
IPI00745872	13022	R.HPYFYAPELLFFAKR.Y	1	3	1900.21	-0.30356	0.556	3.808	pooled-40
IPI00745872	13032	R.HPYFYAPELLFFAKR.Y	1	3	1900.21	-1.35898	0.556	3.976	pooled-40
IPI00745872	13055	R.HPYFYAPELLFFAKR.Y	1	3	1900.21	-0.34403	0.542	4.541	pooled-5
IPI00745872	13076	R.HPYFYAPELLFFAKR.Y	1	3	1900.21	-0.78531	0.478	3.927	pooled-5
IPI00745872	13077	R.HPYFYAPELLFFAKR.Y	1	3	1900.21	0.08773	0.491	4.328	pooled-6
IPI00745872	13213	R.HPYFYAPELLFFAKR.Y	1	3	1900.21	-0.34696	0.496	4.413	pooled-7
IPI00745872	13114	R.HPYFYAPELLFFAKR.Y	1	3	1900.21	-0.64139	0.5	3.359	pooled-8
IPI00745872	13132	R.HPYFYAPELLFFAKR.Y	1	3	1900.21	0.06356	0.583	3.557	pooled-8
IPI00745872	13054	R.HPYFYAPELLFFAKR.Y	1	3	1900.21	-0.54197	0.444	4.276	pooled-9
IPI00745872	13092	R.HPYFYAPELLFFAKR.Y	1	3	1900.21	0.28897	0.537	4.844	pooled-9
IPI00745872	13122	R.HPYFYAPELLFFAKR.Y	1	3	1900.21	-0.12613	0.51	3.354	pooled-9
IPI00745872	4628	R.FKDLGEENFK.A	1	2	1227.35	1.21699	0.322	2.973	pooled-1
IPI00745872	4647	R.FKDLGEENFK.A	1	2	1227.35	0.69746	0.365	3.277	pooled-1
IPI00745872	4422	R.FKDLGEENFK.A	1	2	1227.35	0.05452	0.243	3.239	pooled-10
IPI00745872	4504	R.FKDLGEENFK.A	1	3	1227.35	-0.22434	0.217	3.525	pooled-10
IPI00745872	4459	R.FKDLGEENFK.A	1	2	1227.35	0.49226	0.358	3.226	pooled-11
IPI00745872	4462	R.FKDLGEENFK.A	1	2	1227.35	-0.25237	0.344	2.874	pooled-11
IPI00745872	4502	R.FKDLGEENFK.A	1	2	1227.35	0.77925	0.397	3.066	pooled-11
IPI00745872	4522	R.FKDLGEENFK.A	1	2	1227.35	0.76057	0.322	3.101	pooled-11
IPI00745872	4543	R.FKDLGEENFK.A	1	3	1227.35	-0.81467	0.262	3.715	pooled-11
IPI00745872	4462	R.FKDLGEENFK.A	1	2	1227.35	-0.47917	0.288	2.965	pooled-12
IPI00745872	4473	R.FKDLGEENFK.A	1	2	1227.35	-0.63274	0.351	3.182	pooled-12
IPI00745872	4483	R.FKDLGEENFK.A	1	2	1227.35	0.41914	0.252	3.244	pooled-12
IPI00745872	4444	R.FKDLGEENFK.A	1	2	1227.35	-0.04143	0.342	3.236	pooled-13
IPI00745872	4472	R.FKDLGEENFK.A	1	2	1227.35	0.63801	0.317	2.823	pooled-14
IPI00745872	4692	R.FKDLGEENFK.A	1	2	1227.35	-0.84355	0.343	2.954	pooled-15
IPI00745872	4713	R.FKDLGEENFK.A	1	2	1227.35	0.68696	0.357	2.942	pooled-15
IPI00745872	4719	R.FKDLGEENFK.A	1	3	1227.35	-0.48297	0.291	3.518	pooled-15
IPI00745872	4724	R.FKDLGEENFK.A	1	2	1227.35	0.7043	0.355	3.156	pooled-15
IPI00745872	4740	R.FKDLGEENFK.A	1	3	1227.35	0.61383	0.34	3.73	pooled-15
IPI00745872	4562	R.FKDLGEENFK.A	1	2	1227.35	0.69343	0.321	2.893	pooled-16
IPI00745872	4565	R.FKDLGEENFK.A	1	2	1227.35	-0.9616	0.352	3.226	pooled-16
IPI00745872	4584	R.FKDLGEENFK.A	1	2	1227.35	0.59956	0.379	3.336	pooled-16
IPI00745872	4593	R.FKDLGEENFK.A	1	2	1227.35	0.7032	0.291	3.18	pooled-16
IPI00745872	4606	R.FKDLGEENFK.A	1	3	1227.35	-0.9672	0.251	3.795	pooled-16
IPI00745872	4656	R.FKDLGEENFK.A	1	3	1227.35	-0.16108	0.305	3.579	pooled-16
IPI00745872	4545	R.FKDLGEENFK.A	1	2	1227.35	0.91292	0.306	3.005	pooled-17
IPI00745872	4554	R.FKDLGEENFK.A	1	2	1227.35	0.46162	0.326	3.011	pooled-17
IPI00745872	4563	R.FKDLGEENFK.A	1	2	1227.35	0.75337	0.393	2.952	pooled-17
IPI00745872	4615	R.FKDLGEENFK.A	1	3	1227.35	-0.4047	0.246	3.444	pooled-17
IPI00745872	4535	R.FKDLGEENFK.A	1	2	1227.35	0.31074	0.346	3.085	pooled-18
IPI00745872	4608	R.FKDLGEENFK.A	1	2	1227.35	1.03853	0.366	2.837	pooled-18
IPI00745872	4505	R.FKDLGEENFK.A	1	2	1227.35	0.77815	0.286	3.298	pooled-19
IPI00745872	4514	R.FKDLGEENFK.A	1	2	1227.35	0.82197	0.304	2.849	pooled-19
IPI00745872	4583	R.FKDLGEENFK.A	1	3	1227.35	-0.53058	0.203	3.53	pooled-19
IPI00745872	4453	R.FKDLGEENFK.A	1	2	1227.35	0.16963	0.246	2.977	pooled-2
IPI00745872	4463	R.FKDLGEENFK.A	1	2	1227.35	0.02437	0.299	3.078	pooled-2
IPI00745872	4427	R.FKDLGEENFK.A	1	2	1227.35	0.43208	0.31	2.99	pooled-20
IPI00745872	4449	R.FKDLGEENFK.A	1	2	1227.35	-0.65581	0.339	3.234	pooled-20
IPI00745872	4445	R.FKDLGEENFK.A	1	2	1227.35	0.00239	0.295	3.077	pooled-21
IPI00745872	4452	R.FKDLGEENFK.A	1	2	1227.35	-0.03032	0.305	2.993	pooled-21
IPI00745872	4412	R.FKDLGEENFK.A	1	2	1227.35	-0.08147	0.336	2.867	pooled-22
IPI00745872	4422	R.FKDLGEENFK.A	1	2	1227.35	-0.00054	0.327	2.965	pooled-22
IPI00745872	4528	R.FKDLGEENFK.A	1	2	1227.35	1.20515	0.308	3.003	pooled-22
IPI00745872	4443	R.FKDLGEENFK.A	1	2	1227.35	0.73396	0.298	2.912	pooled-23
IPI00745872	4444	R.FKDLGEENFK.A	1	2	1227.35	-0.62432	0.316	2.991	pooled-23
IPI00745872	4572	R.FKDLGEENFK.A	1	2	1227.35	0.82368	0.348	3.128	pooled-24
IPI00745872	4583	R.FKDLGEENFK.A	1	2	1227.35	0.0229	0.269	3.021	pooled-24
IPI00745872	4767	R.FKDLGEENFK.A	1	2	1227.35	0.09297	0.301	2.888	pooled-24
IPI00745872	4824	R.FKDLGEENFK.A	1	2	1227.35	-0.06743	0.243	3.087	pooled-25
IPI00745872	4833	R.FKDLGEENFK.A	1	2	1227.35	0.6335	0.331	3.296	pooled-25
IPI00745872	4886	R.FKDLGEENFK.A	1	3	1227.35	-0.61902	0.224	3.461	pooled-25
IPI00745872	4504	R.FKDLGEENFK.A	1	2	1227.35	-0.97466	0.257	3.241	pooled-26
IPI00745872	4512	R.FKDLGEENFK.A	1	2	1227.35	0.18049	0.34	3.132	pooled-26
IPI00745872	4524	R.FKDLGEENFK.A	1	2	1227.35	0.04158	0.35	3.264	pooled-26
IPI00745872	4549	R.FKDLGEENFK.A	1	3	1227.35	-0.57544	0.248	3.715	pooled-26
IPI00745872	4464	R.FKDLGEENFK.A	1	2	1227.35	0.04243	0.299	3.211	pooled-27
IPI00745872	4482	R.FKDLGEENFK.A	1	2	1227.35	0.11568	0.25	3.255	pooled-27
IPI00745872	4474	R.FKDLGEENFK.A	1	2	1227.35	-0.06157	0.288	3.013	pooled-28
IPI00745872	4486	R.FKDLGEENFK.A	1	2	1227.35	0.08516	0.331	3.027	pooled-28
IPI00745872	4479	R.FKDLGEENFK.A	1	2	1227.35	0.30928	0.303	3.084	pooled-29
IPI00745872	4483	R.FKDLGEENFK.A	1	2	1227.35	0.04024	0.333	2.947	pooled-29
IPI00745872	4493	R.FKDLGEENFK.A	1	2	1227.35	0.51289	0.35	3.2	pooled-3
IPI00745872	4494	R.FKDLGEENFK.A	1	2	1227.35	-1.0855	0.268	2.985	pooled-3
IPI00745872	4502	R.FKDLGEENFK.A	1	2	1227.35	0.09492	0.369	3.024	pooled-3
IPI00745872	4512	R.FKDLGEENFK.A	1	2	1227.35	0.38643	0.346	2.964	pooled-3
IPI00745872	4526	R.FKDLGEENFK.A	1	3	1227.35	-0.39206	0.304	3.697	pooled-3
IPI00745872	4542	R.FKDLGEENFK.A	1	2	1227.35	0.2707	0.292	3.001	pooled-30
IPI00745872	4554	R.FKDLGEENFK.A	1	2	1227.35	0.72359	0.352	3.172	pooled-30
IPI00745872	4734	R.FKDLGEENFK.A	1	2	1227.35	0.21663	0.332	2.91	pooled-31
IPI00745872	4743	R.FKDLGEENFK.A	1	2	1227.35	0.16963	0.32	2.808	pooled-31
IPI00745872	4763	R.FKDLGEENFK.A	1	3	1227.35	-0.4242	0.265	3.686	pooled-31
IPI00745872	4662	R.FKDLGEENFK.A	1	2	1227.35	0.0544	0.276	3.096	pooled-32
IPI00745872	4684	R.FKDLGEENFK.A	1	3	1227.35	-0.32459	0.354	3.945	pooled-32
IPI00745872	4748	R.FKDLGEENFK.A	1	2	1227.35	0.24898	0.349	2.868	pooled-33
IPI00745872	4752	R.FKDLGEENFK.A	1	2	1227.35	0.16926	0.37	2.995	pooled-33
IPI00745872	4832	R.FKDLGEENFK.A	1	2	1227.35	0.13887	0.319	2.878	pooled-34
IPI00745872	4424	R.FKDLGEENFK.A	1	2	1227.35	-0.1165	0.371	3	pooled-35
IPI00745872	4440	R.FKDLGEENFK.A	1	2	1227.35	0.68867	0.329	3.066	pooled-35
IPI00745872	4395	R.FKDLGEENFK.A	1	2	1227.35	0.04976	0.376	2.96	pooled-36
IPI00745872	4595	R.FKDLGEENFK.A	1	2	1227.35	-0.27263	0.208	2.851	pooled-36
IPI00745872	4573	R.FKDLGEENFK.A	1	2	1227.35	-0.0064	0.334	2.803	pooled-37
IPI00745872	4802	R.FKDLGEENFK.A	1	2	1227.35	0.15938	0.342	3.076	pooled-38
IPI00745872	4812	R.FKDLGEENFK.A	1	2	1227.35	-0.08476	0.325	3.082	pooled-38
IPI00745872	4426	R.FKDLGEENFK.A	1	2	1227.35	0.80513	0.377	3.193	pooled-39
IPI00745872	4432	R.FKDLGEENFK.A	1	2	1227.35	-0.80425	0.308	3.167	pooled-39
IPI00745872	4452	R.FKDLGEENFK.A	1	2	1227.35	0.26118	0.336	3.165	pooled-39
IPI00745872	4462	R.FKDLGEENFK.A	1	2	1227.35	0.21065	0.289	3.084	pooled-39
IPI00745872	4493	R.FKDLGEENFK.A	1	2	1227.35	0.80903	0.323	3.028	pooled-4
IPI00745872	4502	R.FKDLGEENFK.A	1	2	1227.35	0.46065	0.299	3.28	pooled-4
IPI00745872	4403	R.FKDLGEENFK.A	1	2	1227.35	-0.07659	0.333	2.843	pooled-40
IPI00745872	4413	R.FKDLGEENFK.A	1	2	1227.35	0.36787	0.319	2.924	pooled-40
IPI00745872	4516	R.FKDLGEENFK.A	1	2	1227.35	0.61543	0.293	3.087	pooled-5
IPI00745872	4523	R.FKDLGEENFK.A	1	2	1227.35	0.08601	0.337	2.977	pooled-5
IPI00745872	4637	R.FKDLGEENFK.A	1	3	1227.35	-0.64978	0.231	3.496	pooled-5
IPI00745872	4454	R.FKDLGEENFK.A	1	2	1227.35	-1.13567	0.335	2.824	pooled-6
IPI00745872	4519	R.FKDLGEENFK.A	1	3	1227.35	-0.75754	0.239	3.79	pooled-6
IPI00745872	4472	R.FKDLGEENFK.A	1	2	1227.35	-0.04888	0.357	3.161	pooled-7
IPI00745872	4522	R.FKDLGEENFK.A	1	2	1227.35	0.56245	0.376	2.917	pooled-8
IPI00745872	4523	R.FKDLGEENFK.A	1	2	1227.35	-1.01811	0.311	3.169	pooled-8
IPI00745872	4566	R.FKDLGEENFK.A	1	3	1227.35	-1.06498	0.271	3.621	pooled-8
IPI00745872	4455	R.FKDLGEENFK.A	1	2	1227.35	0.83101	0.329	3.018	pooled-9
IPI00745872	4460	R.FKDLGEENFK.A	1	2	1227.35	-0.89922	0.326	3.275	pooled-9
IPI00745872	4474	R.FKDLGEENFK.A	1	2	1227.35	0.67525	0.372	3.13	pooled-9
IPI00745872	4482	R.FKDLGEENFK.A	1	2	1227.35	0.16084	0.323	3.146	pooled-9
IPI00745872	14260	K.EQLKAVMDDFAAFVEK.C	1	2	1842.11	-0.62102	0.52	2.986	pooled-33
IPI00745872	15677	K.DVFLGMFLYEYAR.R	1	2	1624.88	0.30134	0.348	3	pooled-10
IPI00745872	15704	K.DVFLGMFLYEYAR.R	1	2	1624.88	0.36189	0.352	3.307	pooled-11
IPI00745872	15833	K.DVFLGMFLYEYAR.R	1	2	1624.88	0.27363	0.416	3.038	pooled-2
IPI00745872	15998	K.DVFLGMFLYEYAR.R	1	2	1624.88	-0.00762	0.25	2.847	pooled-37
IPI00745872	15849	K.DVFLGMFLYEYAR.R	1	2	1624.88	-0.95036	0.39	2.936	pooled-6
IPI00745872	2996	K.CASLQKFGER.A	1	2	1196.33	-0.69414	0.393	3.197	pooled-1
IPI00745872	3023	K.CASLQKFGER.A	1	2	1196.33	0.21187	0.402	3.165	pooled-1
IPI00745872	3037	K.CASLQKFGER.A	1	2	1196.33	0.70576	0.326	3.202	pooled-1
IPI00745872	2828	K.CASLQKFGER.A	1	2	1196.33	-0.02434	0.385	3.162	pooled-10
IPI00745872	2835	K.CASLQKFGER.A	1	2	1196.33	-0.77129	0.341	3.012	pooled-10
IPI00745872	2853	K.CASLQKFGER.A	1	2	1196.33	0.2397	0.377	2.99	pooled-10
IPI00745872	2866	K.CASLQKFGER.A	1	2	1196.33	0.04609	0.366	3.169	pooled-11
IPI00745872	2873	K.CASLQKFGER.A	1	2	1196.33	-0.13323	0.393	3.061	pooled-11
IPI00745872	2905	K.CASLQKFGER.A	1	2	1196.33	1.05195	0.403	3.104	pooled-11
IPI00745872	2830	K.CASLQKFGER.A	1	2	1196.33	-1.04582	0.351	3.384	pooled-12
IPI00745872	2832	K.CASLQKFGER.A	1	2	1196.33	0.22505	0.309	2.924	pooled-12
IPI00745872	2843	K.CASLQKFGER.A	1	2	1196.33	0.9239	0.3	3.235	pooled-12
IPI00745872	2846	K.CASLQKFGER.A	1	2	1196.33	-0.9561	0.365	3.308	pooled-12
IPI00745872	2865	K.CASLQKFGER.A	1	2	1196.33	0.34578	0.393	3.058	pooled-13
IPI00745872	2896	K.CASLQKFGER.A	1	2	1196.33	1.2082	0.346	3.124	pooled-13
IPI00745872	2835	K.CASLQKFGER.A	1	2	1196.33	-0.01506	0.312	3.44	pooled-14
IPI00745872	3040	K.CASLQKFGER.A	1	2	1196.33	-0.08867	0.306	3.303	pooled-15
IPI00745872	3042	K.CASLQKFGER.A	1	2	1196.33	-0.2581	0.363	3.193	pooled-15
IPI00745872	2939	K.CASLQKFGER.A	1	2	1196.33	-1.05266	0.327	3.003	pooled-18
IPI00745872	2904	K.CASLQKFGER.A	1	2	1196.33	0.42964	0.352	3.109	pooled-19
IPI00745872	2914	K.CASLQKFGER.A	1	2	1196.33	0.09382	0.385	2.963	pooled-19
IPI00745872	2880	K.CASLQKFGER.A	1	2	1196.33	-0.07573	0.247	3.242	pooled-2
IPI00745872	2893	K.CASLQKFGER.A	1	2	1196.33	0.57747	0.37	3.202	pooled-2
IPI00745872	2862	K.CASLQKFGER.A	1	2	1196.33	0.2773	0.242	3.406	pooled-20
IPI00745872	2863	K.CASLQKFGER.A	1	2	1196.33	0.28303	0.382	2.974	pooled-21
IPI00745872	2879	K.CASLQKFGER.A	1	2	1196.33	0.21187	0.319	2.896	pooled-22
IPI00745872	2883	K.CASLQKFGER.A	1	2	1196.33	0.73945	0.357	3.319	pooled-22
IPI00745872	2838	K.CASLQKFGER.A	1	2	1196.33	0.21907	0.202	2.902	pooled-23
IPI00745872	2847	K.CASLQKFGER.A	1	2	1196.33	0.57344	0.332	3.182	pooled-23
IPI00745872	2908	K.CASLQKFGER.A	1	2	1196.33	0.32161	0.289	2.823	pooled-24
IPI00745872	2927	K.CASLQKFGER.A	1	2	1196.33	0.6291	0.353	3.105	pooled-24
IPI00745872	3253	K.CASLQKFGER.A	1	2	1196.33	0.19307	0.335	3.072	pooled-25
IPI00745872	2866	K.CASLQKFGER.A	1	2	1196.33	0.27949	0.31	2.976	pooled-26
IPI00745872	2886	K.CASLQKFGER.A	1	2	1196.33	0.47822	0.343	3.19	pooled-26
IPI00745872	2859	K.CASLQKFGER.A	1	2	1196.33	0.93184	0.344	3.284	pooled-27
IPI00745872	2866	K.CASLQKFGER.A	1	2	1196.33	0.11592	0.322	3.061	pooled-27
IPI00745872	2863	K.CASLQKFGER.A	1	2	1196.33	0.00862	0.353	3.273	pooled-28
IPI00745872	2873	K.CASLQKFGER.A	1	2	1196.33	-0.16191	0.334	3.39	pooled-28
IPI00745872	2884	K.CASLQKFGER.A	1	2	1196.33	0.44209	0.376	3.329	pooled-28
IPI00745872	2903	K.CASLQKFGER.A	1	2	1196.33	-0.03618	0.27	3.537	pooled-3
IPI00745872	2922	K.CASLQKFGER.A	1	2	1196.33	0.33662	0.38	3.156	pooled-3
IPI00745872	2914	K.CASLQKFGER.A	1	2	1196.33	0.30379	0.282	3.595	pooled-30
IPI00745872	2924	K.CASLQKFGER.A	1	2	1196.33	-0.01225	0.316	3.422	pooled-30
IPI00745872	3047	K.CASLQKFGER.A	1	2	1196.33	-0.70061	0.316	3.161	pooled-31
IPI00745872	3078	K.CASLQKFGER.A	1	2	1196.33	0.09932	0.357	3.255	pooled-31
IPI00745872	2982	K.CASLQKFGER.A	1	2	1196.33	-0.01811	0.265	3.008	pooled-32
IPI00745872	2945	K.CASLQKFGER.A	1	2	1196.33	0.47188	0.395	2.99	pooled-33
IPI00745872	2963	K.CASLQKFGER.A	1	2	1196.33	-1.28081	0.255	3.253	pooled-33
IPI00745872	2972	K.CASLQKFGER.A	1	2	1196.33	0.80586	0.317	2.896	pooled-33
IPI00745872	2793	K.CASLQKFGER.A	1	2	1196.33	0.38435	0.348	3.189	pooled-35
IPI00745872	2802	K.CASLQKFGER.A	1	2	1196.33	0.31819	0.339	3.335	pooled-35
IPI00745872	2777	K.CASLQKFGER.A	1	2	1196.33	0.09053	0.396	3.215	pooled-36
IPI00745872	2785	K.CASLQKFGER.A	1	2	1196.33	-0.13677	0.396	2.8	pooled-36
IPI00745872	2878	K.CASLQKFGER.A	1	2	1196.33	-0.90093	0.337	3.281	pooled-37
IPI00745872	2893	K.CASLQKFGER.A	1	2	1196.33	0.2209	0.397	2.806	pooled-37
IPI00745872	3158	K.CASLQKFGER.A	1	2	1196.33	0.47334	0.349	2.976	pooled-38
IPI00745872	3164	K.CASLQKFGER.A	1	2	1196.33	0.27827	0.301	3.034	pooled-38
IPI00745872	2790	K.CASLQKFGER.A	1	2	1196.33	0.08076	0.345	3.28	pooled-39
IPI00745872	2793	K.CASLQKFGER.A	1	2	1196.33	0.03462	0.346	2.991	pooled-39
IPI00745872	2857	K.CASLQKFGER.A	1	2	1196.33	-0.0175	0.247	3.271	pooled-4
IPI00745872	2863	K.CASLQKFGER.A	1	2	1196.33	0.80891	0.39	3.147	pooled-4
IPI00745872	2867	K.CASLQKFGER.A	1	2	1196.33	-1.00713	0.35	3.136	pooled-4
IPI00745872	2774	K.CASLQKFGER.A	1	2	1196.33	0.19429	0.355	2.949	pooled-40
IPI00745872	2786	K.CASLQKFGER.A	1	2	1196.33	-1.06816	0.342	3.428	pooled-40
IPI00745872	2794	K.CASLQKFGER.A	1	2	1196.33	0.13984	0.33	2.961	pooled-40
IPI00745872	2875	K.CASLQKFGER.A	1	2	1196.33	1.04402	0.329	3.072	pooled-5
IPI00745872	2880	K.CASLQKFGER.A	1	2	1196.33	-0.68669	0.378	3.354	pooled-5
IPI00745872	2856	K.CASLQKFGER.A	1	2	1196.33	-1.23284	0.326	2.911	pooled-6
IPI00745872	2875	K.CASLQKFGER.A	1	2	1196.33	0.06355	0.348	2.989	pooled-6
IPI00745872	2852	K.CASLQKFGER.A	1	2	1196.33	0.63106	0.29	2.999	pooled-7
IPI00745872	2856	K.CASLQKFGER.A	1	2	1196.33	-0.93804	0.314	3.29	pooled-7
IPI00745872	2892	K.CASLQKFGER.A	1	2	1196.33	0.39631	0.369	2.885	pooled-8
IPI00745872	2862	K.CASLQKFGER.A	1	2	1196.33	0.06795	0.337	3.156	pooled-9
IPI00745872	11180	K.AVMDDFAAFVEK.C	1	2	1343.53	-0.68779	0.483	3.888	pooled-1
IPI00745872	11190	K.AVMDDFAAFVEK.C	1	2	1343.53	-0.3947	0.539	3.963	pooled-1
IPI00745872	11196	K.AVMDDFAAFVEK.C	1	1	1343.53	0.07617	0.473	2.98	pooled-1
IPI00745872	11210	K.AVMDDFAAFVEK.C	1	2	1343.53	0.63618	0.537	3.316	pooled-1
IPI00745872	11231	K.AVMDDFAAFVEK.C	1	2	1343.53	0.73128	0.539	3.815	pooled-1
IPI00745872	11244	K.AVMDDFAAFVEK.C	1	1	1343.53	1.1084	0.458	2.49	pooled-1
IPI00745872	11282	K.AVMDDFAAFVEK.C	1	1	1343.53	1.10498	0.365	2.197	pooled-1
IPI00745872	11353	K.AVMDDFAAFVEK.C	1	2	1343.53	0.20039	0.434	3.176	pooled-10
IPI00745872	11363	K.AVMDDFAAFVEK.C	1	2	1343.53	-0.30425	0.438	2.865	pooled-10
IPI00745872	11382	K.AVMDDFAAFVEK.C	1	2	1343.53	0.72944	0.566	3.73	pooled-10
IPI00745872	11392	K.AVMDDFAAFVEK.C	1	2	1343.53	1.01094	0.488	3.06	pooled-10
IPI00745872	11402	K.AVMDDFAAFVEK.C	1	1	1343.53	-0.26978	0.356	2.698	pooled-10
IPI00745872	11444	K.AVMDDFAAFVEK.C	1	1	1343.53	-0.0979	0.44	2.898	pooled-10
IPI00745872	11333	K.AVMDDFAAFVEK.C	1	2	1343.53	0.00606	0.549	3.607	pooled-11
IPI00745872	11342	K.AVMDDFAAFVEK.C	1	2	1343.53	0.55574	0.5	3.458	pooled-11
IPI00745872	11427	K.AVMDDFAAFVEK.C	1	1	1343.53	0.34326	0.418	3.156	pooled-11
IPI00745872	11458	K.AVMDDFAAFVEK.C	1	1	1343.53	0.00732	0.407	2.929	pooled-11
IPI00745872	11467	K.AVMDDFAAFVEK.C	1	1	1343.53	1.16333	0.447	2.259	pooled-11
IPI00745872	11522	K.AVMDDFAAFVEK.C	1	2	1343.53	1.07832	0.515	2.947	pooled-11
IPI00745872	11542	K.AVMDDFAAFVEK.C	1	2	1343.53	0.21895	0.501	3.609	pooled-11
IPI00745872	11287	K.AVMDDFAAFVEK.C	1	2	1343.53	0.12459	0.458	3.937	pooled-12
IPI00745872	11294	K.AVMDDFAAFVEK.C	1	2	1343.53	0.5168	0.506	3.037	pooled-12
IPI00745872	11387	K.AVMDDFAAFVEK.C	1	1	1343.53	-0.13904	0.419	3.572	pooled-12
IPI00745872	11482	K.AVMDDFAAFVEK.C	1	2	1343.53	0.41878	0.572	2.804	pooled-12
IPI00745872	11515	K.AVMDDFAAFVEK.C	1	2	1343.53	0.29292	0.552	3.38	pooled-12
IPI00745872	11272	K.AVMDDFAAFVEK.C	1	2	1343.53	0.53926	0.553	3.688	pooled-13
IPI00745872	11276	K.AVMDDFAAFVEK.C	1	2	1343.53	-1.29912	0.539	3.725	pooled-13
IPI00745872	11283	K.AVMDDFAAFVEK.C	1	2	1343.53	0.68001	0.538	3.258	pooled-13
IPI00745872	11292	K.AVMDDFAAFVEK.C	1	2	1343.53	0.32783	0.523	3.833	pooled-13
IPI00745872	11349	K.AVMDDFAAFVEK.C	1	1	1343.53	1.03833	0.429	2.282	pooled-13
IPI00745872	11275	K.AVMDDFAAFVEK.C	1	2	1343.53	0.21309	0.466	3.336	pooled-14
IPI00745872	11283	K.AVMDDFAAFVEK.C	1	2	1343.53	1.00569	0.47	3.061	pooled-14
IPI00745872	11317	K.AVMDDFAAFVEK.C	1	1	1343.53	0.01953	0.39	2.796	pooled-14
IPI00745872	11368	K.AVMDDFAAFVEK.C	1	1	1343.53	0.95593	0.429	2.508	pooled-14
IPI00745872	11463	K.AVMDDFAAFVEK.C	1	2	1343.53	0.84492	0.487	3.939	pooled-14
IPI00745872	11465	K.AVMDDFAAFVEK.C	1	2	1343.53	-0.72246	0.571	3.798	pooled-14
IPI00745872	11422	K.AVMDDFAAFVEK.C	1	2	1343.53	0.29951	0.561	3.695	pooled-15
IPI00745872	11434	K.AVMDDFAAFVEK.C	1	2	1343.53	-0.72392	0.521	3.559	pooled-15
IPI00745872	11443	K.AVMDDFAAFVEK.C	1	2	1343.53	1.08125	0.407	3.26	pooled-15
IPI00745872	11452	K.AVMDDFAAFVEK.C	1	2	1343.53	0.2895	0.537	3.695	pooled-15
IPI00745872	11497	K.AVMDDFAAFVEK.C	1	1	1343.53	0.9209	0.466	2.483	pooled-15
IPI00745872	11527	K.AVMDDFAAFVEK.C	1	1	1343.53	-0.104	0.441	3.166	pooled-15
IPI00745872	11660	K.AVMDDFAAFVEK.C	1	2	1343.53	0.48262	0.478	3.06	pooled-15
IPI00745872	11192	K.AVMDDFAAFVEK.C	1	2	1343.53	-0.77202	0.482	3.753	pooled-16
IPI00745872	11203	K.AVMDDFAAFVEK.C	1	2	1343.53	0.47603	0.458	3.306	pooled-16
IPI00745872	11205	K.AVMDDFAAFVEK.C	1	2	1343.53	-1.26421	0.503	3.535	pooled-16
IPI00745872	11213	K.AVMDDFAAFVEK.C	1	2	1343.53	0.93599	0.496	3.389	pooled-16
IPI00745872	11173	K.AVMDDFAAFVEK.C	1	2	1343.53	0.03071	0.537	3.472	pooled-17
IPI00745872	11183	K.AVMDDFAAFVEK.C	1	2	1343.53	0.24568	0.509	3.349	pooled-17
IPI00745872	11295	K.AVMDDFAAFVEK.C	1	1	1343.53	0.85034	0.326	2.811	pooled-17
IPI00745872	11367	K.AVMDDFAAFVEK.C	1	2	1343.53	0.33198	0.529	3.255	pooled-17
IPI00745872	11376	K.AVMDDFAAFVEK.C	1	2	1343.53	0.59004	0.497	3.226	pooled-17
IPI00745872	11167	K.AVMDDFAAFVEK.C	1	2	1343.53	0.38106	0.554	3.8	pooled-18
IPI00745872	11174	K.AVMDDFAAFVEK.C	1	2	1343.53	1.01484	0.48	2.985	pooled-18
IPI00745872	11176	K.AVMDDFAAFVEK.C	1	2	1343.53	-0.63603	0.498	3.467	pooled-18
IPI00745872	11260	K.AVMDDFAAFVEK.C	1	1	1343.53	1.18372	0.412	2.512	pooled-18
IPI00745872	11273	K.AVMDDFAAFVEK.C	1	1	1343.53	-0.09229	0.341	2.902	pooled-18
IPI00745872	11323	K.AVMDDFAAFVEK.C	1	1	1343.53	1.05737	0.386	2.268	pooled-18
IPI00745872	11108	K.AVMDDFAAFVEK.C	1	2	1343.53	-0.40093	0.516	3.909	pooled-19
IPI00745872	11113	K.AVMDDFAAFVEK.C	1	2	1343.53	0.65437	0.521	3.719	pooled-19
IPI00745872	11123	K.AVMDDFAAFVEK.C	1	2	1343.53	0.76851	0.518	3.647	pooled-19
IPI00745872	11124	K.AVMDDFAAFVEK.C	1	2	1343.53	-0.81267	0.472	3.551	pooled-19
IPI00745872	11242	K.AVMDDFAAFVEK.C	1	2	1343.53	0.28584	0.552	3.79	pooled-2
IPI00745872	11252	K.AVMDDFAAFVEK.C	1	2	1343.53	-0.97124	0.513	4.099	pooled-2
IPI00745872	11262	K.AVMDDFAAFVEK.C	1	2	1343.53	0.33198	0.534	3.551	pooled-2
IPI00745872	11266	K.AVMDDFAAFVEK.C	1	1	1343.53	1.06348	0.393	2.454	pooled-2
IPI00745872	11275	K.AVMDDFAAFVEK.C	1	2	1343.53	1.1772	0.527	3.21	pooled-2
IPI00745872	11125	K.AVMDDFAAFVEK.C	1	2	1343.53	0.5561	0.539	3.396	pooled-20
IPI00745872	11144	K.AVMDDFAAFVEK.C	1	2	1343.53	-0.76348	0.552	3.429	pooled-20
IPI00745872	11152	K.AVMDDFAAFVEK.C	1	2	1343.53	0.79622	0.548	3.34	pooled-20
IPI00745872	11173	K.AVMDDFAAFVEK.C	1	2	1343.53	0.91548	0.548	3.151	pooled-20
IPI00745872	11116	K.AVMDDFAAFVEK.C	1	2	1343.53	-0.58061	0.539	3.518	pooled-21
IPI00745872	11122	K.AVMDDFAAFVEK.C	1	2	1343.53	0.68074	0.496	3.66	pooled-21
IPI00745872	11134	K.AVMDDFAAFVEK.C	1	2	1343.53	1.03511	0.529	3.593	pooled-21
IPI00745872	11179	K.AVMDDFAAFVEK.C	1	1	1343.53	0.95947	0.435	2.617	pooled-21
IPI00745872	11223	K.AVMDDFAAFVEK.C	1	1	1343.53	-0.17249	0.339	2.971	pooled-21
IPI00745872	11082	K.AVMDDFAAFVEK.C	1	2	1343.53	0.48152	0.457	3.763	pooled-22
IPI00745872	11093	K.AVMDDFAAFVEK.C	1	2	1343.53	0.14815	0.475	3.314	pooled-22
IPI00745872	11152	K.AVMDDFAAFVEK.C	1	2	1343.53	1.3315	0.552	3.001	pooled-22
IPI00745872	11180	K.AVMDDFAAFVEK.C	1	1	1343.53	0.97656	0.376	2.523	pooled-22
IPI00745872	11198	K.AVMDDFAAFVEK.C	1	1	1343.53	1.12378	0.429	2.357	pooled-22
IPI00745872	11094	K.AVMDDFAAFVEK.C	1	2	1343.53	0.06953	0.478	3.766	pooled-23
IPI00745872	11102	K.AVMDDFAAFVEK.C	1	2	1343.53	0.41279	0.454	3.248	pooled-23
IPI00745872	11128	K.AVMDDFAAFVEK.C	1	1	1343.53	-0.09192	0.394	3.266	pooled-23
IPI00745872	11134	K.AVMDDFAAFVEK.C	1	1	1343.53	-0.37061	0.352	2.987	pooled-23
IPI00745872	11032	K.AVMDDFAAFVEK.C	1	2	1343.53	0.33882	0.551	3.508	pooled-24
IPI00745872	11043	K.AVMDDFAAFVEK.C	1	2	1343.53	1.25532	0.51	2.941	pooled-24
IPI00745872	11085	K.AVMDDFAAFVEK.C	1	1	1343.53	0.87964	0.377	2.95	pooled-24
IPI00745872	11128	K.AVMDDFAAFVEK.C	1	1	1343.53	0.177	0.514	2.838	pooled-24
IPI00745872	11222	K.AVMDDFAAFVEK.C	1	2	1343.53	0.39802	0.515	3.761	pooled-24
IPI00745872	11235	K.AVMDDFAAFVEK.C	1	2	1343.53	0.55098	0.498	3.301	pooled-24
IPI00745872	11214	K.AVMDDFAAFVEK.C	1	2	1343.53	0.94685	0.511	3.028	pooled-25
IPI00745872	11225	K.AVMDDFAAFVEK.C	1	2	1343.53	-0.05742	0.511	3.349	pooled-25
IPI00745872	11349	K.AVMDDFAAFVEK.C	1	1	1343.53	0.12378	0.398	2.897	pooled-25
IPI00745872	11405	K.AVMDDFAAFVEK.C	1	2	1343.53	0.32759	0.452	3.212	pooled-25
IPI00745872	11103	K.AVMDDFAAFVEK.C	1	2	1343.53	0.16646	0.576	3.481	pooled-26
IPI00745872	11113	K.AVMDDFAAFVEK.C	1	2	1343.53	-0.82353	0.462	3.817	pooled-26
IPI00745872	11122	K.AVMDDFAAFVEK.C	1	2	1343.53	0.2668	0.503	3.328	pooled-26
IPI00745872	11135	K.AVMDDFAAFVEK.C	1	2	1343.53	0.95527	0.606	3.052	pooled-26
IPI00745872	11204	K.AVMDDFAAFVEK.C	1	1	1343.53	1.05505	0.43	2.175	pooled-26
IPI00745872	11055	K.AVMDDFAAFVEK.C	1	2	1343.53	0.20186	0.538	3.559	pooled-27
IPI00745872	11062	K.AVMDDFAAFVEK.C	1	2	1343.53	0.58516	0.54	3.801	pooled-27
IPI00745872	11150	K.AVMDDFAAFVEK.C	1	1	1343.53	0.88501	0.442	2.485	pooled-27
IPI00745872	11246	K.AVMDDFAAFVEK.C	1	2	1343.53	0.76301	0.569	3.692	pooled-27
IPI00745872	11064	K.AVMDDFAAFVEK.C	1	2	1343.53	0.3791	0.422	3.631	pooled-28
IPI00745872	11072	K.AVMDDFAAFVEK.C	1	2	1343.53	0.42134	0.558	3.944	pooled-28
IPI00745872	11148	K.AVMDDFAAFVEK.C	1	1	1343.53	0.7998	0.358	3.03	pooled-28
IPI00745872	11176	K.AVMDDFAAFVEK.C	1	1	1343.53	0.9043	0.34	2.749	pooled-28
IPI00745872	10996	K.AVMDDFAAFVEK.C	1	2	1343.53	0.274	0.459	3.46	pooled-29
IPI00745872	11004	K.AVMDDFAAFVEK.C	1	2	1343.53	0.82344	0.452	3.179	pooled-29
IPI00745872	11059	K.AVMDDFAAFVEK.C	1	1	1343.53	-0.229	0.384	3.037	pooled-29
IPI00745872	11119	K.AVMDDFAAFVEK.C	1	1	1343.53	1.21655	0.37	2.251	pooled-29
IPI00745872	11183	K.AVMDDFAAFVEK.C	1	2	1343.53	0.35213	0.488	3.468	pooled-29
IPI00745872	11386	K.AVMDDFAAFVEK.C	1	2	1343.53	0.46211	0.476	3.439	pooled-3
IPI00745872	11392	K.AVMDDFAAFVEK.C	1	2	1343.53	0.40278	0.551	3.328	pooled-3
IPI00745872	11449	K.AVMDDFAAFVEK.C	1	1	1343.53	0.86865	0.432	2.477	pooled-3
IPI00745872	11466	K.AVMDDFAAFVEK.C	1	1	1343.53	-1.17505	0.304	2.694	pooled-3
IPI00745872	11467	K.AVMDDFAAFVEK.C	1	1	1343.53	0.73584	0.447	2.795	pooled-3
IPI00745872	11584	K.AVMDDFAAFVEK.C	1	2	1343.53	0.46455	0.482	3.648	pooled-3
IPI00745872	11023	K.AVMDDFAAFVEK.C	1	2	1343.53	0.36079	0.53	3.501	pooled-30
IPI00745872	11033	K.AVMDDFAAFVEK.C	1	2	1343.53	0.4294	0.52	3.858	pooled-30
IPI00745872	11110	K.AVMDDFAAFVEK.C	1	1	1343.53	1.00586	0.404	2.255	pooled-30
IPI00745872	11220	K.AVMDDFAAFVEK.C	1	2	1343.53	-0.61577	0.487	3.422	pooled-30
IPI00745872	12118	K.AVMDDFAAFVEK.C	1	2	1343.53	0.5981	0.575	2.898	pooled-31
IPI00745872	12123	K.AVMDDFAAFVEK.C	1	2	1343.53	0.86909	0.519	2.9	pooled-31
IPI00745872	12125	K.AVMDDFAAFVEK.C	1	2	1343.53	-0.8991	0.514	3.947	pooled-31
IPI00745872	12165	K.AVMDDFAAFVEK.C	1	1	1343.53	-0.12305	0.418	2.823	pooled-31
IPI00745872	12256	K.AVMDDFAAFVEK.C	1	1	1343.53	1.02686	0.401	2.202	pooled-31
IPI00745872	12328	K.AVMDDFAAFVEK.C	1	2	1343.53	-0.52837	0.54	3.181	pooled-31
IPI00745872	12338	K.AVMDDFAAFVEK.C	1	2	1343.53	-0.49175	0.494	3.423	pooled-31
IPI00745872	12014	K.AVMDDFAAFVEK.C	1	2	1343.53	-0.29448	0.517	3.964	pooled-32
IPI00745872	12032	K.AVMDDFAAFVEK.C	1	2	1343.53	0.88716	0.57	3.289	pooled-32
IPI00745872	12045	K.AVMDDFAAFVEK.C	1	1	1343.53	1.05005	0.406	2.615	pooled-32
IPI00745872	12062	K.AVMDDFAAFVEK.C	1	2	1343.53	0.87959	0.494	3.383	pooled-32
IPI00745872	12096	K.AVMDDFAAFVEK.C	1	1	1343.53	-0.95947	0.465	3.165	pooled-32
IPI00745872	11797	K.AVMDDFAAFVEK.C	1	2	1343.53	0.22896	0.577	3.318	pooled-33
IPI00745872	11805	K.AVMDDFAAFVEK.C	1	2	1343.53	0.36177	0.497	3.151	pooled-33
IPI00745872	11859	K.AVMDDFAAFVEK.C	1	1	1343.53	-1.22607	0.304	2.456	pooled-33
IPI00745872	11896	K.AVMDDFAAFVEK.C	1	1	1343.53	0.9248	0.415	2.421	pooled-33
IPI00745872	11712	K.AVMDDFAAFVEK.C	1	2	1343.53	0.45454	0.527	3.078	pooled-34
IPI00745872	11722	K.AVMDDFAAFVEK.C	1	2	1343.53	-0.35735	0.533	3.724	pooled-34
IPI00745872	11762	K.AVMDDFAAFVEK.C	1	2	1343.53	0.71919	0.529	3.266	pooled-34
IPI00745872	11772	K.AVMDDFAAFVEK.C	1	2	1343.53	0.75532	0.563	3.578	pooled-34
IPI00745872	11817	K.AVMDDFAAFVEK.C	1	1	1343.53	1.02124	0.419	2.528	pooled-34
IPI00745872	11688	K.AVMDDFAAFVEK.C	1	2	1343.53	0.83027	0.558	2.883	pooled-35
IPI00745872	11693	K.AVMDDFAAFVEK.C	1	2	1343.53	0.34028	0.564	3.227	pooled-35
IPI00745872	11796	K.AVMDDFAAFVEK.C	1	1	1343.53	-0.01599	0.363	2.851	pooled-35
IPI00745872	11885	K.AVMDDFAAFVEK.C	1	2	1343.53	-0.32378	0.562	3.019	pooled-35
IPI00745872	11546	K.AVMDDFAAFVEK.C	1	2	1343.53	-1.08769	0.503	4.019	pooled-36
IPI00745872	11555	K.AVMDDFAAFVEK.C	1	2	1343.53	-0.56426	0.525	3.837	pooled-36
IPI00745872	11573	K.AVMDDFAAFVEK.C	1	2	1343.53	0.88862	0.551	3.374	pooled-36
IPI00745872	11582	K.AVMDDFAAFVEK.C	1	2	1343.53	0.84834	0.521	3.134	pooled-36
IPI00745872	11680	K.AVMDDFAAFVEK.C	1	1	1343.53	-0.23328	0.465	2.936	pooled-36
IPI00745872	11494	K.AVMDDFAAFVEK.C	1	2	1343.53	0.20161	0.575	3.26	pooled-37
IPI00745872	11505	K.AVMDDFAAFVEK.C	1	2	1343.53	0.78682	0.439	2.873	pooled-37
IPI00745872	11509	K.AVMDDFAAFVEK.C	1	2	1343.53	-0.80852	0.475	4.03	pooled-37
IPI00745872	11579	K.AVMDDFAAFVEK.C	1	1	1343.53	0.75818	0.455	2.509	pooled-37
IPI00745872	11602	K.AVMDDFAAFVEK.C	1	1	1343.53	-0.25085	0.321	3.162	pooled-37
IPI00745872	11625	K.AVMDDFAAFVEK.C	1	2	1343.53	0.13753	0.469	3.677	pooled-38
IPI00745872	11636	K.AVMDDFAAFVEK.C	1	2	1343.53	0.90498	0.498	2.999	pooled-38
IPI00745872	11689	K.AVMDDFAAFVEK.C	1	1	1343.53	-0.98108	0.291	3.323	pooled-38
IPI00745872	11725	K.AVMDDFAAFVEK.C	1	1	1343.53	-0.41333	0.412	2.971	pooled-38
IPI00745872	11825	K.AVMDDFAAFVEK.C	1	2	1343.53	0.54732	0.48	3.749	pooled-38
IPI00745872	11394	K.AVMDDFAAFVEK.C	1	2	1343.53	0.95747	0.537	3.122	pooled-39
IPI00745872	11402	K.AVMDDFAAFVEK.C	1	2	1343.53	0.25825	0.518	3.107	pooled-39
IPI00745872	11596	K.AVMDDFAAFVEK.C	1	1	1343.53	0.76685	0.261	2.088	pooled-39
IPI00745872	11600	K.AVMDDFAAFVEK.C	1	2	1343.53	0.35176	0.493	3.682	pooled-39
IPI00745872	11483	K.AVMDDFAAFVEK.C	1	2	1343.53	-0.10661	0.488	3.515	pooled-4
IPI00745872	11496	K.AVMDDFAAFVEK.C	1	2	1343.53	-0.38616	0.531	3.266	pooled-4
IPI00745872	11513	K.AVMDDFAAFVEK.C	1	2	1343.53	0.74263	0.448	3.254	pooled-4
IPI00745872	11552	K.AVMDDFAAFVEK.C	1	2	1343.53	0.90205	0.553	3.678	pooled-4
IPI00745872	11566	K.AVMDDFAAFVEK.C	1	1	1343.53	1.01245	0.504	2.428	pooled-4
IPI00745872	11334	K.AVMDDFAAFVEK.C	1	2	1343.53	0.73652	0.495	3.075	pooled-40
IPI00745872	11342	K.AVMDDFAAFVEK.C	1	2	1343.53	0.1418	0.504	3.297	pooled-40
IPI00745872	11440	K.AVMDDFAAFVEK.C	1	1	1343.53	0.68518	0.418	2.412	pooled-40
IPI00745872	11532	K.AVMDDFAAFVEK.C	1	2	1343.53	0.61897	0.511	2.851	pooled-40
IPI00745872	11364	K.AVMDDFAAFVEK.C	1	2	1343.53	0.45991	0.468	3.049	pooled-5
IPI00745872	11383	K.AVMDDFAAFVEK.C	1	2	1343.53	-0.67876	0.485	3.813	pooled-5
IPI00745872	11393	K.AVMDDFAAFVEK.C	1	2	1343.53	0.67061	0.545	3.676	pooled-5
IPI00745872	11403	K.AVMDDFAAFVEK.C	1	2	1343.53	0.96748	0.535	3.168	pooled-5
IPI00745872	11596	K.AVMDDFAAFVEK.C	1	2	1343.53	0.248	0.504	3.206	pooled-5
IPI00745872	11404	K.AVMDDFAAFVEK.C	1	2	1343.53	-0.75835	0.595	3.396	pooled-6
IPI00745872	11412	K.AVMDDFAAFVEK.C	1	2	1343.53	0.36226	0.569	3.173	pooled-6
IPI00745872	11422	K.AVMDDFAAFVEK.C	1	2	1343.53	0.57539	0.437	3.129	pooled-6
IPI00745872	11468	K.AVMDDFAAFVEK.C	1	1	1343.53	-0.09119	0.435	2.999	pooled-6
IPI00745872	11499	K.AVMDDFAAFVEK.C	1	1	1343.53	-0.04346	0.41	3.156	pooled-6
IPI00745872	11613	K.AVMDDFAAFVEK.C	1	2	1343.53	0.34224	0.506	3.506	pooled-6
IPI00745872	11622	K.AVMDDFAAFVEK.C	1	2	1343.53	-0.06059	0.507	3.506	pooled-6
IPI00745872	11483	K.AVMDDFAAFVEK.C	1	2	1343.53	-0.06621	0.522	3.309	pooled-7
IPI00745872	11492	K.AVMDDFAAFVEK.C	1	2	1343.53	0.50728	0.501	3.911	pooled-7
IPI00745872	11576	K.AVMDDFAAFVEK.C	1	1	1343.53	0.90662	0.442	2.322	pooled-7
IPI00745872	11625	K.AVMDDFAAFVEK.C	1	1	1343.53	0.90125	0.439	2.163	pooled-7
IPI00745872	11704	K.AVMDDFAAFVEK.C	1	2	1343.53	0.31514	0.537	3.314	pooled-7
IPI00745872	11403	K.AVMDDFAAFVEK.C	1	2	1343.53	0.38203	0.481	3.183	pooled-8
IPI00745872	11413	K.AVMDDFAAFVEK.C	1	2	1343.53	0.84956	0.55	3.68	pooled-8
IPI00745872	11495	K.AVMDDFAAFVEK.C	1	1	1343.53	0.98828	0.449	2.486	pooled-8
IPI00745872	11517	K.AVMDDFAAFVEK.C	1	1	1343.53	0.98877	0.434	2.43	pooled-8
IPI00745872	11602	K.AVMDDFAAFVEK.C	1	2	1343.53	-0.89067	0.583	3.386	pooled-8
IPI00745872	11612	K.AVMDDFAAFVEK.C	1	2	1343.53	0.44783	0.514	3.695	pooled-8
IPI00745872	11624	K.AVMDDFAAFVEK.C	1	2	1343.53	-1.05449	0.487	3.677	pooled-8
IPI00745872	11352	K.AVMDDFAAFVEK.C	1	2	1343.53	-0.83599	0.539	3.806	pooled-9
IPI00745872	11363	K.AVMDDFAAFVEK.C	1	2	1343.53	0.27363	0.499	3.635	pooled-9
IPI00745872	11373	K.AVMDDFAAFVEK.C	1	2	1343.53	-0.85552	0.523	4.057	pooled-9
IPI00745872	11410	K.AVMDDFAAFVEK.C	1	1	1343.53	0.85693	0.465	2.645	pooled-9
IPI00745872	11412	K.AVMDDFAAFVEK.C	1	1	1343.53	0.84937	0.429	2.742	pooled-9
IPI00745872	15096	K.ATKEQLKAVMDDFAAFVEK.C	1	2	2142.46	-0.35259	0.544	3.335	pooled-1
IPI00745872	13639	K.ATKEQLKAVMDDFAAFVEK.C	1	2	2142.46	1.2541	0.476	3.126	pooled-23
IPI00745872	14764	K.ATKEQLKAVMDDFAAFVEK.C	1	3	2142.46	-0.5181	0.518	4.836	pooled-31
IPI00745872	14790	K.ATKEQLKAVMDDFAAFVEK.C	1	3	2142.46	0.29068	0.509	5.114	pooled-31
IPI00745872	14624	K.ATKEQLKAVMDDFAAFVEK.C	1	3	2142.46	-0.27549	0.552	5.02	pooled-32
IPI00745872	14319	K.ATKEQLKAVMDDFAAFVEK.C	1	3	2142.46	-0.89621	0.469	4.974	pooled-34
IPI00745872	14119	K.ATKEQLKAVMDDFAAFVEK.C	1	3	2142.46	0.48422	0.607	5.33	pooled-37
IPI00745872	14228	K.ATKEQLKAVMDDFAAFVEK.C	1	2	2142.46	0.61665	0.454	2.998	pooled-38
IPI00745872	16073	K.ALVLIAFAQYLQQCPFEDHVK.L	1	2	2491.86	-0.17827	0.416	2.881	pooled-1
IPI00745872	16505	K.ALVLIAFAQYLQQCPFEDHVK.L	1	2	2491.86	0.24263	0.566	3.626	pooled-34
IPI00745872	16346	K.ALVLIAFAQYLQQCPFEDHVK.L	1	2	2491.86	0.0356	0.445	3.019	pooled-37
IPI00745872	5088	R.AFKAWAVAR.L	1	2	1020.21	0.42738	0.226	2.837	pooled-12
IPI00745872	5062	R.AFKAWAVAR.L	1	2	1020.21	0.40224	0.276	2.805	pooled-13
IPI00745872	5083	R.AFKAWAVAR.L	1	2	1020.21	0.11055	0.253	2.824	pooled-14
IPI00745872	5093	R.AFKAWAVAR.L	1	2	1020.21	0.44392	0.328	2.887	pooled-14
IPI00745872	5483	R.AFKAWAVAR.L	1	2	1020.21	-1.02269	0.243	2.804	pooled-15
IPI00745872	5449	R.AFKAWAVAR.L	1	2	1020.21	-1.312	0.244	2.905	pooled-16
IPI00745872	5175	R.AFKAWAVAR.L	1	2	1020.21	-0.40978	0.262	3.095	pooled-18
IPI00745872	5155	R.AFKAWAVAR.L	1	2	1020.21	0.0862	0.24	2.991	pooled-19
IPI00745872	5383	R.AFKAWAVAR.L	1	2	1020.21	-0.2108	0.254	2.952	pooled-2
IPI00745872	5034	R.AFKAWAVAR.L	1	2	1020.21	-0.28453	0.341	3.125	pooled-20
IPI00745872	5043	R.AFKAWAVAR.L	1	2	1020.21	-0.23448	0.339	2.918	pooled-21
IPI00745872	5005	R.AFKAWAVAR.L	1	2	1020.21	0.31355	0.259	3.045	pooled-22
IPI00745872	5046	R.AFKAWAVAR.L	1	2	1020.21	-1.34642	0.23	3.081	pooled-23
IPI00745872	5065	R.AFKAWAVAR.L	1	2	1020.21	0.61787	0.306	3.101	pooled-23
IPI00745872	5496	R.AFKAWAVAR.L	1	2	1020.21	-0.93175	0.342	2.824	pooled-25
IPI00745872	5143	R.AFKAWAVAR.L	1	2	1020.21	0.4391	0.275	2.959	pooled-26
IPI00745872	5138	R.AFKAWAVAR.L	1	2	1020.21	0.40455	0.284	2.987	pooled-27
IPI00745872	5156	R.AFKAWAVAR.L	1	2	1020.21	-0.89415	0.313	2.871	pooled-27
IPI00745872	5085	R.AFKAWAVAR.L	1	2	1020.21	0.11586	0.231	2.822	pooled-28
IPI00745872	5112	R.AFKAWAVAR.L	1	2	1020.21	-0.07384	0.263	3.094	pooled-28
IPI00745872	5306	R.AFKAWAVAR.L	1	2	1020.21	0.55128	0.228	2.853	pooled-28
IPI00745872	5132	R.AFKAWAVAR.L	1	2	1020.21	0.03889	0.224	2.905	pooled-3
IPI00745872	5167	R.AFKAWAVAR.L	1	2	1020.21	0.64339	0.283	3.226	pooled-3
IPI00745872	5358	R.AFKAWAVAR.L	1	2	1020.21	-1.0703	0.209	2.86	pooled-31
IPI00745872	5458	R.AFKAWAVAR.L	1	2	1020.21	-1.10204	0.224	3.039	pooled-33
IPI00745872	5072	R.AFKAWAVAR.L	1	2	1020.21	0.11641	0.326	2.915	pooled-35
IPI00745872	5452	R.AFKAWAVAR.L	1	2	1020.21	0.08473	0.278	2.906	pooled-37
IPI00745872	5413	R.AFKAWAVAR.L	1	2	1020.21	0.12672	0.336	2.884	pooled-38
IPI00745872	5034	R.AFKAWAVAR.L	1	2	1020.21	-0.93157	0.358	2.89	pooled-39
IPI00745872	5112	R.AFKAWAVAR.L	1	2	1020.21	0.14064	0.304	2.857	pooled-4
IPI00745872	5045	R.AFKAWAVAR.L	1	2	1020.21	0.29787	0.256	2.916	pooled-40
IPI00745872	5052	R.AFKAWAVAR.L	1	2	1020.21	-0.29753	0.248	2.917	pooled-40
IPI00745872	5173	R.AFKAWAVAR.L	1	2	1020.21	0.43361	0.274	2.904	pooled-5
IPI00745872	5466	R.AFKAWAVAR.L	1	2	1020.21	0.34309	0.237	2.845	pooled-6
IPI00745872	5108	R.AFKAWAVAR.L	1	2	1020.21	0.30617	0.288	3.07	pooled-7
IPI00745872	5145	R.AFKAWAVAR.L	1	2	1020.21	-0.16722	0.353	2.821	pooled-8
IPI00745872	5104	R.AFKAWAVAR.L	1	2	1020.21	-0.06566	0.312	2.932	pooled-9
IPI00745872	5325	R.AFKAWAVAR.L	1	2	1020.21	-1.29296	0.204	2.998	pooled-9
IPI00022426	10910	K.WYNLAIGSTCPWLKK.I	1	2	1838.13	-0.93059	0.374	3.731	pooled-10
IPI00022426	10957	K.WYNLAIGSTCPWLKK.I	1	2	1838.13	-0.65251	0.292	4.141	pooled-10
IPI00022426	10942	K.WYNLAIGSTCPWLKK.I	1	2	1838.13	0.18464	0.306	4.125	pooled-11
IPI00022426	10918	K.WYNLAIGSTCPWLKK.I	1	2	1838.13	-0.07341	0.296	4.49	pooled-12
IPI00022426	10879	K.WYNLAIGSTCPWLKK.I	1	2	1838.13	0.72249	0.359	4.08	pooled-13
IPI00022426	10908	K.WYNLAIGSTCPWLKK.I	1	2	1838.13	0.85579	0.418	3.866	pooled-13
IPI00022426	10815	K.WYNLAIGSTCPWLKK.I	1	3	1838.13	0.76602	0.276	3.317	pooled-16
IPI00022426	10750	K.WYNLAIGSTCPWLKK.I	1	2	1838.13	-0.36565	0.34	4.232	pooled-19
IPI00022426	10728	K.WYNLAIGSTCPWLKK.I	1	3	1838.13	-0.30112	0.304	3.351	pooled-21
IPI00022426	10737	K.WYNLAIGSTCPWLKK.I	1	2	1838.13	0.88679	0.408	3.816	pooled-21
IPI00022426	11578	K.WYNLAIGSTCPWLKK.I	1	2	1838.13	0.00593	0.309	4.186	pooled-32
IPI00022426	11429	K.WYNLAIGSTCPWLKK.I	1	2	1838.13	0.29231	0.385	4.278	pooled-33
IPI00022426	11340	K.WYNLAIGSTCPWLKK.I	1	2	1838.13	-0.05486	0.309	4.611	pooled-34
IPI00022426	11349	K.WYNLAIGSTCPWLKK.I	1	2	1838.13	0.35774	0.356	4.668	pooled-34
IPI00022426	11223	K.WYNLAIGSTCPWLKK.I	1	2	1838.13	-0.79924	0.33	4.192	pooled-35
IPI00022426	11267	K.WYNLAIGSTCPWLKK.I	1	2	1838.13	0.51253	0.347	4.3	pooled-38
IPI00022426	11113	K.WYNLAIGSTCPWLKK.I	1	2	1838.13	1.12703	0.366	3.57	pooled-4
IPI00022426	10936	K.WYNLAIGSTCPWLKK.I	1	2	1838.13	1.03792	0.325	4.242	pooled-40
IPI00022426	10980	K.WYNLAIGSTCPWLKK.I	1	3	1838.13	0.91031	0.383	3.324	pooled-5
IPI00022426	11004	K.WYNLAIGSTCPWLKK.I	1	3	1838.13	0.68838	0.313	3.347	pooled-6
IPI00022426	11047	K.WYNLAIGSTCPWLKK.I	1	2	1838.13	0.66511	0.355	3.735	pooled-6
IPI00022426	11080	K.WYNLAIGSTCPWLKK.I	1	2	1838.13	-0.13518	0.37	4.106	pooled-7
IPI00022426	11086	K.WYNLAIGSTCPWLKK.I	1	2	1838.13	-0.8322	0.304	4.486	pooled-7
IPI00022426	11094	K.WYNLAIGSTCPWLKK.I	1	2	1838.13	0.47932	0.364	4.534	pooled-7
IPI00022426	11012	K.WYNLAIGSTCPWLKK.I	1	2	1838.13	0.6468	0.35	4.152	pooled-8
IPI00022426	10956	K.WYNLAIGSTCPWLKK.I	1	3	1838.13	0.95297	0.279	3.579	pooled-9
IPI00022426	10964	K.WYNLAIGSTCPWLKK.I	1	3	1838.13	-0.64792	0.419	3.311	pooled-9
IPI00022426	10995	K.WYNLAIGSTCPWLKK.I	1	2	1838.13	0.75276	0.414	4.058	pooled-9
IPI00022426	12133	K.WYNLAIGSTCPWLK.K	1	2	1709.96	0.48762	0.5	4.716	pooled-1
IPI00022426	12141	K.WYNLAIGSTCPWLK.K	1	2	1709.96	0.30073	0.499	5.019	pooled-1
IPI00022426	12303	K.WYNLAIGSTCPWLK.K	1	2	1709.96	-0.84599	0.445	5.017	pooled-10
IPI00022426	12312	K.WYNLAIGSTCPWLK.K	1	2	1709.96	-0.70952	0.47	5.038	pooled-10
IPI00022426	12323	K.WYNLAIGSTCPWLK.K	1	2	1709.96	0.56819	0.53	5.206	pooled-10
IPI00022426	12342	K.WYNLAIGSTCPWLK.K	1	2	1709.96	1.14168	0.544	4.932	pooled-10
IPI00022426	12312	K.WYNLAIGSTCPWLK.K	1	2	1709.96	-0.35832	0.497	4.955	pooled-11
IPI00022426	12322	K.WYNLAIGSTCPWLK.K	1	2	1709.96	0.73982	0.543	4.957	pooled-11
IPI00022426	12327	K.WYNLAIGSTCPWLK.K	1	2	1709.96	-0.99614	0.49	5.171	pooled-11
IPI00022426	12332	K.WYNLAIGSTCPWLK.K	1	2	1709.96	0.99934	0.498	5.084	pooled-11
IPI00022426	12515	K.WYNLAIGSTCPWLK.K	1	2	1709.96	0.83186	0.261	2.855	pooled-11
IPI00022426	12266	K.WYNLAIGSTCPWLK.K	1	2	1709.96	0.53462	0.5	4.705	pooled-12
IPI00022426	12274	K.WYNLAIGSTCPWLK.K	1	2	1709.96	-0.65447	0.437	4.94	pooled-12
IPI00022426	12303	K.WYNLAIGSTCPWLK.K	1	2	1709.96	1.02559	0.488	5.008	pooled-12
IPI00022426	12312	K.WYNLAIGSTCPWLK.K	1	2	1709.96	0.4936	0.505	4.737	pooled-12
IPI00022426	12224	K.WYNLAIGSTCPWLK.K	1	2	1709.96	1.29207	0.456	4.311	pooled-13
IPI00022426	12232	K.WYNLAIGSTCPWLK.K	1	2	1709.96	-0.32158	0.45	4.891	pooled-13
IPI00022426	12252	K.WYNLAIGSTCPWLK.K	1	2	1709.96	0.72468	0.487	4.981	pooled-13
IPI00022426	12263	K.WYNLAIGSTCPWLK.K	1	2	1709.96	1.28413	0.518	5.002	pooled-13
IPI00022426	12232	K.WYNLAIGSTCPWLK.K	1	2	1709.96	0.33406	0.445	4.468	pooled-14
IPI00022426	12242	K.WYNLAIGSTCPWLK.K	1	2	1709.96	0.56953	0.51	4.716	pooled-14
IPI00022426	12355	K.WYNLAIGSTCPWLK.K	1	2	1709.96	0.34102	0.475	4.823	pooled-15
IPI00022426	12362	K.WYNLAIGSTCPWLK.K	1	2	1709.96	1.33894	0.518	4.283	pooled-15
IPI00022426	12363	K.WYNLAIGSTCPWLK.K	1	2	1709.96	-0.51348	0.446	5.191	pooled-15
IPI00022426	12116	K.WYNLAIGSTCPWLK.K	1	2	1709.96	-0.42534	0.416	5.002	pooled-16
IPI00022426	12126	K.WYNLAIGSTCPWLK.K	1	2	1709.96	-0.05779	0.481	5.077	pooled-16
IPI00022426	12173	K.WYNLAIGSTCPWLK.K	1	2	1709.96	1.09907	0.54	4.955	pooled-16
IPI00022426	12182	K.WYNLAIGSTCPWLK.K	1	2	1709.96	1.10774	0.537	4.403	pooled-16
IPI00022426	12104	K.WYNLAIGSTCPWLK.K	1	2	1709.96	-0.71575	0.443	4.98	pooled-17
IPI00022426	12114	K.WYNLAIGSTCPWLK.K	1	2	1709.96	1.03682	0.499	4.362	pooled-17
IPI00022426	12122	K.WYNLAIGSTCPWLK.K	1	2	1709.96	-0.41521	0.461	5.163	pooled-17
IPI00022426	12132	K.WYNLAIGSTCPWLK.K	1	2	1709.96	0.97212	0.526	4.948	pooled-17
IPI00022426	12095	K.WYNLAIGSTCPWLK.K	1	2	1709.96	0.59089	0.518	4.456	pooled-18
IPI00022426	12112	K.WYNLAIGSTCPWLK.K	1	2	1709.96	-0.67668	0.455	5.147	pooled-18
IPI00022426	12124	K.WYNLAIGSTCPWLK.K	1	2	1709.96	1.02522	0.489	4.865	pooled-18
IPI00022426	12132	K.WYNLAIGSTCPWLK.K	1	2	1709.96	0.37434	0.494	5.16	pooled-18
IPI00022426	12304	K.WYNLAIGSTCPWLK.K	1	2	1709.96	0.23799	0.426	3.214	pooled-18
IPI00022426	12049	K.WYNLAIGSTCPWLK.K	1	2	1709.96	-0.87786	0.449	4.686	pooled-19
IPI00022426	12056	K.WYNLAIGSTCPWLK.K	1	2	1709.96	1.08162	0.536	4.122	pooled-19
IPI00022426	12064	K.WYNLAIGSTCPWLK.K	1	2	1709.96	0.68953	0.487	5.002	pooled-19
IPI00022426	12067	K.WYNLAIGSTCPWLK.K	1	2	1709.96	-1.32756	0.487	4.943	pooled-19
IPI00022426	12232	K.WYNLAIGSTCPWLK.K	1	2	1709.96	0.25361	0.5	4.729	pooled-2
IPI00022426	12244	K.WYNLAIGSTCPWLK.K	1	2	1709.96	0.21602	0.503	4.911	pooled-2
IPI00022426	12303	K.WYNLAIGSTCPWLK.K	1	2	1709.96	1.27217	0.503	5.238	pooled-2
IPI00022426	12075	K.WYNLAIGSTCPWLK.K	1	2	1709.96	-0.80242	0.466	4.985	pooled-20
IPI00022426	12084	K.WYNLAIGSTCPWLK.K	1	2	1709.96	1.00789	0.491	5.137	pooled-20
IPI00022426	12092	K.WYNLAIGSTCPWLK.K	1	2	1709.96	0.20589	0.505	5.229	pooled-20
IPI00022426	12123	K.WYNLAIGSTCPWLK.K	1	2	1709.96	1.3697	0.46	3.832	pooled-20
IPI00022426	12142	K.WYNLAIGSTCPWLK.K	1	2	1709.96	1.21455	0.473	4.871	pooled-20
IPI00022426	12025	K.WYNLAIGSTCPWLK.K	1	2	1709.96	-0.86809	0.339	4.141	pooled-21
IPI00022426	12036	K.WYNLAIGSTCPWLK.K	1	2	1709.96	0.35017	0.527	4.684	pooled-21
IPI00022426	12043	K.WYNLAIGSTCPWLK.K	1	2	1709.96	0.49934	0.525	4.979	pooled-21
IPI00022426	12043	K.WYNLAIGSTCPWLK.K	1	2	1709.96	0.33089	0.492	4.848	pooled-22
IPI00022426	12054	K.WYNLAIGSTCPWLK.K	1	2	1709.96	0.46284	0.525	4.786	pooled-22
IPI00022426	12058	K.WYNLAIGSTCPWLK.K	1	1	1709.96	-0.86084	0.243	2.785	pooled-22
IPI00022426	12063	K.WYNLAIGSTCPWLK.K	1	2	1709.96	-0.69744	0.443	5.079	pooled-22
IPI00022426	12078	K.WYNLAIGSTCPWLK.K	1	2	1709.96	0.90901	0.51	4.927	pooled-22
IPI00022426	12082	K.WYNLAIGSTCPWLK.K	1	2	1709.96	0.3238	0.496	5.322	pooled-22
IPI00022426	12049	K.WYNLAIGSTCPWLK.K	1	2	1709.96	0.39851	0.494	4.425	pooled-23
IPI00022426	12052	K.WYNLAIGSTCPWLK.K	1	2	1709.96	-0.14104	0.497	4.667	pooled-23
IPI00022426	12102	K.WYNLAIGSTCPWLK.K	1	2	1709.96	1.14241	0.513	4.94	pooled-23
IPI00022426	12122	K.WYNLAIGSTCPWLK.K	1	2	1709.96	0.87349	0.525	5.19	pooled-23
IPI00022426	11966	K.WYNLAIGSTCPWLK.K	1	2	1709.96	0.64265	0.536	4.159	pooled-24
IPI00022426	11984	K.WYNLAIGSTCPWLK.K	1	2	1709.96	0.37959	0.514	4.785	pooled-24
IPI00022426	12114	K.WYNLAIGSTCPWLK.K	1	2	1709.96	0.41121	0.485	4.758	pooled-25
IPI00022426	12122	K.WYNLAIGSTCPWLK.K	1	2	1709.96	-0.45769	0.46	5.12	pooled-25
IPI00022426	12133	K.WYNLAIGSTCPWLK.K	1	2	1709.96	1.00496	0.476	4.628	pooled-25
IPI00022426	12155	K.WYNLAIGSTCPWLK.K	1	2	1709.96	0.98372	0.541	4.955	pooled-25
IPI00022426	12044	K.WYNLAIGSTCPWLK.K	1	2	1709.96	0.99763	0.516	4.545	pooled-26
IPI00022426	12049	K.WYNLAIGSTCPWLK.K	1	2	1709.96	-0.72502	0.469	4.848	pooled-26
IPI00022426	12052	K.WYNLAIGSTCPWLK.K	1	2	1709.96	0.48933	0.496	4.963	pooled-26
IPI00022426	12072	K.WYNLAIGSTCPWLK.K	1	2	1709.96	0.5771	0.531	4.886	pooled-26
IPI00022426	11994	K.WYNLAIGSTCPWLK.K	1	2	1709.96	0.26265	0.456	4.569	pooled-27
IPI00022426	12032	K.WYNLAIGSTCPWLK.K	1	2	1709.96	1.27803	0.555	4.894	pooled-27
IPI00022426	12042	K.WYNLAIGSTCPWLK.K	1	2	1709.96	1.3188	0.515	4.823	pooled-27
IPI00022426	11995	K.WYNLAIGSTCPWLK.K	1	2	1709.96	-0.31206	0.482	5.071	pooled-28
IPI00022426	12004	K.WYNLAIGSTCPWLK.K	1	2	1709.96	-0.00176	0.439	5.178	pooled-28
IPI00022426	12007	K.WYNLAIGSTCPWLK.K	1	2	1709.96	-1.24553	0.441	4.861	pooled-28
IPI00022426	12013	K.WYNLAIGSTCPWLK.K	1	2	1709.96	1.11348	0.504	4.863	pooled-28
IPI00022426	11922	K.WYNLAIGSTCPWLK.K	1	2	1709.96	-0.7072	0.49	4.357	pooled-29
IPI00022426	11937	K.WYNLAIGSTCPWLK.K	1	2	1709.96	-0.15837	0.399	5	pooled-29
IPI00022426	11972	K.WYNLAIGSTCPWLK.K	1	2	1709.96	1.08272	0.533	5.184	pooled-29
IPI00022426	12372	K.WYNLAIGSTCPWLK.K	1	2	1709.96	0.60921	0.455	4.836	pooled-3
IPI00022426	12382	K.WYNLAIGSTCPWLK.K	1	2	1709.96	0.024	0.483	5.435	pooled-3
IPI00022426	12516	K.WYNLAIGSTCPWLK.K	1	1	1709.96	0.83911	0.398	2.616	pooled-3
IPI00022426	11972	K.WYNLAIGSTCPWLK.K	1	2	1709.96	-0.13201	0.453	4.39	pooled-30
IPI00022426	11983	K.WYNLAIGSTCPWLK.K	1	2	1709.96	0.4051	0.488	4.992	pooled-30
IPI00022426	11994	K.WYNLAIGSTCPWLK.K	1	2	1709.96	0.44844	0.502	4.697	pooled-30
IPI00022426	13124	K.WYNLAIGSTCPWLK.K	1	2	1709.96	0.53364	0.543	4.802	pooled-31
IPI00022426	13142	K.WYNLAIGSTCPWLK.K	1	2	1709.96	0.62263	0.486	4.871	pooled-31
IPI00022426	13033	K.WYNLAIGSTCPWLK.K	1	2	1709.96	0.61946	0.506	5.174	pooled-32
IPI00022426	13042	K.WYNLAIGSTCPWLK.K	1	2	1709.96	0.38557	0.566	4.565	pooled-32
IPI00022426	13049	K.WYNLAIGSTCPWLK.K	1	2	1709.96	-1.37016	0.51	5.156	pooled-32
IPI00022426	12815	K.WYNLAIGSTCPWLK.K	1	2	1709.96	0.33235	0.463	4.723	pooled-33
IPI00022426	12829	K.WYNLAIGSTCPWLK.K	1	2	1709.96	-0.90386	0.447	4.985	pooled-33
IPI00022426	12842	K.WYNLAIGSTCPWLK.K	1	2	1709.96	0.57576	0.522	5.376	pooled-33
IPI00022426	12852	K.WYNLAIGSTCPWLK.K	1	2	1709.96	0.52547	0.522	4.541	pooled-33
IPI00022426	12692	K.WYNLAIGSTCPWLK.K	1	2	1709.96	1.21016	0.514	4.345	pooled-34
IPI00022426	12693	K.WYNLAIGSTCPWLK.K	1	2	1709.96	-0.69951	0.469	4.483	pooled-34
IPI00022426	12722	K.WYNLAIGSTCPWLK.K	1	2	1709.96	0.67622	0.528	5.123	pooled-34
IPI00022426	12734	K.WYNLAIGSTCPWLK.K	1	2	1709.96	1.30012	0.52	4.256	pooled-34
IPI00022426	12665	K.WYNLAIGSTCPWLK.K	1	2	1709.96	0.37861	0.573	4.826	pooled-35
IPI00022426	12674	K.WYNLAIGSTCPWLK.K	1	2	1709.96	0.44685	0.517	5.106	pooled-35
IPI00022426	12684	K.WYNLAIGSTCPWLK.K	1	2	1709.96	0.7928	0.523	5.037	pooled-35
IPI00022426	12503	K.WYNLAIGSTCPWLK.K	1	2	1709.96	-0.4428	0.44	4.754	pooled-36
IPI00022426	12524	K.WYNLAIGSTCPWLK.K	1	2	1709.96	0.08394	0.491	5.298	pooled-36
IPI00022426	12532	K.WYNLAIGSTCPWLK.K	1	2	1709.96	0.93159	0.531	4.83	pooled-36
IPI00022426	12528	K.WYNLAIGSTCPWLK.K	1	2	1709.96	-1.01579	0.504	4.922	pooled-37
IPI00022426	12652	K.WYNLAIGSTCPWLK.K	1	2	1709.96	0.17207	0.416	4.226	pooled-37
IPI00022426	12693	K.WYNLAIGSTCPWLK.K	1	2	1709.96	0.64729	0.398	3.219	pooled-37
IPI00022426	12606	K.WYNLAIGSTCPWLK.K	1	2	1709.96	-0.31108	0.424	4.903	pooled-38
IPI00022426	12635	K.WYNLAIGSTCPWLK.K	1	2	1709.96	1.27522	0.447	4.289	pooled-38
IPI00022426	12652	K.WYNLAIGSTCPWLK.K	1	2	1709.96	1.15584	0.421	4.287	pooled-38
IPI00022426	12364	K.WYNLAIGSTCPWLK.K	1	2	1709.96	0.65242	0.476	4.279	pooled-39
IPI00022426	12473	K.WYNLAIGSTCPWLK.K	1	2	1709.96	1.15071	0.446	4.156	pooled-4
IPI00022426	12477	K.WYNLAIGSTCPWLK.K	1	2	1709.96	-0.9959	0.374	4.903	pooled-4
IPI00022426	12482	K.WYNLAIGSTCPWLK.K	1	2	1709.96	0.68745	0.485	4.955	pooled-4
IPI00022426	12328	K.WYNLAIGSTCPWLK.K	1	2	1709.96	0.81233	0.48	4.685	pooled-40
IPI00022426	12333	K.WYNLAIGSTCPWLK.K	1	2	1709.96	-0.04717	0.501	5.02	pooled-40
IPI00022426	12342	K.WYNLAIGSTCPWLK.K	1	2	1709.96	1.38484	0.434	3.881	pooled-40
IPI00022426	12344	K.WYNLAIGSTCPWLK.K	1	2	1709.96	0.66792	0.512	4.856	pooled-5
IPI00022426	12353	K.WYNLAIGSTCPWLK.K	1	2	1709.96	-0.95256	0.438	5.059	pooled-5
IPI00022426	12362	K.WYNLAIGSTCPWLK.K	1	2	1709.96	0.44307	0.487	5.295	pooled-5
IPI00022426	12372	K.WYNLAIGSTCPWLK.K	1	2	1709.96	0.48457	0.537	5.208	pooled-5
IPI00022426	12558	K.WYNLAIGSTCPWLK.K	1	2	1709.96	-1.0175	0.409	3.681	pooled-5
IPI00022426	12577	K.WYNLAIGSTCPWLK.K	1	2	1709.96	-1.32414	0.372	3.338	pooled-5
IPI00022426	12366	K.WYNLAIGSTCPWLK.K	1	2	1709.96	-0.70305	0.406	4.294	pooled-6
IPI00022426	12378	K.WYNLAIGSTCPWLK.K	1	2	1709.96	1.17756	0.46	4.044	pooled-6
IPI00022426	12383	K.WYNLAIGSTCPWLK.K	1	2	1709.96	-0.50054	0.464	5.02	pooled-6
IPI00022426	12412	K.WYNLAIGSTCPWLK.K	1	2	1709.96	0.51839	0.535	5.185	pooled-6
IPI00022426	12456	K.WYNLAIGSTCPWLK.K	1	2	1709.96	-0.8864	0.496	4.604	pooled-7
IPI00022426	12464	K.WYNLAIGSTCPWLK.K	1	2	1709.96	0.26375	0.454	4.583	pooled-7
IPI00022426	12472	K.WYNLAIGSTCPWLK.K	1	2	1709.96	1.11336	0.507	4.746	pooled-7
IPI00022426	12387	K.WYNLAIGSTCPWLK.K	1	2	1709.96	0.35408	0.488	4.932	pooled-8
IPI00022426	12402	K.WYNLAIGSTCPWLK.K	1	2	1709.96	-0.93169	0.478	5.066	pooled-8
IPI00022426	12412	K.WYNLAIGSTCPWLK.K	1	2	1709.96	0.51277	0.544	4.997	pooled-8
IPI00022426	12422	K.WYNLAIGSTCPWLK.K	1	2	1709.96	0.33821	0.484	4.988	pooled-8
IPI00022426	12338	K.WYNLAIGSTCPWLK.K	1	2	1709.96	0.73726	0.491	4.616	pooled-9
IPI00022426	12345	K.WYNLAIGSTCPWLK.K	1	2	1709.96	-0.13786	0.475	4.914	pooled-9
IPI00022426	12347	K.WYNLAIGSTCPWLK.K	1	2	1709.96	-1.39861	0.467	5.127	pooled-9
IPI00022426	12368	K.WYNLAIGSTCPWLK.K	1	2	1709.96	0.91633	0.508	5.213	pooled-9
IPI00022426	12392	K.WYNLAIGSTCPWLK.K	1	2	1709.96	1.02815	0.512	4.968	pooled-9
IPI00022426	12616	R.VVAQGVGIPEDSIFTMADRGECVPGEQEPEPILIPR.V	1	3	3908.38	-0.85276	0.597	4.662	pooled-1
IPI00022426	12720	R.VVAQGVGIPEDSIFTMADRGECVPGEQEPEPILIPR.V	1	3	3908.38	-1.15598	0.628	5.031	pooled-1
IPI00022426	12732	R.VVAQGVGIPEDSIFTMADRGECVPGEQEPEPILIPR.V	1	3	3908.38	-0.91501	0.642	4.636	pooled-1
IPI00022426	12750	R.VVAQGVGIPEDSIFTMADRGECVPGEQEPEPILIPR.V	1	3	3908.38	0.74209	0.657	4.844	pooled-1
IPI00022426	12877	R.VVAQGVGIPEDSIFTMADRGECVPGEQEPEPILIPR.V	1	3	3908.38	0.65823	0.572	3.792	pooled-10
IPI00022426	12883	R.VVAQGVGIPEDSIFTMADRGECVPGEQEPEPILIPR.V	1	3	3908.38	-1.30722	0.56	4.6	pooled-10
IPI00022426	12892	R.VVAQGVGIPEDSIFTMADRGECVPGEQEPEPILIPR.V	1	3	3908.38	1.39248	0.632	4.366	pooled-10
IPI00022426	12902	R.VVAQGVGIPEDSIFTMADRGECVPGEQEPEPILIPR.V	1	3	3908.38	0.84976	0.57	3.742	pooled-10
IPI00022426	12846	R.VVAQGVGIPEDSIFTMADRGECVPGEQEPEPILIPR.V	1	3	3908.38	0.32425	0.624	4.128	pooled-11
IPI00022426	12799	R.VVAQGVGIPEDSIFTMADRGECVPGEQEPEPILIPR.V	1	3	3908.38	-0.19394	0.607	4.233	pooled-12
IPI00022426	12805	R.VVAQGVGIPEDSIFTMADRGECVPGEQEPEPILIPR.V	1	3	3908.38	-1.02451	0.559	3.962	pooled-12
IPI00022426	12823	R.VVAQGVGIPEDSIFTMADRGECVPGEQEPEPILIPR.V	1	3	3908.38	0.68643	0.636	4.123	pooled-12
IPI00022426	12797	R.VVAQGVGIPEDSIFTMADRGECVPGEQEPEPILIPR.V	1	3	3908.38	-0.93552	0.536	3.649	pooled-13
IPI00022426	12809	R.VVAQGVGIPEDSIFTMADRGECVPGEQEPEPILIPR.V	1	3	3908.38	0.64651	0.59	4.898	pooled-13
IPI00022426	12812	R.VVAQGVGIPEDSIFTMADRGECVPGEQEPEPILIPR.V	1	3	3908.38	-0.58139	0.653	4.216	pooled-13
IPI00022426	12822	R.VVAQGVGIPEDSIFTMADRGECVPGEQEPEPILIPR.V	1	3	3908.38	1.03653	0.534	4.501	pooled-13
IPI00022426	12823	R.VVAQGVGIPEDSIFTMADRGECVPGEQEPEPILIPR.V	1	3	3908.38	1.07388	0.609	4.641	pooled-14
IPI00022426	12832	R.VVAQGVGIPEDSIFTMADRGECVPGEQEPEPILIPR.V	1	3	3908.38	-0.45102	0.647	4.592	pooled-14
IPI00022426	12869	R.VVAQGVGIPEDSIFTMADRGECVPGEQEPEPILIPR.V	1	3	3908.38	-1.04135	0.401	3.301	pooled-15
IPI00022426	12907	R.VVAQGVGIPEDSIFTMADRGECVPGEQEPEPILIPR.V	1	3	3908.38	-1.2501	0.432	4.59	pooled-15
IPI00022426	12916	R.VVAQGVGIPEDSIFTMADRGECVPGEQEPEPILIPR.V	1	3	3908.38	1.1127	0.62	5.265	pooled-15
IPI00022426	12708	R.VVAQGVGIPEDSIFTMADRGECVPGEQEPEPILIPR.V	1	3	3908.38	1.12661	0.616	5.074	pooled-16
IPI00022426	12713	R.VVAQGVGIPEDSIFTMADRGECVPGEQEPEPILIPR.V	1	3	3908.38	-0.83994	0.531	4.526	pooled-16
IPI00022426	12673	R.VVAQGVGIPEDSIFTMADRGECVPGEQEPEPILIPR.V	1	3	3908.38	0.35391	0.517	4.609	pooled-17
IPI00022426	12692	R.VVAQGVGIPEDSIFTMADRGECVPGEQEPEPILIPR.V	1	3	3908.38	-0.50962	0.597	4.452	pooled-17
IPI00022426	12674	R.VVAQGVGIPEDSIFTMADRGECVPGEQEPEPILIPR.V	1	3	3908.38	-1.08127	0.56	4.245	pooled-18
IPI00022426	12615	R.VVAQGVGIPEDSIFTMADRGECVPGEQEPEPILIPR.V	1	3	3908.38	1.07937	0.59	4.034	pooled-19
IPI00022426	12815	R.VVAQGVGIPEDSIFTMADRGECVPGEQEPEPILIPR.V	1	3	3908.38	-0.15	0.658	5.543	pooled-2
IPI00022426	12842	R.VVAQGVGIPEDSIFTMADRGECVPGEQEPEPILIPR.V	1	3	3908.38	-0.18882	0.533	3.882	pooled-2
IPI00022426	12638	R.VVAQGVGIPEDSIFTMADRGECVPGEQEPEPILIPR.V	1	3	3908.38	-0.84653	0.529	4.481	pooled-20
IPI00022426	12654	R.VVAQGVGIPEDSIFTMADRGECVPGEQEPEPILIPR.V	1	3	3908.38	1.15005	0.603	4.413	pooled-20
IPI00022426	12662	R.VVAQGVGIPEDSIFTMADRGECVPGEQEPEPILIPR.V	1	3	3908.38	-0.86448	0.538	4.611	pooled-20
IPI00022426	12613	R.VVAQGVGIPEDSIFTMADRGECVPGEQEPEPILIPR.V	1	3	3908.38	1.12149	0.603	4.373	pooled-21
IPI00022426	12622	R.VVAQGVGIPEDSIFTMADRGECVPGEQEPEPILIPR.V	1	3	3908.38	-0.66635	0.519	4.089	pooled-21
IPI00022426	12634	R.VVAQGVGIPEDSIFTMADRGECVPGEQEPEPILIPR.V	1	3	3908.38	1.13687	0.71	4.133	pooled-21
IPI00022426	12582	R.VVAQGVGIPEDSIFTMADRGECVPGEQEPEPILIPR.V	1	3	3908.38	0.40225	0.56	3.786	pooled-22
IPI00022426	12588	R.VVAQGVGIPEDSIFTMADRGECVPGEQEPEPILIPR.V	1	3	3908.38	-0.83335	0.527	4.11	pooled-23
IPI00022426	12512	R.VVAQGVGIPEDSIFTMADRGECVPGEQEPEPILIPR.V	1	3	3908.38	-0.23752	0.442	3.573	pooled-24
IPI00022426	12534	R.VVAQGVGIPEDSIFTMADRGECVPGEQEPEPILIPR.V	1	3	3908.38	1.33645	0.61	4.422	pooled-24
IPI00022426	12613	R.VVAQGVGIPEDSIFTMADRGECVPGEQEPEPILIPR.V	1	3	3908.38	0.91787	0.655	4.991	pooled-25
IPI00022426	12599	R.VVAQGVGIPEDSIFTMADRGECVPGEQEPEPILIPR.V	1	3	3908.38	-1.17685	0.5	3.601	pooled-26
IPI00022426	12602	R.VVAQGVGIPEDSIFTMADRGECVPGEQEPEPILIPR.V	1	3	3908.38	1.33828	0.639	4.97	pooled-26
IPI00022426	12528	R.VVAQGVGIPEDSIFTMADRGECVPGEQEPEPILIPR.V	1	3	3908.38	-0.7894	0.599	4.388	pooled-27
IPI00022426	12533	R.VVAQGVGIPEDSIFTMADRGECVPGEQEPEPILIPR.V	1	3	3908.38	0.46817	0.55	4.095	pooled-27
IPI00022426	12563	R.VVAQGVGIPEDSIFTMADRGECVPGEQEPEPILIPR.V	1	3	3908.38	-0.72019	0.527	4.316	pooled-28
IPI00022426	12580	R.VVAQGVGIPEDSIFTMADRGECVPGEQEPEPILIPR.V	1	3	3908.38	-1.07358	0.567	5.282	pooled-28
IPI00022426	12508	R.VVAQGVGIPEDSIFTMADRGECVPGEQEPEPILIPR.V	1	3	3908.38	-1.17282	0.5	4.181	pooled-29
IPI00022426	12977	R.VVAQGVGIPEDSIFTMADRGECVPGEQEPEPILIPR.V	1	3	3908.38	-0.61911	0.465	3.626	pooled-3
IPI00022426	12984	R.VVAQGVGIPEDSIFTMADRGECVPGEQEPEPILIPR.V	1	3	3908.38	1.13687	0.638	3.621	pooled-3
IPI00022426	12528	R.VVAQGVGIPEDSIFTMADRGECVPGEQEPEPILIPR.V	1	3	3908.38	0.01699	0.578	4.69	pooled-30
IPI00022426	13702	R.VVAQGVGIPEDSIFTMADRGECVPGEQEPEPILIPR.V	1	3	3908.38	-0.02915	0.586	3.648	pooled-31
IPI00022426	13543	R.VVAQGVGIPEDSIFTMADRGECVPGEQEPEPILIPR.V	1	3	3908.38	0.39053	0.675	5.316	pooled-32
IPI00022426	13592	R.VVAQGVGIPEDSIFTMADRGECVPGEQEPEPILIPR.V	1	3	3908.38	1.37417	0.589	3.746	pooled-32
IPI00022426	13364	R.VVAQGVGIPEDSIFTMADRGECVPGEQEPEPILIPR.V	1	3	3908.38	-0.20932	0.476	3.775	pooled-33
IPI00022426	13462	R.VVAQGVGIPEDSIFTMADRGECVPGEQEPEPILIPR.V	1	3	3908.38	1.38919	0.577	3.987	pooled-33
IPI00022426	13225	R.VVAQGVGIPEDSIFTMADRGECVPGEQEPEPILIPR.V	1	3	3908.38	0.30337	0.579	4.433	pooled-34
IPI00022426	13263	R.VVAQGVGIPEDSIFTMADRGECVPGEQEPEPILIPR.V	1	3	3908.38	1.17715	0.624	3.569	pooled-34
IPI00022426	13294	R.VVAQGVGIPEDSIFTMADRGECVPGEQEPEPILIPR.V	1	3	3908.38	-1.34714	0.631	4.446	pooled-35
IPI00022426	13304	R.VVAQGVGIPEDSIFTMADRGECVPGEQEPEPILIPR.V	1	3	3908.38	1.21231	0.644	3.879	pooled-35
IPI00022426	13313	R.VVAQGVGIPEDSIFTMADRGECVPGEQEPEPILIPR.V	1	3	3908.38	0.96109	0.583	3.814	pooled-35
IPI00022426	13152	R.VVAQGVGIPEDSIFTMADRGECVPGEQEPEPILIPR.V	1	3	3908.38	0.34695	0.472	4.043	pooled-36
IPI00022426	13164	R.VVAQGVGIPEDSIFTMADRGECVPGEQEPEPILIPR.V	1	3	3908.38	0.40298	0.67	4.261	pooled-36
IPI00022426	13172	R.VVAQGVGIPEDSIFTMADRGECVPGEQEPEPILIPR.V	1	3	3908.38	0.53994	0.609	4.532	pooled-36
IPI00022426	13360	R.VVAQGVGIPEDSIFTMADRGECVPGEQEPEPILIPR.V	1	3	3908.38	-0.30234	0.418	3.453	pooled-37
IPI00022426	13163	R.VVAQGVGIPEDSIFTMADRGECVPGEQEPEPILIPR.V	1	3	3908.38	-0.51731	0.667	4.747	pooled-38
IPI00022426	13172	R.VVAQGVGIPEDSIFTMADRGECVPGEQEPEPILIPR.V	1	3	3908.38	1.26504	0.593	3.422	pooled-38
IPI00022426	12897	R.VVAQGVGIPEDSIFTMADRGECVPGEQEPEPILIPR.V	1	3	3908.38	0.72598	0.527	3.429	pooled-39
IPI00022426	12919	R.VVAQGVGIPEDSIFTMADRGECVPGEQEPEPILIPR.V	1	3	3908.38	-0.74509	0.57	4.382	pooled-39
IPI00022426	12894	R.VVAQGVGIPEDSIFTMADRGECVPGEQEPEPILIPR.V	1	3	3908.38	1.39615	0.605	3.804	pooled-40
IPI00022426	12896	R.VVAQGVGIPEDSIFTMADRGECVPGEQEPEPILIPR.V	1	3	3908.38	-0.94577	0.553	4.671	pooled-40
IPI00022426	12922	R.VVAQGVGIPEDSIFTMADRGECVPGEQEPEPILIPR.V	1	3	3908.38	0.66995	0.611	4.443	pooled-40
IPI00022426	12895	R.VVAQGVGIPEDSIFTMADRGECVPGEQEPEPILIPR.V	1	3	3908.38	0.91165	0.647	5.222	pooled-5
IPI00022426	12906	R.VVAQGVGIPEDSIFTMADRGECVPGEQEPEPILIPR.V	1	3	3908.38	1.32766	0.708	5.229	pooled-5
IPI00022426	12983	R.VVAQGVGIPEDSIFTMADRGECVPGEQEPEPILIPR.V	1	3	3908.38	1.38479	0.641	4.065	pooled-6
IPI00022426	12984	R.VVAQGVGIPEDSIFTMADRGECVPGEQEPEPILIPR.V	1	3	3908.38	-1.25083	0.526	3.904	pooled-6
IPI00022426	13032	R.VVAQGVGIPEDSIFTMADRGECVPGEQEPEPILIPR.V	1	3	3908.38	0.95523	0.5	3.637	pooled-7
IPI00022426	13052	R.VVAQGVGIPEDSIFTMADRGECVPGEQEPEPILIPR.V	1	3	3908.38	0.36929	0.545	3.939	pooled-7
IPI00022426	12956	R.VVAQGVGIPEDSIFTMADRGECVPGEQEPEPILIPR.V	1	3	3908.38	0.33267	0.612	4.203	pooled-8
IPI00022426	12922	R.VVAQGVGIPEDSIFTMADRGECVPGEQEPEPILIPR.V	1	3	3908.38	-0.25693	0.548	4.065	pooled-9
IPI00022426	12943	R.VVAQGVGIPEDSIFTMADRGECVPGEQEPEPILIPR.V	1	3	3908.38	0.01187	0.603	4.451	pooled-9
IPI00022426	11343	R.VVAQGVGIPEDSIFTMADR.G	1	2	2006.27	-0.63762	0.54	3.928	pooled-10
IPI00022426	11186	R.VVAQGVGIPEDSIFTMADR.G	1	2	2006.27	0.00593	0.463	3.069	pooled-14
IPI00022426	11033	R.VVAQGVGIPEDSIFTMADR.G	1	2	2006.27	0.07478	0.478	3.231	pooled-21
IPI00022426	11159	R.VVAQGVGIPEDSIFTMADR.G	1	2	2006.27	0.378	0.492	3.915	pooled-25
IPI00022426	5653	R.TVAACNLPIVRGPCR.A	1	2	1684.95	-0.59294	0.351	3.133	pooled-14
IPI00022426	5852	R.TVAACNLPIVRGPCR.A	1	2	1684.95	0.59053	0.336	2.972	pooled-14
IPI00022426	5852	R.TVAACNLPIVRGPCR.A	1	2	1684.95	0.36983	0.382	3.317	pooled-16
IPI00022426	5626	R.TVAACNLPIVRGPCR.A	1	2	1684.95	-1.19353	0.291	3.053	pooled-2
IPI00022426	5548	R.TVAACNLPIVRGPCR.A	1	2	1684.95	0.40474	0.28	2.962	pooled-27
IPI00022426	5782	R.TVAACNLPIVRGPCR.A	1	2	1684.95	-1.27593	0.253	3.199	pooled-27
IPI00022426	5585	R.TVAACNLPIVRGPCR.A	1	2	1684.95	0.32832	0.272	2.864	pooled-30
IPI00022426	6142	R.TVAACNLPIVRGPCR.A	1	2	1684.95	0.99556	0.309	3.065	pooled-32
IPI00022426	5982	R.TVAACNLPIVRGPCR.A	1	2	1684.95	0.14375	0.316	2.824	pooled-34
IPI00022426	6015	R.TVAACNLPIVRGPCR.A	1	2	1684.95	-0.54094	0.286	2.874	pooled-34
IPI00022426	6162	R.TVAACNLPIVRGPCR.A	1	2	1684.95	0.37642	0.273	2.964	pooled-38
IPI00022426	5777	R.TVAACNLPIVRGPCR.A	1	2	1684.95	-1.39946	0.324	3.036	pooled-40
IPI00022426	5875	R.TVAACNLPIVRGPCR.A	1	2	1684.95	-1.1779	0.326	3.237	pooled-6
IPI00022426	5843	R.TVAACNLPIVRGPCR.A	1	2	1684.95	-1.07549	0.339	3.242	pooled-7
IPI00022426	5853	R.TVAACNLPIVRGPCR.A	1	2	1684.95	-0.44536	0.341	2.861	pooled-8
IPI00022426	5857	R.TVAACNLPIVR.G	1	2	1214.43	0.63557	0.389	3.915	pooled-1
IPI00022426	5870	R.TVAACNLPIVR.G	1	2	1214.43	0.61323	0.383	3.675	pooled-1
IPI00022426	5946	R.TVAACNLPIVR.G	1	1	1214.43	-0.26294	0.312	2.682	pooled-1
IPI00022426	5955	R.TVAACNLPIVR.G	1	1	1214.43	0.604	0.265	2.215	pooled-1
IPI00022426	5971	R.TVAACNLPIVR.G	1	1	1214.43	0.82642	0.302	2.009	pooled-1
IPI00022426	6064	R.TVAACNLPIVR.G	1	2	1214.43	-0.68633	0.374	3.988	pooled-1
IPI00022426	6071	R.TVAACNLPIVR.G	1	2	1214.43	0.40034	0.344	3.983	pooled-1
IPI00022426	6090	R.TVAACNLPIVR.G	1	2	1214.43	-0.15752	0.384	3.733	pooled-1
IPI00022426	6102	R.TVAACNLPIVR.G	1	2	1214.43	0.89326	0.248	2.943	pooled-1
IPI00022426	5759	R.TVAACNLPIVR.G	1	2	1214.43	0.30366	0.324	2.949	pooled-10
IPI00022426	5873	R.TVAACNLPIVR.G	1	1	1214.43	0.7323	0.32	2.527	pooled-10
IPI00022426	5878	R.TVAACNLPIVR.G	1	1	1214.43	-0.23926	0.231	2.917	pooled-10
IPI00022426	5932	R.TVAACNLPIVR.G	1	2	1214.43	0.22737	0.388	4.176	pooled-10
IPI00022426	5942	R.TVAACNLPIVR.G	1	2	1214.43	0.43208	0.39	4.103	pooled-10
IPI00022426	5952	R.TVAACNLPIVR.G	1	2	1214.43	0.29085	0.374	4.014	pooled-10
IPI00022426	5984	R.TVAACNLPIVR.G	1	2	1214.43	1.3072	0.433	3.636	pooled-10
IPI00022426	6130	R.TVAACNLPIVR.G	1	2	1214.43	0.72139	0.325	3.082	pooled-10
IPI00022426	5768	R.TVAACNLPIVR.G	1	2	1214.43	-1.13494	0.27	3.548	pooled-11
IPI00022426	5772	R.TVAACNLPIVR.G	1	2	1214.43	-1.3333	0.221	3.385	pooled-11
IPI00022426	5784	R.TVAACNLPIVR.G	1	2	1214.43	0.6053	0.337	2.922	pooled-11
IPI00022426	5794	R.TVAACNLPIVR.G	1	2	1214.43	0.72578	0.323	2.905	pooled-11
IPI00022426	5864	R.TVAACNLPIVR.G	1	1	1214.43	-0.30725	0.249	2.304	pooled-11
IPI00022426	5915	R.TVAACNLPIVR.G	1	1	1214.43	0.74902	0.214	2.083	pooled-11
IPI00022426	5925	R.TVAACNLPIVR.G	1	1	1214.43	0.62329	0.344	2.784	pooled-11
IPI00022426	5952	R.TVAACNLPIVR.G	1	2	1214.43	0.00776	0.402	4.188	pooled-11
IPI00022426	5962	R.TVAACNLPIVR.G	1	2	1214.43	-0.93999	0.365	4.242	pooled-11
IPI00022426	5972	R.TVAACNLPIVR.G	1	2	1214.43	0.6523	0.389	4.012	pooled-11
IPI00022426	5982	R.TVAACNLPIVR.G	1	2	1214.43	0.07588	0.337	3.851	pooled-11
IPI00022426	6155	R.TVAACNLPIVR.G	1	2	1214.43	0.25288	0.291	3.086	pooled-11
IPI00022426	5734	R.TVAACNLPIVR.G	1	2	1214.43	-1.37993	0.287	3.35	pooled-12
IPI00022426	5754	R.TVAACNLPIVR.G	1	2	1214.43	0.96065	0.336	3.476	pooled-12
IPI00022426	5764	R.TVAACNLPIVR.G	1	2	1214.43	0.29487	0.367	3.743	pooled-12
IPI00022426	5922	R.TVAACNLPIVR.G	1	2	1214.43	0.18977	0.364	4.071	pooled-12
IPI00022426	5932	R.TVAACNLPIVR.G	1	2	1214.43	0.378	0.376	4.003	pooled-12
IPI00022426	5942	R.TVAACNLPIVR.G	1	2	1214.43	0.23042	0.397	4.073	pooled-12
IPI00022426	6110	R.TVAACNLPIVR.G	1	2	1214.43	0.63984	0.34	2.857	pooled-12
IPI00022426	6119	R.TVAACNLPIVR.G	1	2	1214.43	0.67976	0.293	2.927	pooled-12
IPI00022426	5728	R.TVAACNLPIVR.G	1	2	1214.43	-1.18608	0.272	3.573	pooled-13
IPI00022426	5732	R.TVAACNLPIVR.G	1	2	1214.43	-1.18596	0.309	3.573	pooled-13
IPI00022426	5752	R.TVAACNLPIVR.G	1	2	1214.43	0.6634	0.375	3.328	pooled-13
IPI00022426	5932	R.TVAACNLPIVR.G	1	2	1214.43	0.21907	0.384	4.152	pooled-13
IPI00022426	5942	R.TVAACNLPIVR.G	1	2	1214.43	0.19624	0.396	4.129	pooled-13
IPI00022426	5762	R.TVAACNLPIVR.G	1	2	1214.43	-1.14751	0.271	3.84	pooled-14
IPI00022426	5772	R.TVAACNLPIVR.G	1	2	1214.43	0.18306	0.285	2.97	pooled-14
IPI00022426	5782	R.TVAACNLPIVR.G	1	2	1214.43	0.48506	0.328	2.853	pooled-14
IPI00022426	5866	R.TVAACNLPIVR.G	1	1	1214.43	0.771	0.307	2.067	pooled-14
IPI00022426	5875	R.TVAACNLPIVR.G	1	1	1214.43	0.72485	0.255	2.179	pooled-14
IPI00022426	5973	R.TVAACNLPIVR.G	1	2	1214.43	0.36006	0.398	3.976	pooled-14
IPI00022426	5979	R.TVAACNLPIVR.G	1	2	1214.43	-1.35564	0.355	4.217	pooled-14
IPI00022426	5983	R.TVAACNLPIVR.G	1	2	1214.43	0.08394	0.362	4.006	pooled-14
IPI00022426	5992	R.TVAACNLPIVR.G	1	2	1214.43	0.31111	0.367	3.671	pooled-14
IPI00022426	6152	R.TVAACNLPIVR.G	1	2	1214.43	0.62495	0.288	2.865	pooled-14
IPI00022426	5906	R.TVAACNLPIVR.G	1	2	1214.43	0.08711	0.286	3.339	pooled-15
IPI00022426	5935	R.TVAACNLPIVR.G	1	2	1214.43	0.28804	0.269	3.358	pooled-15
IPI00022426	6122	R.TVAACNLPIVR.G	1	2	1214.43	0.06099	0.361	3.998	pooled-15
IPI00022426	6132	R.TVAACNLPIVR.G	1	2	1214.43	0.51692	0.374	3.748	pooled-15
IPI00022426	6143	R.TVAACNLPIVR.G	1	2	1214.43	0.86763	0.331	3.599	pooled-15
IPI00022426	6304	R.TVAACNLPIVR.G	1	2	1214.43	0.54524	0.342	3.287	pooled-15
IPI00022426	6315	R.TVAACNLPIVR.G	1	2	1214.43	0.4814	0.341	3.126	pooled-15
IPI00022426	5759	R.TVAACNLPIVR.G	1	2	1214.43	-0.50505	0.216	2.977	pooled-16
IPI00022426	5765	R.TVAACNLPIVR.G	1	2	1214.43	-1.38689	0.32	3.389	pooled-16
IPI00022426	5780	R.TVAACNLPIVR.G	1	2	1214.43	0.77266	0.368	3.35	pooled-16
IPI00022426	5782	R.TVAACNLPIVR.G	1	2	1214.43	0.42488	0.342	3.763	pooled-16
IPI00022426	5962	R.TVAACNLPIVR.G	1	2	1214.43	0.21675	0.386	4.016	pooled-16
IPI00022426	5972	R.TVAACNLPIVR.G	1	2	1214.43	0.78853	0.397	3.927	pooled-16
IPI00022426	5982	R.TVAACNLPIVR.G	1	2	1214.43	0.53438	0.377	3.934	pooled-16
IPI00022426	5983	R.TVAACNLPIVR.G	1	2	1214.43	-0.86479	0.334	3.896	pooled-16
IPI00022426	5764	R.TVAACNLPIVR.G	1	2	1214.43	0.15193	0.341	3.371	pooled-17
IPI00022426	5784	R.TVAACNLPIVR.G	1	2	1214.43	0.1645	0.308	3.612	pooled-17
IPI00022426	5876	R.TVAACNLPIVR.G	1	1	1214.43	-0.36792	0.205	2.26	pooled-17
IPI00022426	5972	R.TVAACNLPIVR.G	1	2	1214.43	0.27058	0.384	4.076	pooled-17
IPI00022426	6136	R.TVAACNLPIVR.G	1	2	1214.43	0.69136	0.365	2.833	pooled-17
IPI00022426	5759	R.TVAACNLPIVR.G	1	2	1214.43	0.19758	0.353	3.842	pooled-18
IPI00022426	5764	R.TVAACNLPIVR.G	1	2	1214.43	0.34126	0.278	3.531	pooled-18
IPI00022426	5942	R.TVAACNLPIVR.G	1	2	1214.43	0.15718	0.383	4.139	pooled-18
IPI00022426	5952	R.TVAACNLPIVR.G	1	2	1214.43	-0.29033	0.358	4.074	pooled-18
IPI00022426	5963	R.TVAACNLPIVR.G	1	2	1214.43	0.75191	0.377	3.687	pooled-18
IPI00022426	5973	R.TVAACNLPIVR.G	1	2	1214.43	0.68037	0.396	3.795	pooled-18
IPI00022426	5692	R.TVAACNLPIVR.G	1	2	1214.43	-1.11479	0.264	3.183	pooled-19
IPI00022426	5743	R.TVAACNLPIVR.G	1	2	1214.43	0.08296	0.304	3.039	pooled-19
IPI00022426	5753	R.TVAACNLPIVR.G	1	2	1214.43	0.73884	0.377	3.234	pooled-19
IPI00022426	5912	R.TVAACNLPIVR.G	1	2	1214.43	0.22432	0.388	4.056	pooled-19
IPI00022426	5922	R.TVAACNLPIVR.G	1	2	1214.43	0.21931	0.38	3.895	pooled-19
IPI00022426	5709	R.TVAACNLPIVR.G	1	2	1214.43	-1.39433	0.345	3.483	pooled-2
IPI00022426	5734	R.TVAACNLPIVR.G	1	2	1214.43	0.62373	0.372	3.351	pooled-2
IPI00022426	5745	R.TVAACNLPIVR.G	1	2	1214.43	0.58272	0.36	3.613	pooled-2
IPI00022426	5865	R.TVAACNLPIVR.G	1	1	1214.43	0.7146	0.417	2.334	pooled-2
IPI00022426	5892	R.TVAACNLPIVR.G	1	2	1214.43	0.19551	0.376	3.968	pooled-2
IPI00022426	5902	R.TVAACNLPIVR.G	1	2	1214.43	0.50496	0.396	4.081	pooled-2
IPI00022426	5912	R.TVAACNLPIVR.G	1	2	1214.43	-0.01225	0.393	4.197	pooled-2
IPI00022426	6055	R.TVAACNLPIVR.G	1	2	1214.43	0.23726	0.316	3.126	pooled-2
IPI00022426	6067	R.TVAACNLPIVR.G	1	2	1214.43	-0.67021	0.283	3.63	pooled-2
IPI00022426	6658	R.TVAACNLPIVR.G	1	2	1214.43	-0.16326	0.27	2.9	pooled-2
IPI00022426	5710	R.TVAACNLPIVR.G	1	2	1214.43	-1.03923	0.299	3.68	pooled-20
IPI00022426	5714	R.TVAACNLPIVR.G	1	2	1214.43	0.40413	0.325	3.615	pooled-20
IPI00022426	5724	R.TVAACNLPIVR.G	1	2	1214.43	0.23811	0.368	4.044	pooled-20
IPI00022426	5902	R.TVAACNLPIVR.G	1	2	1214.43	0.69624	0.403	3.926	pooled-20
IPI00022426	5903	R.TVAACNLPIVR.G	1	2	1214.43	-1.01946	0.364	4.006	pooled-20
IPI00022426	5912	R.TVAACNLPIVR.G	1	2	1214.43	0.62117	0.389	4.087	pooled-20
IPI00022426	5922	R.TVAACNLPIVR.G	1	2	1214.43	0.84321	0.398	3.933	pooled-20
IPI00022426	5698	R.TVAACNLPIVR.G	1	2	1214.43	-0.97881	0.318	3.798	pooled-21
IPI00022426	5704	R.TVAACNLPIVR.G	1	2	1214.43	-1.16826	0.251	3.493	pooled-21
IPI00022426	5723	R.TVAACNLPIVR.G	1	2	1214.43	0.44758	0.297	3.628	pooled-21
IPI00022426	5733	R.TVAACNLPIVR.G	1	2	1214.43	0.24605	0.279	3.869	pooled-21
IPI00022426	5923	R.TVAACNLPIVR.G	1	2	1214.43	0.65877	0.404	3.779	pooled-21
IPI00022426	5924	R.TVAACNLPIVR.G	1	2	1214.43	-0.78349	0.378	4.19	pooled-21
IPI00022426	5933	R.TVAACNLPIVR.G	1	2	1214.43	0.61104	0.351	3.631	pooled-21
IPI00022426	5943	R.TVAACNLPIVR.G	1	2	1214.43	0.77839	0.411	3.544	pooled-21
IPI00022426	5685	R.TVAACNLPIVR.G	1	2	1214.43	-1.27837	0.357	3.177	pooled-22
IPI00022426	5693	R.TVAACNLPIVR.G	1	2	1214.43	0.33809	0.356	3.896	pooled-22
IPI00022426	5702	R.TVAACNLPIVR.G	1	2	1214.43	0.30098	0.359	3.982	pooled-22
IPI00022426	5810	R.TVAACNLPIVR.G	1	1	1214.43	-0.31738	0.215	2.666	pooled-22
IPI00022426	5882	R.TVAACNLPIVR.G	1	2	1214.43	0.36738	0.371	4.116	pooled-22
IPI00022426	5892	R.TVAACNLPIVR.G	1	2	1214.43	0.35762	0.375	4.159	pooled-22
IPI00022426	5902	R.TVAACNLPIVR.G	1	2	1214.43	0.09041	0.336	3.951	pooled-22
IPI00022426	6065	R.TVAACNLPIVR.G	1	2	1214.43	0.54207	0.293	2.95	pooled-22
IPI00022426	5698	R.TVAACNLPIVR.G	1	2	1214.43	0.30733	0.341	3.586	pooled-23
IPI00022426	5704	R.TVAACNLPIVR.G	1	2	1214.43	0.23286	0.341	3.985	pooled-23
IPI00022426	5882	R.TVAACNLPIVR.G	1	2	1214.43	0.12056	0.369	3.993	pooled-23
IPI00022426	5892	R.TVAACNLPIVR.G	1	2	1214.43	0.77009	0.388	3.749	pooled-23
IPI00022426	5893	R.TVAACNLPIVR.G	1	2	1214.43	-0.82598	0.332	4.093	pooled-23
IPI00022426	5724	R.TVAACNLPIVR.G	1	2	1214.43	0.2032	0.362	2.952	pooled-24
IPI00022426	5737	R.TVAACNLPIVR.G	1	2	1214.43	-1.01909	0.328	3.769	pooled-24
IPI00022426	5753	R.TVAACNLPIVR.G	1	2	1214.43	0.24507	0.361	4.101	pooled-24
IPI00022426	5763	R.TVAACNLPIVR.G	1	2	1214.43	0.35115	0.401	3.377	pooled-24
IPI00022426	5942	R.TVAACNLPIVR.G	1	2	1214.43	0.10542	0.361	3.923	pooled-24
IPI00022426	5952	R.TVAACNLPIVR.G	1	2	1214.43	0.09102	0.375	4.137	pooled-24
IPI00022426	5963	R.TVAACNLPIVR.G	1	2	1214.43	0.63826	0.356	3.109	pooled-24
IPI00022426	6138	R.TVAACNLPIVR.G	1	2	1214.43	0.74739	0.355	2.906	pooled-24
IPI00022426	6143	R.TVAACNLPIVR.G	1	2	1214.43	0.65449	0.304	2.996	pooled-24
IPI00022426	5997	R.TVAACNLPIVR.G	1	2	1214.43	0.40791	0.284	3.332	pooled-25
IPI00022426	6002	R.TVAACNLPIVR.G	1	2	1214.43	-1.34465	0.359	2.934	pooled-25
IPI00022426	6015	R.TVAACNLPIVR.G	1	2	1214.43	0.65181	0.39	3.737	pooled-25
IPI00022426	6022	R.TVAACNLPIVR.G	1	2	1214.43	0.24141	0.295	3.612	pooled-25
IPI00022426	6192	R.TVAACNLPIVR.G	1	2	1214.43	0.18159	0.376	4.092	pooled-25
IPI00022426	6202	R.TVAACNLPIVR.G	1	2	1214.43	0.93037	0.412	3.452	pooled-25
IPI00022426	6203	R.TVAACNLPIVR.G	1	2	1214.43	-0.50774	0.402	4.23	pooled-25
IPI00022426	5723	R.TVAACNLPIVR.G	1	2	1214.43	-1.22856	0.342	3.703	pooled-26
IPI00022426	5748	R.TVAACNLPIVR.G	1	2	1214.43	0.74153	0.319	3.494	pooled-26
IPI00022426	5753	R.TVAACNLPIVR.G	1	2	1214.43	0.26387	0.354	3.765	pooled-26
IPI00022426	5870	R.TVAACNLPIVR.G	1	1	1214.43	-0.49109	0.31	3.008	pooled-26
IPI00022426	5922	R.TVAACNLPIVR.G	1	2	1214.43	0.24837	0.39	4.056	pooled-26
IPI00022426	5933	R.TVAACNLPIVR.G	1	2	1214.43	0.02925	0.398	3.925	pooled-26
IPI00022426	5942	R.TVAACNLPIVR.G	1	2	1214.43	0.40303	0.39	4.048	pooled-26
IPI00022426	5943	R.TVAACNLPIVR.G	1	2	1214.43	-1.07109	0.337	4.135	pooled-26
IPI00022426	5699	R.TVAACNLPIVR.G	1	2	1214.43	-1.17803	0.218	3.042	pooled-27
IPI00022426	5713	R.TVAACNLPIVR.G	1	2	1214.43	0.58406	0.344	3.648	pooled-27
IPI00022426	5723	R.TVAACNLPIVR.G	1	2	1214.43	0.0544	0.313	2.981	pooled-27
IPI00022426	5872	R.TVAACNLPIVR.G	1	2	1214.43	1.31013	0.414	3.488	pooled-27
IPI00022426	5704	R.TVAACNLPIVR.G	1	2	1214.43	-1.06938	0.358	3.377	pooled-28
IPI00022426	5718	R.TVAACNLPIVR.G	1	2	1214.43	0.32088	0.358	4.076	pooled-28
IPI00022426	5833	R.TVAACNLPIVR.G	1	1	1214.43	0.85449	0.344	2.348	pooled-28
IPI00022426	5864	R.TVAACNLPIVR.G	1	1	1214.43	0.79688	0.394	2.546	pooled-28
IPI00022426	5902	R.TVAACNLPIVR.G	1	2	1214.43	0.201	0.341	3.948	pooled-28
IPI00022426	5912	R.TVAACNLPIVR.G	1	2	1214.43	0.25386	0.388	4.004	pooled-28
IPI00022426	5922	R.TVAACNLPIVR.G	1	2	1214.43	0.17244	0.361	3.98	pooled-28
IPI00022426	6085	R.TVAACNLPIVR.G	1	2	1214.43	0.41206	0.366	3.068	pooled-28
IPI00022426	5693	R.TVAACNLPIVR.G	1	2	1214.43	-1.10307	0.273	3.584	pooled-29
IPI00022426	5703	R.TVAACNLPIVR.G	1	2	1214.43	0.2856	0.356	3.84	pooled-29
IPI00022426	5715	R.TVAACNLPIVR.G	1	2	1214.43	0.21907	0.277	3.947	pooled-29
IPI00022426	5793	R.TVAACNLPIVR.G	1	1	1214.43	0.81421	0.214	2.126	pooled-29
IPI00022426	5810	R.TVAACNLPIVR.G	1	1	1214.43	0.61182	0.262	2.341	pooled-29
IPI00022426	5882	R.TVAACNLPIVR.G	1	2	1214.43	0.92329	0.403	3.815	pooled-29
IPI00022426	5883	R.TVAACNLPIVR.G	1	2	1214.43	-0.62236	0.36	4.164	pooled-29
IPI00022426	5893	R.TVAACNLPIVR.G	1	2	1214.43	0.68135	0.395	3.948	pooled-29
IPI00022426	5923	R.TVAACNLPIVR.G	1	2	1214.43	0.53853	0.248	3.137	pooled-29
IPI00022426	6080	R.TVAACNLPIVR.G	1	2	1214.43	-0.66496	0.229	3.238	pooled-29
IPI00022426	5783	R.TVAACNLPIVR.G	1	2	1214.43	0.60432	0.37	3.183	pooled-3
IPI00022426	5942	R.TVAACNLPIVR.G	1	2	1214.43	0.24275	0.385	4.212	pooled-3
IPI00022426	5952	R.TVAACNLPIVR.G	1	2	1214.43	0.37642	0.394	3.938	pooled-3
IPI00022426	5962	R.TVAACNLPIVR.G	1	2	1214.43	0.29548	0.388	4.107	pooled-3
IPI00022426	6120	R.TVAACNLPIVR.G	1	2	1214.43	0.21528	0.302	3.164	pooled-3
IPI00022426	5694	R.TVAACNLPIVR.G	1	2	1214.43	-1.24565	0.323	3.462	pooled-30
IPI00022426	5714	R.TVAACNLPIVR.G	1	2	1214.43	0.41621	0.333	3.621	pooled-30
IPI00022426	5734	R.TVAACNLPIVR.G	1	2	1214.43	0.57466	0.348	3.718	pooled-30
IPI00022426	5913	R.TVAACNLPIVR.G	1	2	1214.43	0.17732	0.362	3.734	pooled-30
IPI00022426	6198	R.TVAACNLPIVR.G	1	2	1214.43	0.42036	0.362	3.351	pooled-31
IPI00022426	6325	R.TVAACNLPIVR.G	1	1	1214.43	0.59668	0.26	1.81	pooled-31
IPI00022426	6392	R.TVAACNLPIVR.G	1	2	1214.43	0.14815	0.342	3.786	pooled-31
IPI00022426	6402	R.TVAACNLPIVR.G	1	2	1214.43	0.21004	0.376	4.274	pooled-31
IPI00022426	6412	R.TVAACNLPIVR.G	1	2	1214.43	0.25923	0.392	4.235	pooled-31
IPI00022426	6624	R.TVAACNLPIVR.G	1	2	1214.43	0.64924	0.333	2.891	pooled-31
IPI00022426	6068	R.TVAACNLPIVR.G	1	2	1214.43	-0.77617	0.345	3.571	pooled-32
IPI00022426	6083	R.TVAACNLPIVR.G	1	2	1214.43	0.25899	0.345	3.208	pooled-32
IPI00022426	6238	R.TVAACNLPIVR.G	1	1	1214.43	-0.28284	0.259	2.567	pooled-32
IPI00022426	6282	R.TVAACNLPIVR.G	1	2	1214.43	0.20991	0.319	4.05	pooled-32
IPI00022426	6292	R.TVAACNLPIVR.G	1	2	1214.43	0.27461	0.369	3.915	pooled-32
IPI00022426	6302	R.TVAACNLPIVR.G	1	2	1214.43	0.22139	0.369	4.032	pooled-32
[truncated: 14,524 more rows]

## Sheet: Male1
IPI Number	Scan Number	Sequence	Rank	Charge	MH+	DeltaM	DeltaCn	Xcorr	Dataset	Single Peptide
IPI00022426	11423	K.WYNLAIGSTCPWLKK.I	1	2	1838.13	0.04768	0.398	4.254	male1-1
IPI00022426	11758	K.WYNLAIGSTCPWLKK.I	1	2	1838.13	0.56184	0.354	4.491	male1-10
IPI00022426	11763	K.WYNLAIGSTCPWLKK.I	1	2	1838.13	-0.1823	0.369	4.557	male1-10
IPI00022426	11766	K.WYNLAIGSTCPWLKK.I	1	3	1838.13	-0.1702	0.375	3.382	male1-10
IPI00022426	11714	K.WYNLAIGSTCPWLKK.I	1	2	1838.13	1.15095	0.396	4.592	male1-11
IPI00022426	11719	K.WYNLAIGSTCPWLKK.I	1	2	1838.13	-0.37737	0.325	4.598	male1-11
IPI00022426	11702	K.WYNLAIGSTCPWLKK.I	1	2	1838.13	-1.03118	0.261	4.61	male1-12
IPI00022426	11736	K.WYNLAIGSTCPWLKK.I	1	2	1838.13	-0.66887	0.373	4.454	male1-12
IPI00022426	11896	K.WYNLAIGSTCPWLKK.I	1	2	1838.13	-0.89495	0.272	4.724	male1-2
IPI00022426	11905	K.WYNLAIGSTCPWLKK.I	1	2	1838.13	0.48665	0.225	2.829	male1-2
IPI00022426	11939	K.WYNLAIGSTCPWLKK.I	1	2	1838.13	-0.67204	0.301	4.513	male1-4
IPI00022426	11945	K.WYNLAIGSTCPWLKK.I	1	2	1838.13	-0.26482	0.283	4.363	male1-4
IPI00022426	11889	K.WYNLAIGSTCPWLKK.I	1	2	1838.13	-1.11101	0.384	4.429	male1-5
IPI00022426	11949	K.WYNLAIGSTCPWLKK.I	1	3	1838.13	0.18081	0.402	3.334	male1-6
IPI00022426	11842	K.WYNLAIGSTCPWLKK.I	1	3	1838.13	-0.63218	0.409	3.356	male1-7
IPI00022426	11862	K.WYNLAIGSTCPWLKK.I	1	2	1838.13	-0.08318	0.31	4.516	male1-7
IPI00022426	11833	K.WYNLAIGSTCPWLKK.I	1	3	1838.13	0.12149	0.302	3.6	male1-8
IPI00022426	11785	K.WYNLAIGSTCPWLKK.I	1	2	1838.13	-1.08953	0.326	4.389	male1-9
IPI00022426	11803	K.WYNLAIGSTCPWLKK.I	1	2	1838.13	0.0677	0.346	4.375	male1-9
IPI00022426	12922	K.WYNLAIGSTCPWLK.K	1	2	1709.96	0.15413	0.484	4.991	male1-1
IPI00022426	12932	K.WYNLAIGSTCPWLK.K	1	2	1709.96	-1.05791	0.478	5.112	male1-1
IPI00022426	12942	K.WYNLAIGSTCPWLK.K	1	2	1709.96	0.45369	0.525	5.018	male1-1
IPI00022426	12953	K.WYNLAIGSTCPWLK.K	1	2	1709.96	0.31819	0.496	4.981	male1-1
IPI00022426	13282	K.WYNLAIGSTCPWLK.K	1	2	1709.96	-0.19768	0.447	4.644	male1-10
IPI00022426	13292	K.WYNLAIGSTCPWLK.K	1	2	1709.96	-0.92449	0.497	5.058	male1-10
IPI00022426	13302	K.WYNLAIGSTCPWLK.K	1	2	1709.96	0.72932	0.487	4.85	male1-10
IPI00022426	13310	K.WYNLAIGSTCPWLK.K	1	1	1709.96	-0.02295	0.453	3.141	male1-10
IPI00022426	13322	K.WYNLAIGSTCPWLK.K	1	2	1709.96	0.75105	0.559	5.174	male1-10
IPI00022426	13222	K.WYNLAIGSTCPWLK.K	1	2	1709.96	-0.09563	0.5	4.578	male1-11
IPI00022426	13232	K.WYNLAIGSTCPWLK.K	1	2	1709.96	-0.18718	0.48	5.154	male1-11
IPI00022426	13234	K.WYNLAIGSTCPWLK.K	1	1	1709.96	-1.18286	0.489	3.091	male1-11
IPI00022426	13243	K.WYNLAIGSTCPWLK.K	1	1	1709.96	-0.56104	0.471	3.393	male1-11
IPI00022426	13315	K.WYNLAIGSTCPWLK.K	1	2	1709.96	0.8863	0.47	3.842	male1-11
IPI00022426	13232	K.WYNLAIGSTCPWLK.K	1	2	1709.96	0.01448	0.508	4.438	male1-12
IPI00022426	13242	K.WYNLAIGSTCPWLK.K	1	2	1709.96	-1.11882	0.487	5.253	male1-12
IPI00022426	13252	K.WYNLAIGSTCPWLK.K	1	2	1709.96	0.15608	0.472	5.058	male1-12
IPI00022426	13263	K.WYNLAIGSTCPWLK.K	1	2	1709.96	0.73176	0.542	5.286	male1-12
IPI00022426	13288	K.WYNLAIGSTCPWLK.K	1	1	1709.96	-0.98718	0.473	3.298	male1-12
IPI00022426	13404	K.WYNLAIGSTCPWLK.K	1	2	1709.96	-1.37346	0.432	5.138	male1-2
IPI00022426	13412	K.WYNLAIGSTCPWLK.K	1	2	1709.96	0.12825	0.5	4.755	male1-2
IPI00022426	13422	K.WYNLAIGSTCPWLK.K	1	2	1709.96	0.00764	0.469	4.898	male1-2
IPI00022426	13442	K.WYNLAIGSTCPWLK.K	1	2	1709.96	1.04109	0.483	4.849	male1-2
IPI00022426	13462	K.WYNLAIGSTCPWLK.K	1	2	1709.96	0.80012	0.455	4.136	male1-3
IPI00022426	13463	K.WYNLAIGSTCPWLK.K	1	2	1709.96	-0.60356	0.441	5.052	male1-3
IPI00022426	13482	K.WYNLAIGSTCPWLK.K	1	2	1709.96	0.84956	0.494	4.777	male1-3
IPI00022426	13492	K.WYNLAIGSTCPWLK.K	1	2	1709.96	0.66316	0.53	5.004	male1-3
IPI00022426	13455	K.WYNLAIGSTCPWLK.K	1	2	1709.96	0.00484	0.439	3.891	male1-4
IPI00022426	13464	K.WYNLAIGSTCPWLK.K	1	2	1709.96	-0.62053	0.479	5.05	male1-4
IPI00022426	13479	K.WYNLAIGSTCPWLK.K	1	2	1709.96	0.57808	0.477	5.109	male1-4
IPI00022426	13492	K.WYNLAIGSTCPWLK.K	1	2	1709.96	0.8072	0.518	4.92	male1-4
IPI00022426	13432	K.WYNLAIGSTCPWLK.K	1	2	1709.96	0.10969	0.435	4.461	male1-5
IPI00022426	13442	K.WYNLAIGSTCPWLK.K	1	2	1709.96	0.14351	0.514	4.97	male1-5
IPI00022426	13462	K.WYNLAIGSTCPWLK.K	1	2	1709.96	-1.26286	0.421	5.535	male1-6
IPI00022426	13472	K.WYNLAIGSTCPWLK.K	1	2	1709.96	0.08003	0.454	4.883	male1-6
IPI00022426	13482	K.WYNLAIGSTCPWLK.K	1	2	1709.96	0.85505	0.524	5.028	male1-6
IPI00022426	13393	K.WYNLAIGSTCPWLK.K	1	2	1709.96	0.00349	0.499	4.871	male1-7
IPI00022426	13402	K.WYNLAIGSTCPWLK.K	1	2	1709.96	0.05867	0.476	5.016	male1-7
IPI00022426	13358	K.WYNLAIGSTCPWLK.K	1	2	1709.96	0.24727	0.497	4.907	male1-8
IPI00022426	13362	K.WYNLAIGSTCPWLK.K	1	2	1709.96	-0.27739	0.443	5.084	male1-8
IPI00022426	13385	K.WYNLAIGSTCPWLK.K	1	1	1709.96	0.07178	0.474	3.209	male1-8
IPI00022426	13392	K.WYNLAIGSTCPWLK.K	1	1	1709.96	0.04907	0.488	2.999	male1-8
IPI00022426	13312	K.WYNLAIGSTCPWLK.K	1	2	1709.96	0.04207	0.479	4.912	male1-9
IPI00022426	13322	K.WYNLAIGSTCPWLK.K	1	2	1709.96	0.04146	0.467	5.163	male1-9
IPI00022426	13332	K.WYNLAIGSTCPWLK.K	1	2	1709.96	-0.11333	0.443	5.091	male1-9
IPI00022426	13333	K.WYNLAIGSTCPWLK.K	1	1	1709.96	-0.0686	0.457	3.367	male1-9
IPI00022426	13343	K.WYNLAIGSTCPWLK.K	1	1	1709.96	-0.07288	0.457	3.044	male1-9
IPI00022426	13402	R.VVAQGVGIPEDSIFTMADRGECVPGEQEPEPILIPR.V	1	3	3908.38	-1.39878	0.584	5.383	male1-1
IPI00022426	13492	R.VVAQGVGIPEDSIFTMADRGECVPGEQEPEPILIPR.V	1	3	3908.38	0.67984	0.612	3.783	male1-1
IPI00022426	13502	R.VVAQGVGIPEDSIFTMADRGECVPGEQEPEPILIPR.V	1	3	3908.38	0.91055	0.577	4.376	male1-1
IPI00022426	13725	R.VVAQGVGIPEDSIFTMADRGECVPGEQEPEPILIPR.V	1	3	3908.38	0.50515	0.654	4.456	male1-10
IPI00022426	13682	R.VVAQGVGIPEDSIFTMADRGECVPGEQEPEPILIPR.V	1	3	3908.38	0.97427	0.624	4.205	male1-11
IPI00022426	13690	R.VVAQGVGIPEDSIFTMADRGECVPGEQEPEPILIPR.V	1	3	3908.38	0.48098	0.68	4.434	male1-12
IPI00022426	13876	R.VVAQGVGIPEDSIFTMADRGECVPGEQEPEPILIPR.V	1	3	3908.38	-0.57993	0.648	5.313	male1-2
IPI00022426	13893	R.VVAQGVGIPEDSIFTMADRGECVPGEQEPEPILIPR.V	1	3	3908.38	1.03067	0.689	4.972	male1-2
IPI00022426	13894	R.VVAQGVGIPEDSIFTMADRGECVPGEQEPEPILIPR.V	1	3	3908.38	-0.77256	0.583	5.213	male1-3
IPI00022426	13903	R.VVAQGVGIPEDSIFTMADRGECVPGEQEPEPILIPR.V	1	3	3908.38	-1.00034	0.633	4.6	male1-3
IPI00022426	13912	R.VVAQGVGIPEDSIFTMADRGECVPGEQEPEPILIPR.V	1	3	3908.38	0.63882	0.665	5.689	male1-3
IPI00022426	13922	R.VVAQGVGIPEDSIFTMADRGECVPGEQEPEPILIPR.V	1	3	3908.38	0.93545	0.604	4.824	male1-3
IPI00022426	13923	R.VVAQGVGIPEDSIFTMADRGECVPGEQEPEPILIPR.V	1	3	3908.38	0.84207	0.685	4.126	male1-4
IPI00022426	13885	R.VVAQGVGIPEDSIFTMADRGECVPGEQEPEPILIPR.V	1	3	3908.38	0.21988	0.705	4.444	male1-6
IPI00022426	13893	R.VVAQGVGIPEDSIFTMADRGECVPGEQEPEPILIPR.V	1	3	3908.38	0.43008	0.639	4.502	male1-6
IPI00022426	13873	R.VVAQGVGIPEDSIFTMADRGECVPGEQEPEPILIPR.V	1	3	3908.38	-0.8967	0.536	3.918	male1-7
IPI00022426	14023	R.VVAQGVGIPEDSIFTMADRGECVPGEQEPEPILIPR.V	1	3	3908.38	1.07608	0.61	4.1	male1-7
IPI00022426	13833	R.VVAQGVGIPEDSIFTMADRGECVPGEQEPEPILIPR.V	1	3	3908.38	0.20779	0.634	4.44	male1-8
IPI00022426	13842	R.VVAQGVGIPEDSIFTMADRGECVPGEQEPEPILIPR.V	1	3	3908.38	-1.00949	0.671	5.171	male1-8
IPI00022426	13882	R.VVAQGVGIPEDSIFTMADRGECVPGEQEPEPILIPR.V	1	3	3908.38	-0.48838	0.707	4.966	male1-9
IPI00022426	13902	R.VVAQGVGIPEDSIFTMADRGECVPGEQEPEPILIPR.V	1	3	3908.38	1.09658	0.586	4.014	male1-9
IPI00022426	11859	R.VVAQGVGIPEDSIFTMADR.G	1	2	2006.27	0.29744	0.618	4.169	male1-1
IPI00022426	12174	R.VVAQGVGIPEDSIFTMADR.G	1	2	2006.27	0.4759	0.585	3.916	male1-10
IPI00022426	12118	R.VVAQGVGIPEDSIFTMADR.G	1	2	2006.27	-0.38957	0.589	3.905	male1-11
IPI00022426	12145	R.VVAQGVGIPEDSIFTMADR.G	1	2	2006.27	0.33919	0.606	4.208	male1-11
IPI00022426	12116	R.VVAQGVGIPEDSIFTMADR.G	1	2	2006.27	-0.16814	0.501	3.229	male1-12
IPI00022426	12298	R.VVAQGVGIPEDSIFTMADR.G	1	2	2006.27	-0.57854	0.629	4.115	male1-3
IPI00022426	12339	R.VVAQGVGIPEDSIFTMADR.G	1	2	2006.27	-1.11125	0.564	4.013	male1-5
IPI00022426	12323	R.VVAQGVGIPEDSIFTMADR.G	1	2	2006.27	0.64607	0.525	3.971	male1-6
IPI00022426	12333	R.VVAQGVGIPEDSIFTMADR.G	1	2	2006.27	-0.47942	0.495	4.248	male1-6
IPI00022426	12260	R.VVAQGVGIPEDSIFTMADR.G	1	2	2006.27	-0.101	0.567	3.992	male1-8
IPI00022426	12276	R.VVAQGVGIPEDSIFTMADR.G	1	2	2006.27	0.9825	0.51	3.23	male1-8
IPI00022426	12207	R.VVAQGVGIPEDSIFTMADR.G	1	2	2006.27	-0.59294	0.595	4.456	male1-9
IPI00022426	12222	R.VVAQGVGIPEDSIFTMADR.G	1	2	2006.27	0.28181	0.621	4.268	male1-9
IPI00022426	6713	R.TVAACNLPIVRGPCR.A	1	2	1684.95	0.74971	0.265	2.808	male1-1
IPI00022426	7132	R.TVAACNLPIVRGPCR.A	1	2	1684.95	0.57783	0.229	3.009	male1-2
IPI00022426	7012	R.TVAACNLPIVRGPCR.A	1	2	1684.95	0.27595	0.213	2.95	male1-5
IPI00022426	7163	R.TVAACNLPIVRGPCR.A	1	2	1684.95	-0.66496	0.202	2.899	male1-5
IPI00022426	7222	R.TVAACNLPIVRGPCR.A	1	2	1684.95	0.21626	0.241	2.937	male1-7
IPI00022426	6912	R.TVAACNLPIVRGPCR.A	1	2	1684.95	1.05879	0.404	3.048	male1-8
IPI00022426	7370	R.TVAACNLPIVRGPCR.A	1	2	1684.95	-0.61626	0.427	3.224	male1-8
IPI00022426	7205	R.TVAACNLPIVRGPCR.A	1	2	1684.95	0.13093	0.302	2.881	male1-9
IPI00022426	6802	R.TVAACNLPIVR.G	1	2	1214.43	0.39058	0.37	3.707	male1-1
IPI00022426	6803	R.TVAACNLPIVR.G	1	2	1214.43	-1.23125	0.403	4.432	male1-1
IPI00022426	6815	R.TVAACNLPIVR.G	1	2	1214.43	1.38887	0.374	3.411	male1-1
IPI00022426	6822	R.TVAACNLPIVR.G	1	2	1214.43	0.58955	0.408	3.891	male1-1
IPI00022426	6838	R.TVAACNLPIVR.G	1	1	1214.43	-0.0481	0.359	2.498	male1-1
IPI00022426	6848	R.TVAACNLPIVR.G	1	1	1214.43	0.55664	0.342	2.247	male1-1
IPI00022426	6849	R.TVAACNLPIVR.G	1	1	1214.43	-0.26953	0.356	2.737	male1-1
IPI00022426	6852	R.TVAACNLPIVR.G	1	1	1214.43	0.58618	0.339	2.336	male1-1
IPI00022426	6962	R.TVAACNLPIVR.G	1	2	1214.43	0.08223	0.307	3.66	male1-1
IPI00022426	6973	R.TVAACNLPIVR.G	1	2	1214.43	0.49556	0.329	3.498	male1-1
IPI00022426	6983	R.TVAACNLPIVR.G	1	2	1214.43	0.32673	0.384	3.598	male1-1
IPI00022426	7055	R.TVAACNLPIVR.G	1	2	1214.43	0.14863	0.331	3.612	male1-10
IPI00022426	7063	R.TVAACNLPIVR.G	1	2	1214.43	-0.35369	0.227	3.182	male1-10
IPI00022426	7100	R.TVAACNLPIVR.G	1	1	1214.43	0.59363	0.376	1.847	male1-10
IPI00022426	7117	R.TVAACNLPIVR.G	1	1	1214.43	0.82629	0.37	2.25	male1-10
IPI00022426	7222	R.TVAACNLPIVR.G	1	2	1214.43	-0.16301	0.414	4.285	male1-10
IPI00022426	7232	R.TVAACNLPIVR.G	1	2	1214.43	0.03731	0.395	4.169	male1-10
IPI00022426	7242	R.TVAACNLPIVR.G	1	2	1214.43	0.41768	0.339	3.73	male1-10
IPI00022426	7258	R.TVAACNLPIVR.G	1	1	1214.43	-0.31714	0.373	2.198	male1-10
IPI00022426	7436	R.TVAACNLPIVR.G	1	2	1214.43	0.56001	0.369	3.333	male1-10
IPI00022426	7446	R.TVAACNLPIVR.G	1	2	1214.43	0.01594	0.335	3.807	male1-10
IPI00022426	8239	R.TVAACNLPIVR.G	1	2	1214.43	-1.39348	0.292	2.929	male1-10
IPI00022426	7039	R.TVAACNLPIVR.G	1	2	1214.43	-0.05559	0.312	3.879	male1-11
IPI00022426	7046	R.TVAACNLPIVR.G	1	2	1214.43	-1.1292	0.363	3.661	male1-11
IPI00022426	7054	R.TVAACNLPIVR.G	1	2	1214.43	0.37288	0.361	3.698	male1-11
IPI00022426	7063	R.TVAACNLPIVR.G	1	2	1214.43	0.45772	0.319	3.193	male1-11
IPI00022426	7089	R.TVAACNLPIVR.G	1	1	1214.43	0.5874	0.419	2.21	male1-11
IPI00022426	7105	R.TVAACNLPIVR.G	1	1	1214.43	0.57568	0.382	2.192	male1-11
IPI00022426	7110	R.TVAACNLPIVR.G	1	1	1214.43	-0.41138	0.31	2.539	male1-11
IPI00022426	7222	R.TVAACNLPIVR.G	1	2	1214.43	0.37202	0.37	3.787	male1-11
IPI00022426	7223	R.TVAACNLPIVR.G	1	2	1214.43	-0.97368	0.369	4.1	male1-11
IPI00022426	7233	R.TVAACNLPIVR.G	1	2	1214.43	0.45405	0.353	3.761	male1-11
IPI00022426	7256	R.TVAACNLPIVR.G	1	2	1214.43	0.19697	0.251	3.153	male1-11
IPI00022426	7439	R.TVAACNLPIVR.G	1	2	1214.43	-0.35832	0.331	3.808	male1-11
IPI00022426	7513	R.TVAACNLPIVR.G	1	2	1214.43	0.28657	0.252	3.26	male1-11
IPI00022426	7046	R.TVAACNLPIVR.G	1	2	1214.43	0.06294	0.328	3.846	male1-12
IPI00022426	7053	R.TVAACNLPIVR.G	1	2	1214.43	0.10322	0.336	3.642	male1-12
IPI00022426	7099	R.TVAACNLPIVR.G	1	1	1214.43	0.646	0.29	2.202	male1-12
IPI00022426	7113	R.TVAACNLPIVR.G	1	1	1214.43	0.55408	0.404	2.267	male1-12
IPI00022426	7202	R.TVAACNLPIVR.G	1	2	1214.43	0.33613	0.412	4.202	male1-12
IPI00022426	7203	R.TVAACNLPIVR.G	1	2	1214.43	-0.98601	0.375	4.25	male1-12
IPI00022426	7212	R.TVAACNLPIVR.G	1	2	1214.43	0.21199	0.407	4.353	male1-12
IPI00022426	7232	R.TVAACNLPIVR.G	1	2	1214.43	0.45161	0.42	4.416	male1-12
IPI00022426	7416	R.TVAACNLPIVR.G	1	2	1214.43	0.45552	0.353	3.631	male1-12
IPI00022426	7436	R.TVAACNLPIVR.G	1	2	1214.43	-0.06352	0.32	3.879	male1-12
IPI00022426	7102	R.TVAACNLPIVR.G	1	2	1214.43	-1.31914	0.349	3.521	male1-2
IPI00022426	7113	R.TVAACNLPIVR.G	1	2	1214.43	-0.9832	0.385	4.251	male1-2
IPI00022426	7124	R.TVAACNLPIVR.G	1	2	1214.43	0.58687	0.417	4.077	male1-2
IPI00022426	7133	R.TVAACNLPIVR.G	1	2	1214.43	0.62202	0.406	3.835	male1-2
IPI00022426	7147	R.TVAACNLPIVR.G	1	1	1214.43	0.72705	0.374	2.274	male1-2
IPI00022426	7159	R.TVAACNLPIVR.G	1	1	1214.43	0.3103	0.318	2.419	male1-2
IPI00022426	7282	R.TVAACNLPIVR.G	1	2	1214.43	0.05635	0.405	4.281	male1-2
IPI00022426	7292	R.TVAACNLPIVR.G	1	2	1214.43	0.37984	0.413	4.158	male1-2
IPI00022426	7302	R.TVAACNLPIVR.G	1	2	1214.43	-0.56304	0.405	4.372	male1-2
IPI00022426	7322	R.TVAACNLPIVR.G	1	2	1214.43	0.63814	0.358	3.52	male1-2
IPI00022426	7333	R.TVAACNLPIVR.G	1	2	1214.43	0.52485	0.313	3.314	male1-2
IPI00022426	7489	R.TVAACNLPIVR.G	1	2	1214.43	0.56538	0.35	4.051	male1-2
IPI00022426	7494	R.TVAACNLPIVR.G	1	2	1214.43	0.22993	0.319	3.7	male1-2
IPI00022426	7698	R.TVAACNLPIVR.G	1	2	1214.43	0.10017	0.361	3.283	male1-2
IPI00022426	7043	R.TVAACNLPIVR.G	1	2	1214.43	-0.15825	0.294	3.327	male1-3
IPI00022426	7053	R.TVAACNLPIVR.G	1	2	1214.43	0.03096	0.411	3.855	male1-3
IPI00022426	7105	R.TVAACNLPIVR.G	1	1	1214.43	0.64331	0.3	2.338	male1-3
IPI00022426	7110	R.TVAACNLPIVR.G	1	1	1214.43	-0.2124	0.285	2.401	male1-3
IPI00022426	7116	R.TVAACNLPIVR.G	1	1	1214.43	0.6228	0.379	2.33	male1-3
IPI00022426	7202	R.TVAACNLPIVR.G	1	2	1214.43	0.0688	0.415	4.332	male1-3
IPI00022426	7212	R.TVAACNLPIVR.G	1	2	1214.43	-0.00603	0.407	4.363	male1-3
IPI00022426	7222	R.TVAACNLPIVR.G	1	2	1214.43	0.52376	0.416	4.141	male1-3
IPI00022426	7363	R.TVAACNLPIVR.G	1	2	1214.43	0.20381	0.293	3.649	male1-3
IPI00022426	7374	R.TVAACNLPIVR.G	1	2	1214.43	-0.03411	0.298	3.661	male1-3
IPI00022426	7074	R.TVAACNLPIVR.G	1	2	1214.43	-1.12407	0.327	3.677	male1-4
IPI00022426	7082	R.TVAACNLPIVR.G	1	2	1214.43	-0.99394	0.373	4.126	male1-4
IPI00022426	7092	R.TVAACNLPIVR.G	1	2	1214.43	0.04109	0.377	4.048	male1-4
IPI00022426	7103	R.TVAACNLPIVR.G	1	2	1214.43	0.50288	0.387	3.876	male1-4
IPI00022426	7132	R.TVAACNLPIVR.G	1	1	1214.43	0.67432	0.27	2.318	male1-4
IPI00022426	7136	R.TVAACNLPIVR.G	1	1	1214.43	-0.56006	0.351	2.84	male1-4
IPI00022426	7147	R.TVAACNLPIVR.G	1	1	1214.43	0.5907	0.255	2.303	male1-4
IPI00022426	7252	R.TVAACNLPIVR.G	1	2	1214.43	0.34651	0.398	4.314	male1-4
IPI00022426	7253	R.TVAACNLPIVR.G	1	2	1214.43	-1.34929	0.385	4.394	male1-4
IPI00022426	7262	R.TVAACNLPIVR.G	1	2	1214.43	0.33565	0.359	3.819	male1-4
IPI00022426	7272	R.TVAACNLPIVR.G	1	2	1214.43	0.5749	0.386	4.001	male1-4
IPI00022426	7425	R.TVAACNLPIVR.G	1	2	1214.43	0.06538	0.291	3.952	male1-4
IPI00022426	7436	R.TVAACNLPIVR.G	1	2	1214.43	-0.04204	0.319	3.962	male1-4
IPI00022426	7077	R.TVAACNLPIVR.G	1	2	1214.43	-0.10002	0.305	4.009	male1-5
IPI00022426	7087	R.TVAACNLPIVR.G	1	2	1214.43	-1.24407	0.351	3.697	male1-5
IPI00022426	7093	R.TVAACNLPIVR.G	1	2	1214.43	0.11238	0.377	3.536	male1-5
IPI00022426	7102	R.TVAACNLPIVR.G	1	2	1214.43	0.54194	0.41	3.615	male1-5
IPI00022426	7262	R.TVAACNLPIVR.G	1	2	1214.43	0.06416	0.398	4.182	male1-5
IPI00022426	7272	R.TVAACNLPIVR.G	1	2	1214.43	0.07796	0.399	4.134	male1-5
IPI00022426	7424	R.TVAACNLPIVR.G	1	2	1214.43	0.1783	0.319	3.682	male1-5
IPI00022426	7810	R.TVAACNLPIVR.G	1	2	1214.43	-1.38811	0.336	3.26	male1-5
IPI00022426	7128	R.TVAACNLPIVR.G	1	2	1214.43	-0.88628	0.326	3.597	male1-6
IPI00022426	7144	R.TVAACNLPIVR.G	1	2	1214.43	-1.08257	0.386	4.295	male1-6
IPI00022426	7189	R.TVAACNLPIVR.G	1	1	1214.43	0.76233	0.318	2.312	male1-6
IPI00022426	7280	R.TVAACNLPIVR.G	1	1	1214.43	1.30713	0.326	2.218	male1-6
IPI00022426	7292	R.TVAACNLPIVR.G	1	2	1214.43	0.3708	0.414	4.295	male1-6
IPI00022426	7677	R.TVAACNLPIVR.G	1	2	1214.43	0.21187	0.337	3.379	male1-6
IPI00022426	7950	R.TVAACNLPIVR.G	1	2	1214.43	-0.96282	0.311	3.755	male1-6
IPI00022426	7155	R.TVAACNLPIVR.G	1	2	1214.43	0.20503	0.332	3.548	male1-7
IPI00022426	7163	R.TVAACNLPIVR.G	1	2	1214.43	-0.825	0.371	3.903	male1-7
IPI00022426	7182	R.TVAACNLPIVR.G	1	2	1214.43	0.43977	0.384	4.075	male1-7
IPI00022426	7202	R.TVAACNLPIVR.G	1	2	1214.43	0.46235	0.409	4.173	male1-7
IPI00022426	7208	R.TVAACNLPIVR.G	1	1	1214.43	0.55005	0.387	2.645	male1-7
IPI00022426	7210	R.TVAACNLPIVR.G	1	1	1214.43	-0.3938	0.314	2.564	male1-7
IPI00022426	7342	R.TVAACNLPIVR.G	1	2	1214.43	-1.33879	0.356	4.121	male1-7
IPI00022426	7352	R.TVAACNLPIVR.G	1	2	1214.43	-0.00554	0.354	3.935	male1-7
IPI00022426	7362	R.TVAACNLPIVR.G	1	2	1214.43	0.45527	0.311	3.658	male1-7
IPI00022426	7363	R.TVAACNLPIVR.G	1	2	1214.43	-1.06182	0.287	3.973	male1-7
IPI00022426	7506	R.TVAACNLPIVR.G	1	2	1214.43	-0.21819	0.344	3.8	male1-7
IPI00022426	7538	R.TVAACNLPIVR.G	1	2	1214.43	0.19246	0.326	3.553	male1-7
IPI00022426	7960	R.TVAACNLPIVR.G	1	2	1214.43	-0.38823	0.22	3.157	male1-7
IPI00022426	7125	R.TVAACNLPIVR.G	1	2	1214.43	-0.07366	0.426	3.733	male1-8
IPI00022426	7135	R.TVAACNLPIVR.G	1	2	1214.43	0.42952	0.459	3.348	male1-8
IPI00022426	7136	R.TVAACNLPIVR.G	1	2	1214.43	-1.09136	0.368	4.263	male1-8
IPI00022426	7169	R.TVAACNLPIVR.G	1	1	1214.43	-0.25854	0.364	2.715	male1-8
IPI00022426	7178	R.TVAACNLPIVR.G	1	1	1214.43	0.68311	0.36	2.304	male1-8
IPI00022426	7185	R.TVAACNLPIVR.G	1	1	1214.43	0.4834	0.375	2.159	male1-8
IPI00022426	7272	R.TVAACNLPIVR.G	1	2	1214.43	0.35835	0.396	4.127	male1-8
IPI00022426	7273	R.TVAACNLPIVR.G	1	2	1214.43	-0.99199	0.396	4.399	male1-8
IPI00022426	7282	R.TVAACNLPIVR.G	1	2	1214.43	0.39424	0.393	3.798	male1-8
IPI00022426	7292	R.TVAACNLPIVR.G	1	2	1214.43	0.0262	0.397	4.11	male1-8
IPI00022426	7458	R.TVAACNLPIVR.G	1	2	1214.43	-0.02715	0.347	4.209	male1-8
IPI00022426	7476	R.TVAACNLPIVR.G	1	2	1214.43	0.29194	0.375	3.836	male1-8
IPI00022426	7095	R.TVAACNLPIVR.G	1	2	1214.43	0.01973	0.374	3.538	male1-9
IPI00022426	7106	R.TVAACNLPIVR.G	1	2	1214.43	-1.23967	0.375	3.865	male1-9
IPI00022426	7114	R.TVAACNLPIVR.G	1	2	1214.43	-0.00591	0.351	3.62	male1-9
IPI00022426	7128	R.TVAACNLPIVR.G	1	2	1214.43	0.61299	0.377	3.474	male1-9
IPI00022426	7155	R.TVAACNLPIVR.G	1	1	1214.43	0.58508	0.384	2.097	male1-9
IPI00022426	7166	R.TVAACNLPIVR.G	1	1	1214.43	0.7467	0.354	2.587	male1-9
IPI00022426	7282	R.TVAACNLPIVR.G	1	2	1214.43	0.48677	0.42	4.03	male1-9
IPI00022426	7283	R.TVAACNLPIVR.G	1	2	1214.43	-0.87114	0.397	4.431	male1-9
IPI00022426	7468	R.TVAACNLPIVR.G	1	2	1214.43	0.19295	0.342	3.493	male1-9
IPI00022426	7478	R.TVAACNLPIVR.G	1	2	1214.43	-0.01213	0.311	3.624	male1-9
IPI00022426	18175	R.MTVSTLVLGEGATEAEISMTSTR.W	1	2	2385.7	-1.39946	0.621	4.786	male1-1
IPI00022426	18432	R.MTVSTLVLGEGATEAEISMTSTR.W	1	2	2385.7	-1.1729	0.616	4.455	male1-1
IPI00022426	18467	R.MTVSTLVLGEGATEAEISMTSTR.W	1	2	2385.7	-0.71855	0.595	4.417	male1-1
IPI00022426	18863	R.MTVSTLVLGEGATEAEISMTSTR.W	1	2	2385.7	-0.41557	0.657	4.177	male1-1
IPI00022426	19438	R.MTVSTLVLGEGATEAEISMTSTR.W	1	2	2385.7	-0.01323	0.7	5.481	male1-1
IPI00022426	19559	R.MTVSTLVLGEGATEAEISMTSTR.W	1	2	2385.7	-0.20195	0.693	5.002	male1-1
IPI00022426	19829	R.MTVSTLVLGEGATEAEISMTSTR.W	1	2	2385.7	0.14839	0.624	4.509	male1-1
IPI00022426	20070	R.MTVSTLVLGEGATEAEISMTSTR.W	1	2	2385.7	0.01118	0.682	4.27	male1-1
IPI00022426	20084	R.MTVSTLVLGEGATEAEISMTSTR.W	1	2	2385.7	0.85786	0.519	2.854	male1-1
IPI00022426	21068	R.MTVSTLVLGEGATEAEISMTSTR.W	1	2	2385.7	-0.27495	0.564	2.955	male1-1
IPI00022426	21085	R.MTVSTLVLGEGATEAEISMTSTR.W	1	2	2385.7	-1.04399	0.522	3.678	male1-1
IPI00022426	388	R.MTVSTLVLGEGATEAEISMTSTR.W	1	2	2385.7	-0.01225	0.554	3.127	male1-10
IPI00022426	598	R.MTVSTLVLGEGATEAEISMTSTR.W	1	2	2385.7	0.10542	0.649	3.625	male1-10
IPI00022426	18518	R.MTVSTLVLGEGATEAEISMTSTR.W	1	2	2385.7	0.33247	0.481	3.392	male1-10
IPI00022426	19390	R.MTVSTLVLGEGATEAEISMTSTR.W	1	2	2385.7	-0.73003	0.518	3.741	male1-10
IPI00022426	19636	R.MTVSTLVLGEGATEAEISMTSTR.W	1	2	2385.7	-0.32231	0.699	5.379	male1-10
IPI00022426	19645	R.MTVSTLVLGEGATEAEISMTSTR.W	1	2	2385.7	0.21431	0.691	5.098	male1-10
IPI00022426	19844	R.MTVSTLVLGEGATEAEISMTSTR.W	1	2	2385.7	-0.32793	0.638	5.016	male1-10
IPI00022426	19860	R.MTVSTLVLGEGATEAEISMTSTR.W	1	2	2385.7	0.00191	0.653	5.108	male1-10
IPI00022426	19958	R.MTVSTLVLGEGATEAEISMTSTR.W	1	2	2385.7	1.06001	0.582	3.278	male1-10
IPI00022426	20012	R.MTVSTLVLGEGATEAEISMTSTR.W	1	2	2385.7	1.20698	0.522	2.812	male1-10
IPI00022426	20194	R.MTVSTLVLGEGATEAEISMTSTR.W	1	2	2385.7	-0.03691	0.654	4.952	male1-10
IPI00022426	20228	R.MTVSTLVLGEGATEAEISMTSTR.W	1	2	2385.7	0.9897	0.557	3.478	male1-10
IPI00022426	20456	R.MTVSTLVLGEGATEAEISMTSTR.W	1	2	2385.7	-0.96977	0.627	4.013	male1-10
IPI00022426	20485	R.MTVSTLVLGEGATEAEISMTSTR.W	1	2	2385.7	0.23189	0.583	3.387	male1-10
IPI00022426	20512	R.MTVSTLVLGEGATEAEISMTSTR.W	1	2	2385.7	-0.20024	0.611	4.267	male1-10
IPI00022426	22044	R.MTVSTLVLGEGATEAEISMTSTR.W	1	2	2385.7	-1.2188	0.605	4.032	male1-10
IPI00022426	245	R.MTVSTLVLGEGATEAEISMTSTR.W	1	2	2385.7	-1.35015	0.531	4.185	male1-11
IPI00022426	529	R.MTVSTLVLGEGATEAEISMTSTR.W	1	2	2385.7	-0.18242	0.617	3.918	male1-11
IPI00022426	18270	R.MTVSTLVLGEGATEAEISMTSTR.W	1	2	2385.7	-0.26396	0.415	2.989	male1-11
IPI00022426	18383	R.MTVSTLVLGEGATEAEISMTSTR.W	1	2	2385.7	-1.31255	0.542	3.823	male1-11
IPI00022426	18395	R.MTVSTLVLGEGATEAEISMTSTR.W	1	2	2385.7	-1.39263	0.585	4.044	male1-11
IPI00022426	18585	R.MTVSTLVLGEGATEAEISMTSTR.W	1	2	2385.7	0.51118	0.608	3.327	male1-11
IPI00022426	18628	R.MTVSTLVLGEGATEAEISMTSTR.W	1	2	2385.7	0.00776	0.639	4.518	male1-11
IPI00022426	19189	R.MTVSTLVLGEGATEAEISMTSTR.W	1	2	2385.7	0.87007	0.507	2.978	male1-11
IPI00022426	19420	R.MTVSTLVLGEGATEAEISMTSTR.W	1	2	2385.7	-0.48247	0.641	4.249	male1-11
IPI00022426	19645	R.MTVSTLVLGEGATEAEISMTSTR.W	1	2	2385.7	-0.83501	0.694	5.713	male1-11
IPI00022426	19847	R.MTVSTLVLGEGATEAEISMTSTR.W	1	2	2385.7	-1.27324	0.664	5.544	male1-11
IPI00022426	19916	R.MTVSTLVLGEGATEAEISMTSTR.W	1	2	2385.7	-1.12236	0.61	5.219	male1-11
IPI00022426	19927	R.MTVSTLVLGEGATEAEISMTSTR.W	1	2	2385.7	0.74165	0.683	3.944	male1-11
IPI00022426	20172	R.MTVSTLVLGEGATEAEISMTSTR.W	1	2	2385.7	0.09126	0.658	4.31	male1-11
IPI00022426	20215	R.MTVSTLVLGEGATEAEISMTSTR.W	1	2	2385.7	-0.252	0.601	4.228	male1-11
IPI00022426	20309	R.MTVSTLVLGEGATEAEISMTSTR.W	1	2	2385.7	-0.89556	0.622	3.839	male1-11
IPI00022426	20393	R.MTVSTLVLGEGATEAEISMTSTR.W	1	2	2385.7	-0.72173	0.714	5.185	male1-11
IPI00022426	448	R.MTVSTLVLGEGATEAEISMTSTR.W	1	2	2385.7	0.61323	0.528	3.263	male1-12
IPI00022426	790	R.MTVSTLVLGEGATEAEISMTSTR.W	1	2	2385.7	0.01973	0.488	3.181	male1-12
IPI00022426	18678	R.MTVSTLVLGEGATEAEISMTSTR.W	1	2	2385.7	-0.84526	0.643	4.258	male1-12
IPI00022426	18786	R.MTVSTLVLGEGATEAEISMTSTR.W	1	2	2385.7	-0.25249	0.58	3.995	male1-12
IPI00022426	19445	R.MTVSTLVLGEGATEAEISMTSTR.W	1	2	2385.7	-0.731	0.686	4.861	male1-12
IPI00022426	19678	R.MTVSTLVLGEGATEAEISMTSTR.W	1	2	2385.7	1.2917	0.616	3.297	male1-12
IPI00022426	19835	R.MTVSTLVLGEGATEAEISMTSTR.W	1	2	2385.7	0.02583	0.707	4.487	male1-12
IPI00022426	19907	R.MTVSTLVLGEGATEAEISMTSTR.W	1	2	2385.7	-0.30327	0.725	5.354	male1-12
IPI00022426	19925	R.MTVSTLVLGEGATEAEISMTSTR.W	1	2	2385.7	1.25288	0.566	2.967	male1-12
IPI00022426	19942	R.MTVSTLVLGEGATEAEISMTSTR.W	1	2	2385.7	0.95625	0.61	3.77	male1-12
IPI00022426	20115	R.MTVSTLVLGEGATEAEISMTSTR.W	1	2	2385.7	0.69526	0.695	3.929	male1-12
IPI00022426	20134	R.MTVSTLVLGEGATEAEISMTSTR.W	1	2	2385.7	-1.31743	0.632	5.631	male1-12
IPI00022426	20404	R.MTVSTLVLGEGATEAEISMTSTR.W	1	2	2385.7	-1.16655	0.463	3.776	male1-12
IPI00022426	20453	R.MTVSTLVLGEGATEAEISMTSTR.W	1	2	2385.7	0.71895	0.535	3.059	male1-12
IPI00022426	22047	R.MTVSTLVLGEGATEAEISMTSTR.W	1	2	2385.7	-1.00249	0.676	4.192	male1-12
IPI00022426	17100	R.MTVSTLVLGEGATEAEISMTSTR.W	1	2	2385.7	-0.50981	0.464	3.311	male1-2
IPI00022426	18560	R.MTVSTLVLGEGATEAEISMTSTR.W	1	2	2385.7	0.39204	0.58	2.884	male1-2
IPI00022426	18600	R.MTVSTLVLGEGATEAEISMTSTR.W	1	2	2385.7	-1.13335	0.495	3.646	male1-2
IPI00022426	18772	R.MTVSTLVLGEGATEAEISMTSTR.W	1	2	2385.7	0.10933	0.587	3.447	male1-2
IPI00022426	19098	R.MTVSTLVLGEGATEAEISMTSTR.W	1	2	2385.7	-1.16875	0.587	4.534	male1-2
IPI00022426	19740	R.MTVSTLVLGEGATEAEISMTSTR.W	1	2	2385.7	0.94038	0.72	4.517	male1-2
IPI00022426	19909	R.MTVSTLVLGEGATEAEISMTSTR.W	1	2	2385.7	1.20625	0.599	3.641	male1-2
IPI00022426	19958	R.MTVSTLVLGEGATEAEISMTSTR.W	1	2	2385.7	-0.8189	0.562	4.219	male1-2
IPI00022426	20003	R.MTVSTLVLGEGATEAEISMTSTR.W	1	2	2385.7	0.21309	0.699	5.59	male1-2
IPI00022426	20215	R.MTVSTLVLGEGATEAEISMTSTR.W	1	3	2385.7	-0.40354	0.482	3.47	male1-2
IPI00022426	20284	R.MTVSTLVLGEGATEAEISMTSTR.W	1	3	2385.7	0.02053	0.515	3.337	male1-2
IPI00022426	20467	R.MTVSTLVLGEGATEAEISMTSTR.W	1	2	2385.7	-1.38603	0.591	4.873	male1-2
IPI00022426	16268	R.MTVSTLVLGEGATEAEISMTSTR.W	1	2	2385.7	-1.15044	0.493	3.027	male1-3
IPI00022426	18490	R.MTVSTLVLGEGATEAEISMTSTR.W	1	2	2385.7	-0.03838	0.564	3.21	male1-3
IPI00022426	18645	R.MTVSTLVLGEGATEAEISMTSTR.W	1	2	2385.7	-0.51665	0.666	3.79	male1-3
IPI00022426	18669	R.MTVSTLVLGEGATEAEISMTSTR.W	1	2	2385.7	-0.82866	0.59	3.75	male1-3
IPI00022426	19027	R.MTVSTLVLGEGATEAEISMTSTR.W	1	2	2385.7	0.36128	0.487	3.137	male1-3
IPI00022426	19257	R.MTVSTLVLGEGATEAEISMTSTR.W	1	2	2385.7	-0.38359	0.676	4.387	male1-3
IPI00022426	19516	R.MTVSTLVLGEGATEAEISMTSTR.W	1	2	2385.7	-1.12456	0.65	4.537	male1-3
IPI00022426	19896	R.MTVSTLVLGEGATEAEISMTSTR.W	1	2	2385.7	-1.30815	0.618	5.367	male1-3
IPI00022426	19934	R.MTVSTLVLGEGATEAEISMTSTR.W	1	2	2385.7	-0.02446	0.682	5.426	male1-3
IPI00022426	19954	R.MTVSTLVLGEGATEAEISMTSTR.W	1	2	2385.7	-0.13164	0.631	5.3	male1-3
IPI00022426	20344	R.MTVSTLVLGEGATEAEISMTSTR.W	1	2	2385.7	0.73579	0.652	3.605	male1-3
IPI00022426	20528	R.MTVSTLVLGEGATEAEISMTSTR.W	1	2	2385.7	-0.28227	0.63	4.283	male1-3
IPI00022426	20537	R.MTVSTLVLGEGATEAEISMTSTR.W	1	2	2385.7	0.65132	0.399	2.895	male1-3
IPI00022426	18633	R.MTVSTLVLGEGATEAEISMTSTR.W	1	2	2385.7	-1.05864	0.605	3.902	male1-4
IPI00022426	19125	R.MTVSTLVLGEGATEAEISMTSTR.W	1	2	2385.7	-1.09526	0.633	4.357	male1-4
IPI00022426	19859	R.MTVSTLVLGEGATEAEISMTSTR.W	1	2	2385.7	1.3	0.686	3.956	male1-4
IPI00022426	19929	R.MTVSTLVLGEGATEAEISMTSTR.W	1	2	2385.7	0.41353	0.706	4.664	male1-4
IPI00022426	20160	R.MTVSTLVLGEGATEAEISMTSTR.W	1	2	2385.7	1.18745	0.593	3.37	male1-4
IPI00022426	20185	R.MTVSTLVLGEGATEAEISMTSTR.W	1	2	2385.7	-0.23589	0.617	3.833	male1-4
IPI00022426	20619	R.MTVSTLVLGEGATEAEISMTSTR.W	1	2	2385.7	-0.68462	0.645	4.435	male1-4
IPI00022426	18479	R.MTVSTLVLGEGATEAEISMTSTR.W	1	2	2385.7	-0.76567	0.661	4.31	male1-5
IPI00022426	19026	R.MTVSTLVLGEGATEAEISMTSTR.W	1	2	2385.7	-1.06182	0.562	4.83	male1-5
IPI00022426	19094	R.MTVSTLVLGEGATEAEISMTSTR.W	1	2	2385.7	-0.14995	0.613	4.105	male1-5
IPI00022426	19347	R.MTVSTLVLGEGATEAEISMTSTR.W	1	2	2385.7	-1.00737	0.603	4.842	male1-5
IPI00022426	19770	R.MTVSTLVLGEGATEAEISMTSTR.W	1	2	2385.7	0.90474	0.708	3.929	male1-5
IPI00022426	19859	R.MTVSTLVLGEGATEAEISMTSTR.W	1	2	2385.7	0.54512	0.634	4.543	male1-5
IPI00022426	19868	R.MTVSTLVLGEGATEAEISMTSTR.W	1	3	2385.7	-1.0261	0.555	3.892	male1-5
IPI00022426	19874	R.MTVSTLVLGEGATEAEISMTSTR.W	1	2	2385.7	0.89302	0.614	4.161	male1-5
IPI00022426	20028	R.MTVSTLVLGEGATEAEISMTSTR.W	1	2	2385.7	0.87056	0.382	3.473	male1-5
IPI00022426	20032	R.MTVSTLVLGEGATEAEISMTSTR.W	1	2	2385.7	-0.03447	0.673	4.885	male1-5
IPI00022426	20058	R.MTVSTLVLGEGATEAEISMTSTR.W	1	2	2385.7	1.21284	0.578	2.88	male1-5
IPI00022426	20214	R.MTVSTLVLGEGATEAEISMTSTR.W	1	3	2385.7	-1.31906	0.563	4.2	male1-5
IPI00022426	20415	R.MTVSTLVLGEGATEAEISMTSTR.W	1	2	2385.7	0.41597	0.582	3.998	male1-5
IPI00022426	20565	R.MTVSTLVLGEGATEAEISMTSTR.W	1	2	2385.7	-0.66973	0.551	3.587	male1-5
IPI00022426	17176	R.MTVSTLVLGEGATEAEISMTSTR.W	1	2	2385.7	-0.6187	0.644	4.032	male1-6
IPI00022426	18507	R.MTVSTLVLGEGATEAEISMTSTR.W	1	2	2385.7	0.07783	0.551	3.332	male1-6
IPI00022426	18765	R.MTVSTLVLGEGATEAEISMTSTR.W	1	2	2385.7	-0.76128	0.591	3.925	male1-6
IPI00022426	18873	R.MTVSTLVLGEGATEAEISMTSTR.W	1	2	2385.7	0.39448	0.633	3.564	male1-6
IPI00022426	19839	R.MTVSTLVLGEGATEAEISMTSTR.W	1	2	2385.7	0.64155	0.653	4.497	male1-6
IPI00022426	19845	R.MTVSTLVLGEGATEAEISMTSTR.W	1	2	2385.7	-1.02446	0.649	5.764	male1-6
IPI00022426	19853	R.MTVSTLVLGEGATEAEISMTSTR.W	1	2	2385.7	1.20698	0.676	3.889	male1-6
IPI00022426	20087	R.MTVSTLVLGEGATEAEISMTSTR.W	1	2	2385.7	0.75679	0.443	2.801	male1-6
IPI00022426	20162	R.MTVSTLVLGEGATEAEISMTSTR.W	1	3	2385.7	-0.70676	0.569	4.199	male1-6
IPI00022426	20304	R.MTVSTLVLGEGATEAEISMTSTR.W	1	2	2385.7	-0.60552	0.681	4.659	male1-6
IPI00022426	20319	R.MTVSTLVLGEGATEAEISMTSTR.W	1	2	2385.7	0.7834	0.587	3.084	male1-6
IPI00022426	19394	R.MTVSTLVLGEGATEAEISMTSTR.W	1	2	2385.7	-0.59575	0.56	3.979	male1-7
IPI00022426	19494	R.MTVSTLVLGEGATEAEISMTSTR.W	1	2	2385.7	-1.09453	0.652	4.437	male1-7
IPI00022426	19508	R.MTVSTLVLGEGATEAEISMTSTR.W	1	2	2385.7	-0.6021	0.585	3.69	male1-7
IPI00022426	19924	R.MTVSTLVLGEGATEAEISMTSTR.W	1	2	2385.7	0.49629	0.544	3.494	male1-7
IPI00022426	20124	R.MTVSTLVLGEGATEAEISMTSTR.W	1	2	2385.7	-0.12187	0.654	4.648	male1-7
IPI00022426	20165	R.MTVSTLVLGEGATEAEISMTSTR.W	1	2	2385.7	0.6833	0.631	3.373	male1-7
IPI00022426	20518	R.MTVSTLVLGEGATEAEISMTSTR.W	1	2	2385.7	-1.36894	0.541	3.565	male1-7
IPI00022426	20618	R.MTVSTLVLGEGATEAEISMTSTR.W	1	2	2385.7	-0.35771	0.481	3.382	male1-7
IPI00022426	287	R.MTVSTLVLGEGATEAEISMTSTR.W	1	2	2385.7	-0.32256	0.529	2.812	male1-8
IPI00022426	490	R.MTVSTLVLGEGATEAEISMTSTR.W	1	2	2385.7	-0.03716	0.548	2.819	male1-8
IPI00022426	797	R.MTVSTLVLGEGATEAEISMTSTR.W	1	2	2385.7	-0.07768	0.552	3.27	male1-8
IPI00022426	18617	R.MTVSTLVLGEGATEAEISMTSTR.W	1	2	2385.7	0.23091	0.511	2.949	male1-8
IPI00022426	18984	R.MTVSTLVLGEGATEAEISMTSTR.W	1	2	2385.7	-0.24468	0.548	3.986	male1-8
IPI00022426	18994	R.MTVSTLVLGEGATEAEISMTSTR.W	1	2	2385.7	-0.4478	0.63	4.287	male1-8
IPI00022426	19363	R.MTVSTLVLGEGATEAEISMTSTR.W	1	2	2385.7	-0.2354	0.634	3.789	male1-8
IPI00022426	19772	R.MTVSTLVLGEGATEAEISMTSTR.W	1	2	2385.7	-1.02568	0.651	5.505	male1-8
IPI00022426	19785	R.MTVSTLVLGEGATEAEISMTSTR.W	1	2	2385.7	0.75801	0.674	4.116	male1-8
IPI00022426	19865	R.MTVSTLVLGEGATEAEISMTSTR.W	1	2	2385.7	-0.30766	0.693	5.349	male1-8
IPI00022426	19885	R.MTVSTLVLGEGATEAEISMTSTR.W	1	2	2385.7	0.8896	0.47	2.88	male1-8
IPI00022426	20048	R.MTVSTLVLGEGATEAEISMTSTR.W	1	2	2385.7	0.56441	0.604	3.689	male1-8
IPI00022426	20239	R.MTVSTLVLGEGATEAEISMTSTR.W	1	2	2385.7	-0.49614	0.67	4.775	male1-8
IPI00022426	20250	R.MTVSTLVLGEGATEAEISMTSTR.W	1	2	2385.7	0.60176	0.65	4.425	male1-8
IPI00022426	20253	R.MTVSTLVLGEGATEAEISMTSTR.W	1	2	2385.7	1.24873	0.568	3.506	male1-8
IPI00022426	127	R.MTVSTLVLGEGATEAEISMTSTR.W	1	2	2385.7	-0.69634	0.54	3.131	male1-9
IPI00022426	314	R.MTVSTLVLGEGATEAEISMTSTR.W	1	2	2385.7	0.24263	0.658	3.266	male1-9
IPI00022426	437	R.MTVSTLVLGEGATEAEISMTSTR.W	1	2	2385.7	-0.88896	0.605	3.743	male1-9
IPI00022426	806	R.MTVSTLVLGEGATEAEISMTSTR.W	1	2	2385.7	-0.28301	0.541	3.146	male1-9
IPI00022426	16800	R.MTVSTLVLGEGATEAEISMTSTR.W	1	2	2385.7	-1.19878	0.628	3.688	male1-9
IPI00022426	18666	R.MTVSTLVLGEGATEAEISMTSTR.W	1	2	2385.7	-0.09599	0.604	4.178	male1-9
IPI00022426	18758	R.MTVSTLVLGEGATEAEISMTSTR.W	1	2	2385.7	-0.34892	0.64	4.462	male1-9
IPI00022426	19345	R.MTVSTLVLGEGATEAEISMTSTR.W	1	2	2385.7	0.61568	0.48	3.488	male1-9
IPI00022426	19435	R.MTVSTLVLGEGATEAEISMTSTR.W	1	2	2385.7	0.27193	0.675	3.779	male1-9
IPI00022426	19483	R.MTVSTLVLGEGATEAEISMTSTR.W	1	2	2385.7	-0.30351	0.664	4.245	male1-9
IPI00022426	19716	R.MTVSTLVLGEGATEAEISMTSTR.W	1	2	2385.7	-1.27934	0.577	5.772	male1-9
IPI00022426	19893	R.MTVSTLVLGEGATEAEISMTSTR.W	1	2	2385.7	0.86299	0.711	4.116	male1-9
IPI00022426	19906	R.MTVSTLVLGEGATEAEISMTSTR.W	1	2	2385.7	0.38521	0.726	4.536	male1-9
IPI00022426	20083	R.MTVSTLVLGEGATEAEISMTSTR.W	1	2	2385.7	0.02778	0.66	4.988	male1-9
IPI00022426	20164	R.MTVSTLVLGEGATEAEISMTSTR.W	1	2	2385.7	1.19526	0.585	3.131	male1-9
IPI00022426	20344	R.MTVSTLVLGEGATEAEISMTSTR.W	1	2	2385.7	0.12593	0.595	3.209	male1-9
IPI00022426	20364	R.MTVSTLVLGEGATEAEISMTSTR.W	1	2	2385.7	-0.00127	0.476	3.612	male1-9
IPI00022426	20582	R.MTVSTLVLGEGATEAEISMTSTR.W	1	2	2385.7	-1.03862	0.553	4.025	male1-9
IPI00022426	1978	R.KGVCEETSGAYEKTDTDGK.F	1	3	2076.16	1.06802	0.525	3.975	male1-4
IPI00022426	1960	R.KGVCEETSGAYEKTDTDGK.F	1	3	2076.16	1.28408	0.566	3.38	male1-5
IPI00022426	1978	R.KGVCEETSGAYEKTDTDGK.F	1	3	2076.16	-0.66928	0.268	3.473	male1-5
IPI00022426	6256	K.KEDSCQLGYSAGPCMGMTSR.Y	1	3	2236.46	-0.07944	0.541	4.686	male1-1
IPI00022426	6266	K.KEDSCQLGYSAGPCMGMTSR.Y	1	3	2236.46	0.68063	0.483	4.834	male1-1
IPI00022426	6572	K.KEDSCQLGYSAGPCMGMTSR.Y	1	3	2236.46	-0.45865	0.44	4.904	male1-10
IPI00022426	6589	K.KEDSCQLGYSAGPCMGMTSR.Y	1	3	2236.46	0.27871	0.503	4.915	male1-10
IPI00022426	6604	K.KEDSCQLGYSAGPCMGMTSR.Y	1	2	2236.46	0.64741	0.706	6.262	male1-10
IPI00022426	6629	K.KEDSCQLGYSAGPCMGMTSR.Y	1	2	2236.46	1.06196	0.712	6.021	male1-10
IPI00022426	6545	K.KEDSCQLGYSAGPCMGMTSR.Y	1	3	2236.46	0.16171	0.396	3.826	male1-11
IPI00022426	6555	K.KEDSCQLGYSAGPCMGMTSR.Y	1	3	2236.46	-0.10471	0.477	4.655	male1-11
IPI00022426	6557	K.KEDSCQLGYSAGPCMGMTSR.Y	1	2	2236.46	0.05903	0.693	6.184	male1-11
IPI00022426	6586	K.KEDSCQLGYSAGPCMGMTSR.Y	1	2	2236.46	0.45112	0.69	6.355	male1-11
IPI00022426	6595	K.KEDSCQLGYSAGPCMGMTSR.Y	1	2	2236.46	-0.03276	0.705	6.546	male1-12
IPI00022426	6596	K.KEDSCQLGYSAGPCMGMTSR.Y	1	3	2236.46	0.85275	0.469	3.695	male1-12
IPI00022426	6603	K.KEDSCQLGYSAGPCMGMTSR.Y	1	3	2236.46	0.00753	0.476	5.063	male1-12
IPI00022426	6613	K.KEDSCQLGYSAGPCMGMTSR.Y	1	2	2236.46	-0.45293	0.68	6.294	male1-12
IPI00022426	6624	K.KEDSCQLGYSAGPCMGMTSR.Y	1	3	2236.46	0.88772	0.513	4.83	male1-12
IPI00022426	6625	K.KEDSCQLGYSAGPCMGMTSR.Y	1	2	2236.46	1.38789	0.703	5.997	male1-12
IPI00022426	6623	K.KEDSCQLGYSAGPCMGMTSR.Y	1	3	2236.46	0.01651	0.482	4.818	male1-2
IPI00022426	6633	K.KEDSCQLGYSAGPCMGMTSR.Y	1	3	2236.46	0.96225	0.531	4.772	male1-2
IPI00022426	6644	K.KEDSCQLGYSAGPCMGMTSR.Y	1	3	2236.46	-0.68296	0.465	4.536	male1-2
IPI00022426	6654	K.KEDSCQLGYSAGPCMGMTSR.Y	1	3	2236.46	1.22244	0.546	4.538	male1-2
IPI00022426	6570	K.KEDSCQLGYSAGPCMGMTSR.Y	1	3	2236.46	-0.90232	0.352	3.656	male1-3
IPI00022426	6589	K.KEDSCQLGYSAGPCMGMTSR.Y	1	3	2236.46	-0.23032	0.447	5.244	male1-3
IPI00022426	6592	K.KEDSCQLGYSAGPCMGMTSR.Y	1	3	2236.46	0.37466	0.437	4.939	male1-3
IPI00022426	6625	K.KEDSCQLGYSAGPCMGMTSR.Y	1	2	2236.46	-0.29766	0.684	6.468	male1-3
IPI00022426	6647	K.KEDSCQLGYSAGPCMGMTSR.Y	1	2	2236.46	-0.3311	0.661	6.337	male1-3
IPI00022426	6607	K.KEDSCQLGYSAGPCMGMTSR.Y	1	3	2236.46	0.91226	0.508	4.721	male1-4
IPI00022426	6609	K.KEDSCQLGYSAGPCMGMTSR.Y	1	3	2236.46	-1.35752	0.422	5.511	male1-4
IPI00022426	6624	K.KEDSCQLGYSAGPCMGMTSR.Y	1	3	2236.46	0.63394	0.564	5.052	male1-4
IPI00022426	6629	K.KEDSCQLGYSAGPCMGMTSR.Y	1	2	2236.46	0.38814	0.682	6.302	male1-4
IPI00022426	6643	K.KEDSCQLGYSAGPCMGMTSR.Y	1	3	2236.46	0.64474	0.52	4.728	male1-4
IPI00022426	6604	K.KEDSCQLGYSAGPCMGMTSR.Y	1	3	2236.46	-0.4365	0.545	4.685	male1-5
IPI00022426	6623	K.KEDSCQLGYSAGPCMGMTSR.Y	1	3	2236.46	-0.12961	0.49	4.902	male1-5
IPI00022426	6639	K.KEDSCQLGYSAGPCMGMTSR.Y	1	2	2236.46	0.00899	0.69	6.323	male1-5
IPI00022426	6667	K.KEDSCQLGYSAGPCMGMTSR.Y	1	2	2236.46	0.69942	0.69	6.179	male1-5
IPI00022426	6676	K.KEDSCQLGYSAGPCMGMTSR.Y	1	3	2236.46	-0.79905	0.436	4.525	male1-6
IPI00022426	6690	K.KEDSCQLGYSAGPCMGMTSR.Y	1	2	2236.46	0.74019	0.705	6.089	male1-6
IPI00022426	6693	K.KEDSCQLGYSAGPCMGMTSR.Y	1	3	2236.46	0.52902	0.549	4.753	male1-6
IPI00022426	6706	K.KEDSCQLGYSAGPCMGMTSR.Y	1	3	2236.46	1.1492	0.595	4.85	male1-6
IPI00022426	6719	K.KEDSCQLGYSAGPCMGMTSR.Y	1	2	2236.46	-0.33843	0.696	6.237	male1-6
IPI00022426	6662	K.KEDSCQLGYSAGPCMGMTSR.Y	1	3	2236.46	-0.09262	0.588	5.497	male1-7
IPI00022426	6710	K.KEDSCQLGYSAGPCMGMTSR.Y	1	2	2236.46	0.93941	0.717	5.958	male1-7
IPI00022426	6612	K.KEDSCQLGYSAGPCMGMTSR.Y	1	3	2236.46	0.02237	0.482	4.058	male1-8
IPI00022426	6633	K.KEDSCQLGYSAGPCMGMTSR.Y	1	3	2236.46	0.00369	0.447	4.651	male1-8
IPI00022426	6649	K.KEDSCQLGYSAGPCMGMTSR.Y	1	3	2236.46	1.3649	0.623	5.466	male1-8
IPI00022426	6629	K.KEDSCQLGYSAGPCMGMTSR.Y	1	2	2236.46	-0.57598	0.699	6.414	male1-9
IPI00022426	6653	K.KEDSCQLGYSAGPCMGMTSR.Y	1	2	2236.46	0.17012	0.69	6.21	male1-9
IPI00022426	6672	K.KEDSCQLGYSAGPCMGMTSR.Y	1	3	2236.46	-0.28818	0.505	5.182	male1-9
IPI00022426	6339	K.GVCEETSGAYEKTDTDGKFLYHK.S	1	3	2636.8	-0.77036	0.313	3.399	male1-12
IPI00022426	2754	K.GVCEETSGAYEKTDTDGK.F	1	2	1947.98	0.8315	0.586	3.557	male1-10
IPI00022426	2676	K.GVCEETSGAYEKTDTDGK.F	1	2	1947.98	0.53999	0.627	4.587	male1-11
IPI00022426	2740	K.GVCEETSGAYEKTDTDGK.F	1	2	1947.98	0.51509	0.574	3.593	male1-8
IPI00022426	2698	K.GVCEETSGAYEKTDTDGK.F	1	2	1947.98	-1.09502	0.561	3.581	male1-9
IPI00022426	2286	K.GVCEETSGAYEK.T	1	2	1330.37	-1.15593	0.408	3.057	male1-8
IPI00022426	9240	R.GECVPGEQEPEPILIPR.V	1	2	1921.13	-0.08379	0.418	3.634	male1-4
IPI00022426	9258	R.GECVPGEQEPEPILIPR.V	1	2	1921.13	-0.31133	0.445	3.091	male1-6
IPI00022426	1322	K.FSRHHGPTITAK.L	1	2	1352.53	0.21431	0.483	3.229	male1-1
IPI00022426	1343	K.FSRHHGPTITAK.L	1	3	1352.53	0.13632	0.401	3.663	male1-1
IPI00022426	1349	K.FSRHHGPTITAK.L	1	2	1352.53	0.64668	0.474	2.869	male1-1
IPI00022426	1284	K.FSRHHGPTITAK.L	1	2	1352.53	-0.28948	0.467	3.028	male1-10
IPI00022426	1292	K.FSRHHGPTITAK.L	1	3	1352.53	-0.71	0.299	3.568	male1-10
IPI00022426	1294	K.FSRHHGPTITAK.L	1	2	1352.53	-0.13994	0.501	3.34	male1-10
IPI00022426	1304	K.FSRHHGPTITAK.L	1	3	1352.53	-0.54209	0.411	3.659	male1-10
IPI00022426	1273	K.FSRHHGPTITAK.L	1	2	1352.53	-0.14531	0.487	3.293	male1-11
IPI00022426	1283	K.FSRHHGPTITAK.L	1	2	1352.53	-0.09697	0.487	3.58	male1-11
IPI00022426	1286	K.FSRHHGPTITAK.L	1	3	1352.53	-0.55143	0.333	3.417	male1-11
IPI00022426	1295	K.FSRHHGPTITAK.L	1	3	1352.53	-0.46692	0.335	3.419	male1-11
IPI00022426	1322	K.FSRHHGPTITAK.L	1	2	1352.53	0.00044	0.499	3.718	male1-12
IPI00022426	1324	K.FSRHHGPTITAK.L	1	3	1352.53	-0.61423	0.39	3.719	male1-12
IPI00022426	1333	K.FSRHHGPTITAK.L	1	3	1352.53	-0.60215	0.293	3.432	male1-12
IPI00022426	1355	K.FSRHHGPTITAK.L	1	3	1352.53	-0.34552	0.305	3.431	male1-2
IPI00022426	1362	K.FSRHHGPTITAK.L	1	3	1352.53	-0.48917	0.41	3.662	male1-2
IPI00022426	1352	K.FSRHHGPTITAK.L	1	3	1352.53	-0.43772	0.37	3.629	male1-3
IPI00022426	1362	K.FSRHHGPTITAK.L	1	3	1352.53	-0.56983	0.336	3.365	male1-3
IPI00022426	1355	K.FSRHHGPTITAK.L	1	3	1352.53	-0.56314	0.339	3.432	male1-4
IPI00022426	1362	K.FSRHHGPTITAK.L	1	3	1352.53	-0.39093	0.396	3.565	male1-4
IPI00022426	1337	K.FSRHHGPTITAK.L	1	3	1352.53	0.20132	0.416	3.521	male1-5
IPI00022426	1343	K.FSRHHGPTITAK.L	1	3	1352.53	-0.40558	0.362	3.746	male1-5
IPI00022426	1348	K.FSRHHGPTITAK.L	1	2	1352.53	0.04902	0.437	3.396	male1-5
IPI00022426	1384	K.FSRHHGPTITAK.L	1	3	1352.53	-0.59702	0.359	3.41	male1-6
IPI00022426	1305	K.FSRHHGPTITAK.L	1	3	1352.53	-0.84916	0.22	3.559	male1-7
IPI00022426	1312	K.FSRHHGPTITAK.L	1	3	1352.53	-0.6351	0.365	3.687	male1-7
IPI00022426	1302	K.FSRHHGPTITAK.L	1	3	1352.53	-0.45099	0.31	3.459	male1-8
IPI00022426	1294	K.FSRHHGPTITAK.L	1	3	1352.53	-0.62027	0.329	3.594	male1-9
IPI00022426	1304	K.FSRHHGPTITAK.L	1	3	1352.53	-0.69223	0.325	3.464	male1-9
IPI00022426	1329	K.FSRHHGPTITAK.L	1	2	1352.53	0.10713	0.462	3.282	male1-9
IPI00022426	1350	K.FSRHHGPTITAK.L	1	2	1352.53	-0.01396	0.301	3	male1-9
IPI00022426	10022	R.EYCGVPGDGDEELLRFSN.-	1	2	2058.14	0.53877	0.613	3.865	male1-1
IPI00022426	10032	R.EYCGVPGDGDEELLRFSN.-	1	2	2058.14	0.66817	0.667	3.788	male1-1
IPI00022426	10042	R.EYCGVPGDGDEELLRFSN.-	1	2	2058.14	0.66524	0.615	3.753	male1-1
IPI00022426	10234	R.EYCGVPGDGDEELLRFSN.-	1	2	2058.14	0.08955	0.572	3.636	male1-1
IPI00022426	10363	R.EYCGVPGDGDEELLRFSN.-	1	2	2058.14	-0.81792	0.588	3.695	male1-10
IPI00022426	10372	R.EYCGVPGDGDEELLRFSN.-	1	2	2058.14	0.17866	0.595	3.593	male1-10
IPI00022426	10376	R.EYCGVPGDGDEELLRFSN.-	1	2	2058.14	-1.30864	0.54	3.545	male1-10
IPI00022426	10382	R.EYCGVPGDGDEELLRFSN.-	1	2	2058.14	0.30659	0.603	4.015	male1-10
IPI00022426	10392	R.EYCGVPGDGDEELLRFSN.-	1	2	2058.14	-0.00884	0.571	3.837	male1-10
IPI00022426	10422	R.EYCGVPGDGDEELLRFSN.-	1	2	2058.14	1.05733	0.645	3.538	male1-10
IPI00022426	10482	R.EYCGVPGDGDEELLRFSN.-	1	2	2058.14	1.24019	0.656	3.405	male1-10
IPI00022426	10323	R.EYCGVPGDGDEELLRFSN.-	1	2	2058.14	0.55659	0.579	3.577	male1-11
IPI00022426	10332	R.EYCGVPGDGDEELLRFSN.-	1	2	2058.14	0.42012	0.633	3.66	male1-11
IPI00022426	10342	R.EYCGVPGDGDEELLRFSN.-	1	2	2058.14	0.52656	0.641	3.716	male1-11
IPI00022426	10325	R.EYCGVPGDGDEELLRFSN.-	1	2	2058.14	-0.82182	0.604	3.758	male1-12
IPI00022426	10332	R.EYCGVPGDGDEELLRFSN.-	1	2	2058.14	0.75117	0.637	3.776	male1-12
IPI00022426	10333	R.EYCGVPGDGDEELLRFSN.-	1	2	2058.14	-1.08721	0.563	3.629	male1-12
IPI00022426	10342	R.EYCGVPGDGDEELLRFSN.-	1	2	2058.14	0.98848	0.64	3.599	male1-12
IPI00022426	10533	R.EYCGVPGDGDEELLRFSN.-	1	2	2058.14	0.48726	0.628	4.013	male1-12
IPI00022426	10544	R.EYCGVPGDGDEELLRFSN.-	1	2	2058.14	0.35567	0.644	3.627	male1-12
IPI00022426	10553	R.EYCGVPGDGDEELLRFSN.-	1	2	2058.14	0.16524	0.564	3.729	male1-12
IPI00022426	10492	R.EYCGVPGDGDEELLRFSN.-	1	2	2058.14	-0.17705	0.629	3.841	male1-2
IPI00022426	10512	R.EYCGVPGDGDEELLRFSN.-	1	2	2058.14	-0.07378	0.593	3.848	male1-2
IPI00022426	10542	R.EYCGVPGDGDEELLRFSN.-	1	2	2058.14	-0.29277	0.608	3.726	male1-2
IPI00022426	10552	R.EYCGVPGDGDEELLRFSN.-	1	2	2058.14	1.2585	0.651	3.497	male1-2
IPI00022426	10612	R.EYCGVPGDGDEELLRFSN.-	1	2	2058.14	1.33418	0.628	3.421	male1-2
IPI00022426	10847	R.EYCGVPGDGDEELLRFSN.-	1	2	2058.14	-0.69145	0.523	3.06	male1-2
IPI00022426	10494	R.EYCGVPGDGDEELLRFSN.-	1	2	2058.14	-0.63017	0.526	3.605	male1-3
IPI00022426	10542	R.EYCGVPGDGDEELLRFSN.-	1	2	2058.14	0.42158	0.602	3.43	male1-3
IPI00022426	10562	R.EYCGVPGDGDEELLRFSN.-	1	2	2058.14	1.06709	0.629	3.353	male1-3
IPI00022426	10736	R.EYCGVPGDGDEELLRFSN.-	1	2	2058.14	0.35469	0.581	3.398	male1-3
IPI00022426	10770	R.EYCGVPGDGDEELLRFSN.-	1	2	2058.14	-1.023	0.598	3.176	male1-3
IPI00022426	10522	R.EYCGVPGDGDEELLRFSN.-	1	2	2058.14	0.58565	0.604	3.486	male1-4
IPI00022426	10532	R.EYCGVPGDGDEELLRFSN.-	1	2	2058.14	0.54976	0.605	3.58	male1-4
IPI00022426	10534	R.EYCGVPGDGDEELLRFSN.-	1	2	2058.14	-1.36992	0.571	3.565	male1-4
IPI00022426	10712	R.EYCGVPGDGDEELLRFSN.-	1	2	2058.14	0.38521	0.597	3.625	male1-4
IPI00022426	10503	R.EYCGVPGDGDEELLRFSN.-	1	2	2058.14	-0.46904	0.629	4.093	male1-5
IPI00022426	10523	R.EYCGVPGDGDEELLRFSN.-	1	2	2058.14	-0.39629	0.61	3.624	male1-5
IPI00022426	10542	R.EYCGVPGDGDEELLRFSN.-	1	2	2058.14	0.55147	0.593	3.69	male1-5
IPI00022426	10739	R.EYCGVPGDGDEELLRFSN.-	1	2	2058.14	-0.5457	0.554	3.814	male1-5
IPI00022426	10769	R.EYCGVPGDGDEELLRFSN.-	1	2	2058.14	0.79194	0.558	3.188	male1-5
IPI00022426	10542	R.EYCGVPGDGDEELLRFSN.-	1	2	2058.14	0.33247	0.65	3.778	male1-6
IPI00022426	10546	R.EYCGVPGDGDEELLRFSN.-	1	2	2058.14	-1.24272	0.588	3.711	male1-6
IPI00022426	10552	R.EYCGVPGDGDEELLRFSN.-	1	2	2058.14	-0.03545	0.618	3.682	male1-6
IPI00022426	10562	R.EYCGVPGDGDEELLRFSN.-	1	2	2058.14	0.5146	0.644	3.734	male1-6
IPI00022426	10722	R.EYCGVPGDGDEELLRFSN.-	1	2	2058.14	0.32197	0.583	3.731	male1-6
IPI00022426	10732	R.EYCGVPGDGDEELLRFSN.-	1	2	2058.14	0.28779	0.633	3.805	male1-6
IPI00022426	10744	R.EYCGVPGDGDEELLRFSN.-	1	2	2058.14	0.65864	0.663	3.788	male1-6
IPI00022426	10452	R.EYCGVPGDGDEELLRFSN.-	1	2	2058.14	-0.20732	0.592	3.938	male1-7
IPI00022426	10462	R.EYCGVPGDGDEELLRFSN.-	1	2	2058.14	0.45454	0.572	3.39	male1-7
IPI00022426	10463	R.EYCGVPGDGDEELLRFSN.-	1	2	2058.14	-1.14092	0.549	3.511	male1-7
IPI00022426	10653	R.EYCGVPGDGDEELLRFSN.-	1	2	2058.14	0.98555	0.637	3.451	male1-7
IPI00022426	10669	R.EYCGVPGDGDEELLRFSN.-	1	2	2058.14	1.27217	0.654	3.387	male1-7
IPI00022426	10863	R.EYCGVPGDGDEELLRFSN.-	1	2	2058.14	-0.59184	0.542	2.84	male1-7
IPI00022426	10425	R.EYCGVPGDGDEELLRFSN.-	1	2	2058.14	-0.69927	0.603	3.672	male1-8
IPI00022426	10432	R.EYCGVPGDGDEELLRFSN.-	1	2	2058.14	0.37984	0.586	3.434	male1-8
IPI00022426	10433	R.EYCGVPGDGDEELLRFSN.-	1	2	2058.14	-1.22051	0.547	3.568	male1-8
IPI00022426	10442	R.EYCGVPGDGDEELLRFSN.-	1	2	2058.14	1.17451	0.576	3.524	male1-8
IPI00022426	10443	R.EYCGVPGDGDEELLRFSN.-	1	2	2058.14	-0.0457	0.595	3.545	male1-8
IPI00022426	10462	R.EYCGVPGDGDEELLRFSN.-	1	2	2058.14	1.0356	0.548	3.481	male1-8
IPI00022426	10492	R.EYCGVPGDGDEELLRFSN.-	1	2	2058.14	1.30366	0.669	3.47	male1-8
IPI00022426	10665	R.EYCGVPGDGDEELLRFSN.-	1	2	2058.14	0.33955	0.58	3.078	male1-8
IPI00022426	10392	R.EYCGVPGDGDEELLRFSN.-	1	2	2058.14	-0.44609	0.592	3.761	male1-9
IPI00022426	10402	R.EYCGVPGDGDEELLRFSN.-	1	2	2058.14	0.22725	0.649	3.675	male1-9
IPI00022426	10592	R.EYCGVPGDGDEELLRFSN.-	1	2	2058.14	-0.78252	0.539	3.59	male1-9
IPI00022426	10605	R.EYCGVPGDGDEELLRFSN.-	1	2	2058.14	0.37617	0.609	3.972	male1-9
IPI00022426	10617	R.EYCGVPGDGDEELLRFSN.-	1	2	2058.14	0.37984	0.604	3.998	male1-9
IPI00022426	7562	R.EYCGVPGDGDEELLR.F	1	2	1709.79	0.14827	0.503	2.971	male1-1
IPI00022426	7595	R.EYCGVPGDGDEELLR.F	1	1	1709.79	1.13159	0.481	1.831	male1-1
IPI00022426	7597	R.EYCGVPGDGDEELLR.F	1	1	1709.79	0.00049	0.587	2.194	male1-1
IPI00022426	7603	R.EYCGVPGDGDEELLR.F	1	1	1709.79	0.94629	0.462	1.803	male1-1
IPI00022426	7712	R.EYCGVPGDGDEELLR.F	1	2	1709.79	-0.58635	0.519	3.278	male1-1
IPI00022426	7722	R.EYCGVPGDGDEELLR.F	1	2	1709.79	-0.70708	0.561	3.13	male1-1
IPI00022426	7926	R.EYCGVPGDGDEELLR.F	1	2	1709.79	-0.36174	0.487	3.48	male1-1
IPI00022426	7885	R.EYCGVPGDGDEELLR.F	1	2	1709.79	0.53462	0.55	3.207	male1-10
IPI00022426	7892	R.EYCGVPGDGDEELLR.F	1	2	1709.79	0.07796	0.544	2.948	male1-10
IPI00022426	7917	R.EYCGVPGDGDEELLR.F	1	1	1709.79	0.00757	0.505	2.367	male1-10
IPI00022426	7923	R.EYCGVPGDGDEELLR.F	1	1	1709.79	0.96033	0.537	1.836	male1-10
IPI00022426	7924	R.EYCGVPGDGDEELLR.F	1	1	1709.79	-0.05701	0.527	2.146	male1-10
IPI00022426	7928	R.EYCGVPGDGDEELLR.F	1	1	1709.79	-1.1676	0.505	2.264	male1-10
IPI00022426	7932	R.EYCGVPGDGDEELLR.F	1	1	1709.79	1.02563	0.544	1.801	male1-10
IPI00022426	8052	R.EYCGVPGDGDEELLR.F	1	2	1709.79	0.72188	0.515	2.901	male1-10
IPI00022426	8053	R.EYCGVPGDGDEELLR.F	1	2	1709.79	-0.49016	0.571	3.056	male1-10
IPI00022426	8072	R.EYCGVPGDGDEELLR.F	1	2	1709.79	0.75215	0.585	2.935	male1-10
IPI00022426	7846	R.EYCGVPGDGDEELLR.F	1	2	1709.79	0.0367	0.524	3.129	male1-11
IPI00022426	7862	R.EYCGVPGDGDEELLR.F	1	2	1709.79	0.11751	0.587	3.363	male1-11
IPI00022426	7874	R.EYCGVPGDGDEELLR.F	1	1	1709.79	-0.01465	0.519	2.053	male1-11
IPI00022426	7880	R.EYCGVPGDGDEELLR.F	1	1	1709.79	-1.01855	0.598	2.686	male1-11
IPI00022426	7886	R.EYCGVPGDGDEELLR.F	1	1	1709.79	-0.10107	0.57	2.132	male1-11
IPI00022426	7893	R.EYCGVPGDGDEELLR.F	1	1	1709.79	0.99219	0.531	1.962	male1-11
IPI00022426	7904	R.EYCGVPGDGDEELLR.F	1	1	1709.79	1.0509	0.453	1.84	male1-11
IPI00022426	8062	R.EYCGVPGDGDEELLR.F	1	2	1709.79	0.54817	0.583	2.994	male1-11
IPI00022426	8073	R.EYCGVPGDGDEELLR.F	1	2	1709.79	0.76192	0.547	3.047	male1-11
IPI00022426	8079	R.EYCGVPGDGDEELLR.F	1	1	1709.79	-0.04541	0.52	2.073	male1-11
IPI00022426	8099	R.EYCGVPGDGDEELLR.F	1	1	1709.79	-0.07703	0.482	2.071	male1-11
IPI00022426	7859	R.EYCGVPGDGDEELLR.F	1	2	1709.79	-1.19072	0.458	2.813	male1-12
IPI00022426	7874	R.EYCGVPGDGDEELLR.F	1	2	1709.79	0.50484	0.498	3.159	male1-12
IPI00022426	7895	R.EYCGVPGDGDEELLR.F	1	1	1709.79	-0.06665	0.536	2.263	male1-12
IPI00022426	7902	R.EYCGVPGDGDEELLR.F	1	1	1709.79	-0.06384	0.476	2.055	male1-12
IPI00022426	7904	R.EYCGVPGDGDEELLR.F	1	1	1709.79	-1.0459	0.526	2.34	male1-12
IPI00022426	8032	R.EYCGVPGDGDEELLR.F	1	2	1709.79	-1.26006	0.494	3.236	male1-12
IPI00022426	8042	R.EYCGVPGDGDEELLR.F	1	2	1709.79	0.1634	0.477	3.107	male1-12
IPI00022426	8052	R.EYCGVPGDGDEELLR.F	1	2	1709.79	-0.89861	0.56	3.598	male1-12
IPI00022426	8062	R.EYCGVPGDGDEELLR.F	1	2	1709.79	0.58674	0.543	3.322	male1-12
IPI00022426	7954	R.EYCGVPGDGDEELLR.F	1	2	1709.79	0.20357	0.534	3.143	male1-2
IPI00022426	8016	R.EYCGVPGDGDEELLR.F	1	1	1709.79	1.0625	0.597	2.025	male1-2
IPI00022426	8020	R.EYCGVPGDGDEELLR.F	1	1	1709.79	0.00439	0.602	2.372	male1-2
IPI00022426	8036	R.EYCGVPGDGDEELLR.F	1	1	1709.79	1.09631	0.534	1.889	male1-2
IPI00022426	8058	R.EYCGVPGDGDEELLR.F	1	3	1709.79	0.20517	0.446	3.303	male1-2
IPI00022426	8102	R.EYCGVPGDGDEELLR.F	1	2	1709.79	0.34065	0.643	3.305	male1-2
IPI00022426	8233	R.EYCGVPGDGDEELLR.F	1	2	1709.79	0.14265	0.496	3.169	male1-2
IPI00022426	8245	R.EYCGVPGDGDEELLR.F	1	2	1709.79	0.54841	0.596	3.083	male1-2
IPI00022426	8255	R.EYCGVPGDGDEELLR.F	1	2	1709.79	0.13789	0.483	2.94	male1-2
IPI00022426	7929	R.EYCGVPGDGDEELLR.F	1	2	1709.79	0.01692	0.487	2.955	male1-3
IPI00022426	7935	R.EYCGVPGDGDEELLR.F	1	2	1709.79	-0.56108	0.558	3.559	male1-3
IPI00022426	7967	R.EYCGVPGDGDEELLR.F	1	1	1709.79	0.12842	0.508	2.069	male1-3
IPI00022426	7975	R.EYCGVPGDGDEELLR.F	1	3	1709.79	-0.09549	0.442	3.468	male1-3
IPI00022426	7990	R.EYCGVPGDGDEELLR.F	1	1	1709.79	0.13232	0.532	2.032	male1-3
IPI00022426	8082	R.EYCGVPGDGDEELLR.F	1	2	1709.79	-0.79265	0.542	3.113	male1-3
IPI00022426	8092	R.EYCGVPGDGDEELLR.F	1	2	1709.79	-1.21379	0.566	3.157	male1-3
IPI00022426	8102	R.EYCGVPGDGDEELLR.F	1	2	1709.79	0.5002	0.561	3.44	male1-3
IPI00022426	8112	R.EYCGVPGDGDEELLR.F	1	2	1709.79	0.86311	0.588	3.017	male1-3
IPI00022426	7953	R.EYCGVPGDGDEELLR.F	1	2	1709.79	-0.84746	0.532	2.947	male1-4
IPI00022426	7964	R.EYCGVPGDGDEELLR.F	1	2	1709.79	0.56087	0.508	3.131	male1-4
IPI00022426	7968	R.EYCGVPGDGDEELLR.F	1	2	1709.79	-1.21953	0.499	3.111	male1-4
IPI00022426	7989	R.EYCGVPGDGDEELLR.F	1	1	1709.79	0.95251	0.484	1.804	male1-4
IPI00022426	7997	R.EYCGVPGDGDEELLR.F	1	1	1709.79	1.21985	0.585	2.065	male1-4
IPI00022426	8060	R.EYCGVPGDGDEELLR.F	1	1	1709.79	-1.08203	0.51	2.53	male1-4
IPI00022426	8118	R.EYCGVPGDGDEELLR.F	1	1	1709.79	-1.03564	0.507	2.394	male1-4
IPI00022426	8122	R.EYCGVPGDGDEELLR.F	1	2	1709.79	0.41902	0.565	3.341	male1-4
IPI00022426	8148	R.EYCGVPGDGDEELLR.F	1	1	1709.79	-0.12854	0.507	2.15	male1-4
IPI00022426	8290	R.EYCGVPGDGDEELLR.F	1	2	1709.79	-0.46208	0.486	3.118	male1-4
IPI00022426	7965	R.EYCGVPGDGDEELLR.F	1	2	1709.79	0.14717	0.613	3.198	male1-5
IPI00022426	8019	R.EYCGVPGDGDEELLR.F	1	1	1709.79	-0.11011	0.512	2.307	male1-5
IPI00022426	8044	R.EYCGVPGDGDEELLR.F	1	1	1709.79	0.9021	0.489	1.819	male1-5
IPI00022426	8203	R.EYCGVPGDGDEELLR.F	1	2	1709.79	-0.60991	0.508	3.255	male1-5
IPI00022426	8220	R.EYCGVPGDGDEELLR.F	1	1	1709.79	0.9873	0.469	1.851	male1-5
IPI00022426	8222	R.EYCGVPGDGDEELLR.F	1	2	1709.79	0.93953	0.499	2.862	male1-5
IPI00022426	8057	R.EYCGVPGDGDEELLR.F	1	1	1709.79	1.13745	0.558	1.849	male1-6
IPI00022426	8067	R.EYCGVPGDGDEELLR.F	1	1	1709.79	0.04492	0.587	2.413	male1-6
IPI00022426	8075	R.EYCGVPGDGDEELLR.F	1	1	1709.79	1.10889	0.522	1.852	male1-6
IPI00022426	8083	R.EYCGVPGDGDEELLR.F	1	3	1709.79	0.07516	0.372	3.454	male1-6
IPI00022426	8088	R.EYCGVPGDGDEELLR.F	1	1	1709.79	1.11267	0.544	1.821	male1-6
IPI00022426	8172	R.EYCGVPGDGDEELLR.F	1	2	1709.79	0.27937	0.52	3.186	male1-6
IPI00022426	8182	R.EYCGVPGDGDEELLR.F	1	2	1709.79	0.37813	0.583	3.032	male1-6
IPI00022426	8336	R.EYCGVPGDGDEELLR.F	1	2	1709.79	-0.50286	0.475	3.158	male1-6
IPI00022426	7950	R.EYCGVPGDGDEELLR.F	1	2	1709.79	0.68318	0.522	3.041	male1-7
IPI00022426	7988	R.EYCGVPGDGDEELLR.F	1	1	1709.79	-0.05176	0.536	2.15	male1-7
IPI00022426	8008	R.EYCGVPGDGDEELLR.F	1	1	1709.79	1.02271	0.56	1.917	male1-7
IPI00022426	8102	R.EYCGVPGDGDEELLR.F	1	2	1709.79	-1.37407	0.59	3.41	male1-7
IPI00022426	8152	R.EYCGVPGDGDEELLR.F	1	2	1709.79	0.78059	0.541	2.873	male1-7
IPI00022426	8162	R.EYCGVPGDGDEELLR.F	1	2	1709.79	0.1595	0.554	3.334	male1-7
IPI00022426	7926	R.EYCGVPGDGDEELLR.F	1	2	1709.79	-0.88982	0.501	3.513	male1-8
IPI00022426	7942	R.EYCGVPGDGDEELLR.F	1	2	1709.79	0.27864	0.633	2.992	male1-8
IPI00022426	7965	R.EYCGVPGDGDEELLR.F	1	1	1709.79	0.91467	0.605	2.037	male1-8
IPI00022426	7968	R.EYCGVPGDGDEELLR.F	1	1	1709.79	-0.11316	0.461	2.19	male1-8
IPI00022426	8032	R.EYCGVPGDGDEELLR.F	1	1	1709.79	-1.11792	0.519	2.361	male1-8
IPI00022426	8102	R.EYCGVPGDGDEELLR.F	1	2	1709.79	0.28792	0.552	3.004	male1-8
IPI00022426	8122	R.EYCGVPGDGDEELLR.F	1	2	1709.79	0.61433	0.622	3.51	male1-8
IPI00022426	7902	R.EYCGVPGDGDEELLR.F	1	2	1709.79	-0.9616	0.467	3.661	male1-9
IPI00022426	7912	R.EYCGVPGDGDEELLR.F	1	2	1709.79	0.78389	0.598	2.85	male1-9
IPI00022426	7922	R.EYCGVPGDGDEELLR.F	1	2	1709.79	0.85213	0.598	3.018	male1-9
IPI00022426	7926	R.EYCGVPGDGDEELLR.F	1	1	1709.79	1.05469	0.524	1.806	male1-9
IPI00022426	7930	R.EYCGVPGDGDEELLR.F	1	1	1709.79	-0.00989	0.498	2.133	male1-9
IPI00022426	8082	R.EYCGVPGDGDEELLR.F	1	2	1709.79	0.52266	0.552	3.136	male1-9
IPI00022426	8092	R.EYCGVPGDGDEELLR.F	1	2	1709.79	0.07356	0.478	3.211	male1-9
IPI00022426	8108	R.EYCGVPGDGDEELLR.F	1	1	1709.79	-0.02368	0.549	2.212	male1-9
IPI00022426	8369	R.EYCGVPGDGDEELLR.F	1	2	1709.79	-0.63323	0.443	3.007	male1-9
IPI00022426	8945	R.ETLLQDFR.V	1	1	1022.14	-0.66534	0.225	2.524	male1-1
IPI00022426	9315	R.ETLLQDFR.V	1	1	1022.14	1.0274	0.26	2.026	male1-11
IPI00022426	9293	R.ETLLQDFR.V	1	1	1022.14	0.97906	0.249	2.112	male1-12
IPI00022426	9328	R.ETLLQDFR.V	1	1	1022.14	1.08698	0.243	2.03	male1-12
IPI00022426	9383	R.ETLLQDFR.V	1	1	1022.14	-0.5777	0.216	2.169	male1-2
IPI00022426	9442	R.ETLLQDFR.V	1	1	1022.14	0.55194	0.21	2.149	male1-2
IPI00022426	9384	R.ETLLQDFR.V	1	1	1022.14	0.37189	0.239	2.169	male1-3
IPI00022426	9416	R.ETLLQDFR.V	1	1	1022.14	-0.612	0.216	2.351	male1-4
IPI00022426	9422	R.ETLLQDFR.V	1	1	1022.14	0.47198	0.208	2.089	male1-4
IPI00022426	9352	R.ETLLQDFR.V	1	1	1022.14	0.32892	0.247	2.098	male1-7
IPI00022426	6896	K.EDSCQLGYSAGPCMGMTSR.Y	1	2	2108.28	1.03023	0.599	5.359	male1-1
IPI00022426	6914	K.EDSCQLGYSAGPCMGMTSR.Y	1	2	2108.28	0.92573	0.606	5.842	male1-1
IPI00022426	7226	K.EDSCQLGYSAGPCMGMTSR.Y	1	2	2108.28	0.62935	0.665	5.362	male1-10
IPI00022426	7214	K.EDSCQLGYSAGPCMGMTSR.Y	1	2	2108.28	1.03511	0.641	4.994	male1-11
IPI00022426	7214	K.EDSCQLGYSAGPCMGMTSR.Y	1	2	2108.28	0.71504	0.63	5.742	male1-12
IPI00022426	7225	K.EDSCQLGYSAGPCMGMTSR.Y	1	2	2108.28	1.02754	0.663	4.913	male1-12
IPI00022426	7256	K.EDSCQLGYSAGPCMGMTSR.Y	1	2	2108.28	0.75581	0.524	3.502	male1-2
IPI00022426	7279	K.EDSCQLGYSAGPCMGMTSR.Y	1	2	2108.28	0.98799	0.635	5.032	male1-2
IPI00022426	7223	K.EDSCQLGYSAGPCMGMTSR.Y	1	2	2108.28	0.3249	0.61	4.918	male1-3
IPI00022426	7357	K.EDSCQLGYSAGPCMGMTSR.Y	1	2	2108.28	1.23652	0.62	4.249	male1-4
IPI00022426	7307	K.EDSCQLGYSAGPCMGMTSR.Y	1	2	2108.28	0.42207	0.495	3.212	male1-6
IPI00022426	7324	K.EDSCQLGYSAGPCMGMTSR.Y	1	2	2108.28	0.90718	0.638	4.903	male1-6
IPI00022426	7285	K.EDSCQLGYSAGPCMGMTSR.Y	1	2	2108.28	-0.17143	0.585	4.845	male1-7
IPI00022426	7325	K.EDSCQLGYSAGPCMGMTSR.Y	1	2	2108.28	0.9355	0.641	5.516	male1-7
IPI00022426	7237	K.EDSCQLGYSAGPCMGMTSR.Y	1	2	2108.28	-0.14995	0.473	4.07	male1-8
IPI00022426	7288	K.EDSCQLGYSAGPCMGMTSR.Y	1	2	2108.28	0.85811	0.634	5.269	male1-8
IPI00022426	7226	K.EDSCQLGYSAGPCMGMTSR.Y	1	2	2108.28	-0.21465	0.43	3.208	male1-9
IPI00022426	7267	K.EDSCQLGYSAGPCMGMTSR.Y	1	2	2108.28	1.30781	0.656	5.403	male1-9
IPI00022426	7285	K.EDSCQLGYSAGPCMGMTSR.Y	1	2	2108.28	1.09419	0.64	5.518	male1-9
IPI00022426	7847	K.CVLFPYGGCQGNGNKFYSEKECR.E	1	2	2772	-1.07329	0.671	4.474	male1-1
IPI00022426	7878	K.CVLFPYGGCQGNGNKFYSEKECR.E	1	2	2772	1.02266	0.594	4.064	male1-1
IPI00022426	7937	K.CVLFPYGGCQGNGNKFYSEKECR.E	1	2	2772	0.18794	0.545	4.609	male1-1
IPI00022426	7950	K.CVLFPYGGCQGNGNKFYSEKECR.E	1	2	2772	1.37056	0.636	3.82	male1-1
IPI00022426	8195	K.CVLFPYGGCQGNGNKFYSEKECR.E	1	2	2772	0.9919	0.623	4.322	male1-10
IPI00022426	8197	K.CVLFPYGGCQGNGNKFYSEKECR.E	1	2	2772	-1.07549	0.681	4.913	male1-10
IPI00022426	8263	K.CVLFPYGGCQGNGNKFYSEKECR.E	1	2	2772	0.05586	0.574	4.299	male1-10
IPI00022426	8279	K.CVLFPYGGCQGNGNKFYSEKECR.E	1	2	2772	1.11177	0.608	4.434	male1-10
IPI00022426	8283	K.CVLFPYGGCQGNGNKFYSEKECR.E	1	2	2772	1.32173	0.623	4.278	male1-10
IPI00022426	8159	K.CVLFPYGGCQGNGNKFYSEKECR.E	1	2	2772	-0.74785	0.621	4.395	male1-11
IPI00022426	8164	K.CVLFPYGGCQGNGNKFYSEKECR.E	1	2	2772	0.00972	0.619	4.629	male1-11
IPI00022426	8194	K.CVLFPYGGCQGNGNKFYSEKECR.E	1	2	2772	1.16817	0.587	4.06	male1-11
IPI00022426	8186	K.CVLFPYGGCQGNGNKFYSEKECR.E	1	2	2772	-0.19438	0.659	4.663	male1-12
IPI00022426	8193	K.CVLFPYGGCQGNGNKFYSEKECR.E	1	2	2772	-0.002	0.635	4.822	male1-12
IPI00022426	8207	K.CVLFPYGGCQGNGNKFYSEKECR.E	1	2	2772	1.10347	0.604	4.569	male1-12
IPI00022426	8246	K.CVLFPYGGCQGNGNKFYSEKECR.E	1	2	2772	1.11714	0.585	4.005	male1-12
IPI00022426	8364	K.CVLFPYGGCQGNGNKFYSEKECR.E	1	2	2772	0.81318	0.595	4.25	male1-2
IPI00022426	8395	K.CVLFPYGGCQGNGNKFYSEKECR.E	1	2	2772	1.17647	0.571	4.456	male1-2
IPI00022426	8314	K.CVLFPYGGCQGNGNKFYSEKECR.E	1	2	2772	-0.04595	0.588	4.39	male1-3
IPI00022426	8360	K.CVLFPYGGCQGNGNKFYSEKECR.E	1	2	2772	1.33882	0.566	3.94	male1-3
IPI00022426	8378	K.CVLFPYGGCQGNGNKFYSEKECR.E	1	2	2772	0.07979	0.626	5.015	male1-3
IPI00022426	8354	K.CVLFPYGGCQGNGNKFYSEKECR.E	1	2	2772	1.16743	0.606	4.285	male1-4
IPI00022426	8374	K.CVLFPYGGCQGNGNKFYSEKECR.E	1	2	2772	0.47505	0.617	4.445	male1-4
IPI00022426	8377	K.CVLFPYGGCQGNGNKFYSEKECR.E	1	2	2772	0.04951	0.644	4.813	male1-5
IPI00022426	8385	K.CVLFPYGGCQGNGNKFYSEKECR.E	1	2	2772	0.79658	0.615	4.089	male1-5
IPI00022426	8408	K.CVLFPYGGCQGNGNKFYSEKECR.E	1	2	2772	1.0605	0.63	4.338	male1-6
IPI00022426	8424	K.CVLFPYGGCQGNGNKFYSEKECR.E	1	2	2772	0.15108	0.603	4.455	male1-6
IPI00022426	8455	K.CVLFPYGGCQGNGNKFYSEKECR.E	1	2	2772	1.24849	0.655	3.807	male1-6
IPI00022426	8464	K.CVLFPYGGCQGNGNKFYSEKECR.E	1	2	2772	1.19185	0.613	4.618	male1-6
IPI00022426	8275	K.CVLFPYGGCQGNGNKFYSEKECR.E	1	2	2772	1.11909	0.585	4.237	male1-8
IPI00022426	8299	K.CVLFPYGGCQGNGNKFYSEKECR.E	1	2	2772	0.94136	0.577	4.233	male1-8
IPI00022426	8215	K.CVLFPYGGCQGNGNKFYSEKECR.E	1	2	2772	-0.41753	0.618	4.604	male1-9
IPI00022426	8227	K.CVLFPYGGCQGNGNKFYSEKECR.E	1	2	2772	0.34663	0.6	4.499	male1-9
IPI00022426	8676	K.CVLFPYGGCQGNGNKFYSEK.E	1	2	2326.54	0.95308	0.645	4.121	male1-1
IPI00022426	8687	K.CVLFPYGGCQGNGNKFYSEK.E	1	2	2326.54	0.45234	0.607	4.538	male1-1
IPI00022426	8993	K.CVLFPYGGCQGNGNKFYSEK.E	1	2	2326.54	-0.38115	0.584	4.278	male1-10
IPI00022426	9002	K.CVLFPYGGCQGNGNKFYSEK.E	1	2	2326.54	0.59248	0.599	4.292	male1-10
IPI00022426	8974	K.CVLFPYGGCQGNGNKFYSEK.E	1	2	2326.54	0.43526	0.586	3.749	male1-11
IPI00022426	8983	K.CVLFPYGGCQGNGNKFYSEK.E	1	2	2326.54	0.8957	0.64	4.31	male1-11
IPI00022426	8993	K.CVLFPYGGCQGNGNKFYSEK.E	1	2	2326.54	0.73262	0.628	4.531	male1-11
IPI00022426	8965	K.CVLFPYGGCQGNGNKFYSEK.E	1	2	2326.54	-0.48662	0.546	4.141	male1-12
IPI00022426	8987	K.CVLFPYGGCQGNGNKFYSEK.E	1	2	2326.54	-0.61235	0.46	3.607	male1-12
IPI00022426	9103	K.CVLFPYGGCQGNGNKFYSEK.E	1	2	2326.54	-0.72099	0.517	4.222	male1-2
IPI00022426	9094	K.CVLFPYGGCQGNGNKFYSEK.E	1	2	2326.54	0.52144	0.593	4.531	male1-3
IPI00022426	9144	K.CVLFPYGGCQGNGNKFYSEK.E	1	2	2326.54	-0.4124	0.5	4.193	male1-4
IPI00022426	9160	K.CVLFPYGGCQGNGNKFYSEK.E	1	2	2326.54	-0.02519	0.592	4.273	male1-4
IPI00022426	9120	K.CVLFPYGGCQGNGNKFYSEK.E	1	2	2326.54	0.79463	0.63	4.331	male1-5
IPI00022426	9137	K.CVLFPYGGCQGNGNKFYSEK.E	1	2	2326.54	0.80366	0.66	4.485	male1-5
IPI00022426	9165	K.CVLFPYGGCQGNGNKFYSEK.E	1	2	2326.54	0.36738	0.629	4.022	male1-6
IPI00022426	9180	K.CVLFPYGGCQGNGNKFYSEK.E	1	2	2326.54	-0.55498	0.513	3.975	male1-6
IPI00022426	9186	K.CVLFPYGGCQGNGNKFYSEK.E	1	2	2326.54	0.89204	0.614	4.239	male1-6
IPI00022426	9074	K.CVLFPYGGCQGNGNKFYSEK.E	1	2	2326.54	0.74629	0.654	4.532	male1-7
IPI00022426	9070	K.CVLFPYGGCQGNGNKFYSEK.E	1	2	2326.54	0.94966	0.558	4.038	male1-8
IPI00022426	9087	K.CVLFPYGGCQGNGNKFYSEK.E	1	2	2326.54	0.74629	0.613	4.52	male1-8
IPI00022426	9010	K.CVLFPYGGCQGNGNKFYSEK.E	1	2	2326.54	0.61885	0.654	4.481	male1-9
IPI00022426	9017	K.CVLFPYGGCQGNGNKFYSEK.E	1	2	2326.54	0.86983	0.637	4.322	male1-9
IPI00022426	7680	K.CVLFPYGGCQGNGNK.F	1	2	1671.82	-0.97295	0.332	3.041	male1-1
IPI00022426	7692	K.CVLFPYGGCQGNGNK.F	1	2	1671.82	0.1103	0.279	3.707	male1-1
IPI00022426	8034	K.CVLFPYGGCQGNGNK.F	1	2	1671.82	-0.81621	0.26	3.634	male1-10
IPI00022426	8056	K.CVLFPYGGCQGNGNK.F	1	2	1671.82	0.09505	0.235	3.5	male1-10
IPI00022426	8063	K.CVLFPYGGCQGNGNK.F	1	2	1671.82	0.23506	0.279	3.66	male1-10
IPI00022426	7992	K.CVLFPYGGCQGNGNK.F	1	2	1671.82	-0.55425	0.24	3.709	male1-11
IPI00022426	8013	K.CVLFPYGGCQGNGNK.F	1	2	1671.82	-0.93779	0.219	3.671	male1-11
IPI00022426	8023	K.CVLFPYGGCQGNGNK.F	1	2	1671.82	0.67256	0.306	3.425	male1-11
IPI00022426	8034	K.CVLFPYGGCQGNGNK.F	1	2	1671.82	0.49214	0.272	3.506	male1-11
IPI00022426	8112	K.CVLFPYGGCQGNGNK.F	1	2	1671.82	0.22151	0.254	3.683	male1-2
IPI00022426	8132	K.CVLFPYGGCQGNGNK.F	1	2	1671.82	0.27901	0.277	3.446	male1-2
IPI00022426	8062	K.CVLFPYGGCQGNGNK.F	1	2	1671.82	-0.53313	0.254	3.229	male1-3
IPI00022426	8103	K.CVLFPYGGCQGNGNK.F	1	2	1671.82	0.99629	0.352	3.65	male1-3
IPI00022426	8113	K.CVLFPYGGCQGNGNK.F	1	2	1671.82	0.71577	0.319	3.433	male1-3
IPI00022426	8103	K.CVLFPYGGCQGNGNK.F	1	2	1671.82	-0.39275	0.262	3.392	male1-4
IPI00022426	8112	K.CVLFPYGGCQGNGNK.F	1	2	1671.82	0.13045	0.286	3.437	male1-4
IPI00022426	8132	K.CVLFPYGGCQGNGNK.F	1	2	1671.82	1.19331	0.349	3.254	male1-4
IPI00022426	8083	K.CVLFPYGGCQGNGNK.F	1	2	1671.82	-0.06816	0.358	3.367	male1-5
IPI00022426	8096	K.CVLFPYGGCQGNGNK.F	1	2	1671.82	-0.95586	0.273	3.67	male1-5
IPI00022426	8102	K.CVLFPYGGCQGNGNK.F	1	2	1671.82	0.16206	0.321	3.46	male1-5
IPI00022426	8114	K.CVLFPYGGCQGNGNK.F	1	2	1671.82	0.26008	0.266	3.557	male1-5
IPI00022426	8175	K.CVLFPYGGCQGNGNK.F	1	2	1671.82	-0.16997	0.254	3.509	male1-6
IPI00022426	8192	K.CVLFPYGGCQGNGNK.F	1	2	1671.82	0.14473	0.255	3.767	male1-6
IPI00022426	8202	K.CVLFPYGGCQGNGNK.F	1	2	1671.82	0.67598	0.3	3.317	male1-6
IPI00022426	8229	K.CVLFPYGGCQGNGNK.F	1	3	1671.82	0.1553	0.404	4.115	male1-6
IPI00022426	8078	K.CVLFPYGGCQGNGNK.F	1	2	1671.82	0.08955	0.332	2.884	male1-7
IPI00022426	8134	K.CVLFPYGGCQGNGNK.F	1	2	1671.82	1.10078	0.303	3.094	male1-7
IPI00022426	8092	K.CVLFPYGGCQGNGNK.F	1	2	1671.82	0.76387	0.3	3.364	male1-8
IPI00022426	8105	K.CVLFPYGGCQGNGNK.F	1	2	1671.82	0.81526	0.243	3.377	male1-8
IPI00022426	8106	K.CVLFPYGGCQGNGNK.F	1	2	1671.82	-0.70244	0.235	3.622	male1-8
IPI00022426	8085	K.CVLFPYGGCQGNGNK.F	1	2	1671.82	0.93989	0.339	3.006	male1-9
IPI00022426	10362	R.APQLRETLLQDFR.V	1	2	1587.8	-0.00676	0.274	2.879	male1-10
IPI00022426	10537	R.APQLRETLLQDFR.V	1	3	1587.8	-0.3682	0.457	4.134	male1-4
IPI00022426	10456	R.APQLRETLLQDFR.V	1	2	1587.8	-0.73113	0.327	3.134	male1-7
IPI00022426	10384	R.APQLRETLLQDFR.V	1	2	1587.8	-0.12334	0.284	2.819	male1-9
IPI00022426	13092	R.AFIQLWAFDAVKGK.C	1	2	1594.88	-0.58586	0.463	4.159	male1-1
IPI00022426	13102	R.AFIQLWAFDAVKGK.C	1	2	1594.88	-0.88994	0.424	4.31	male1-1
IPI00022426	13122	R.AFIQLWAFDAVKGK.C	1	2	1594.88	0.12703	0.439	4.182	male1-1
IPI00022426	13132	R.AFIQLWAFDAVKGK.C	1	2	1594.88	0.54439	0.455	4.528	male1-1
IPI00022426	13147	R.AFIQLWAFDAVKGK.C	1	3	1594.88	-0.90952	0.411	3.464	male1-1
IPI00022426	13323	R.AFIQLWAFDAVKGK.C	1	2	1594.88	0.36055	0.447	4.074	male1-1
IPI00022426	13337	R.AFIQLWAFDAVKGK.C	1	2	1594.88	0.47236	0.449	4.115	male1-1
IPI00022426	13482	R.AFIQLWAFDAVKGK.C	1	2	1594.88	0.06331	0.449	4.431	male1-10
IPI00022426	13492	R.AFIQLWAFDAVKGK.C	1	2	1594.88	0.18867	0.451	4.203	male1-10
IPI00022426	13495	R.AFIQLWAFDAVKGK.C	1	1	1594.88	-1.04797	0.439	3.314	male1-10
IPI00022426	13512	R.AFIQLWAFDAVKGK.C	1	1	1594.88	-0.09119	0.414	3.766	male1-10
IPI00022426	13683	R.AFIQLWAFDAVKGK.C	1	2	1594.88	0.46004	0.452	4.053	male1-10
IPI00022426	13686	R.AFIQLWAFDAVKGK.C	1	2	1594.88	-0.84905	0.44	4.264	male1-10
IPI00022426	13702	R.AFIQLWAFDAVKGK.C	1	2	1594.88	0.53389	0.382	4.085	male1-10
IPI00022426	13713	R.AFIQLWAFDAVKGK.C	1	2	1594.88	0.4825	0.418	4.071	male1-10
IPI00022426	14017	R.AFIQLWAFDAVKGK.C	1	2	1594.88	-0.44951	0.469	3.976	male1-10
IPI00022426	14084	R.AFIQLWAFDAVKGK.C	1	2	1594.88	0.07246	0.406	3.37	male1-10
IPI00022426	13432	R.AFIQLWAFDAVKGK.C	1	2	1594.88	0.06709	0.46	4.493	male1-11
IPI00022426	13434	R.AFIQLWAFDAVKGK.C	1	1	1594.88	-0.00159	0.447	3.26	male1-11
IPI00022426	13442	R.AFIQLWAFDAVKGK.C	1	2	1594.88	0.87544	0.44	4.308	male1-11
IPI00022426	13452	R.AFIQLWAFDAVKGK.C	1	2	1594.88	-0.00615	0.432	4.388	male1-11
IPI00022426	13453	R.AFIQLWAFDAVKGK.C	1	1	1594.88	-0.01233	0.413	3.603	male1-11
IPI00022426	13684	R.AFIQLWAFDAVKGK.C	1	2	1594.88	-0.1696	0.471	3.878	male1-11
IPI00022426	13700	R.AFIQLWAFDAVKGK.C	1	2	1594.88	-1.12261	0.44	4.125	male1-11
IPI00022426	15619	R.AFIQLWAFDAVKGK.C	1	2	1594.88	-0.62944	0.346	3.128	male1-11
IPI00022426	20060	R.AFIQLWAFDAVKGK.C	1	2	1594.88	0.32319	0.42	3.736	male1-11
IPI00022426	13452	R.AFIQLWAFDAVKGK.C	1	2	1594.88	-1.30547	0.442	4.438	male1-12
IPI00022426	13462	R.AFIQLWAFDAVKGK.C	1	2	1594.88	-0.67864	0.453	4.05	male1-12
IPI00022426	13472	R.AFIQLWAFDAVKGK.C	1	2	1594.88	0.51436	0.474	4.315	male1-12
IPI00022426	13473	R.AFIQLWAFDAVKGK.C	1	1	1594.88	-0.29651	0.434	3.433	male1-12
IPI00022426	13482	R.AFIQLWAFDAVKGK.C	1	2	1594.88	0.71602	0.459	4.196	male1-12
IPI00022426	13492	R.AFIQLWAFDAVKGK.C	1	3	1594.88	-0.21445	0.423	3.39	male1-12
IPI00022426	13523	R.AFIQLWAFDAVKGK.C	1	3	1594.88	-0.94724	0.318	3.615	male1-12
IPI00022426	13674	R.AFIQLWAFDAVKGK.C	1	2	1594.88	-0.44438	0.431	4.414	male1-12
IPI00022426	13693	R.AFIQLWAFDAVKGK.C	1	2	1594.88	-0.29692	0.422	4.159	male1-12
IPI00022426	14127	R.AFIQLWAFDAVKGK.C	1	2	1594.88	-0.06828	0.317	3.378	male1-12
IPI00022426	15970	R.AFIQLWAFDAVKGK.C	1	2	1594.88	-0.52349	0.368	2.878	male1-12
IPI00022426	19996	R.AFIQLWAFDAVKGK.C	1	2	1594.88	-0.08354	0.445	3.37	male1-12
IPI00022426	13602	R.AFIQLWAFDAVKGK.C	1	2	1594.88	-1.09795	0.43	4.035	male1-2
IPI00022426	13612	R.AFIQLWAFDAVKGK.C	1	2	1594.88	0.59932	0.424	4.273	male1-2
IPI00022426	13613	R.AFIQLWAFDAVKGK.C	1	2	1594.88	-0.69756	0.45	4.168	male1-2
IPI00022426	13622	R.AFIQLWAFDAVKGK.C	1	2	1594.88	0.8127	0.461	4.33	male1-2
IPI00022426	13642	R.AFIQLWAFDAVKGK.C	1	2	1594.88	0.51704	0.433	4.485	male1-2
IPI00022426	13832	R.AFIQLWAFDAVKGK.C	1	2	1594.88	0.09956	0.439	4.427	male1-2
IPI00022426	13843	R.AFIQLWAFDAVKGK.C	1	2	1594.88	0.41035	0.444	4.219	male1-2
IPI00022426	14025	R.AFIQLWAFDAVKGK.C	1	2	1594.88	0.14058	0.398	3.435	male1-2
IPI00022426	14046	R.AFIQLWAFDAVKGK.C	1	2	1594.88	-0.1032	0.434	3.809	male1-2
IPI00022426	15865	R.AFIQLWAFDAVKGK.C	1	2	1594.88	-0.44499	0.377	3.323	male1-2
IPI00022426	18485	R.AFIQLWAFDAVKGK.C	1	2	1594.88	0.39766	0.346	3.29	male1-2
IPI00022426	13648	R.AFIQLWAFDAVKGK.C	1	2	1594.88	-0.04717	0.371	3.796	male1-3
IPI00022426	13652	R.AFIQLWAFDAVKGK.C	1	2	1594.88	0.31221	0.442	4.256	male1-3
IPI00022426	13672	R.AFIQLWAFDAVKGK.C	1	3	1594.88	-1.03641	0.39	4.048	male1-3
IPI00022426	13843	R.AFIQLWAFDAVKGK.C	1	2	1594.88	-0.70171	0.441	4.297	male1-3
IPI00022426	13852	R.AFIQLWAFDAVKGK.C	1	2	1594.88	-0.14433	0.442	4.21	male1-3
IPI00022426	14052	R.AFIQLWAFDAVKGK.C	1	2	1594.88	0.13386	0.428	3.999	male1-3
IPI00022426	14142	R.AFIQLWAFDAVKGK.C	1	2	1594.88	0.01533	0.484	3.655	male1-3
IPI00022426	16109	R.AFIQLWAFDAVKGK.C	1	2	1594.88	-0.44463	0.445	3.042	male1-3
IPI00022426	13672	R.AFIQLWAFDAVKGK.C	1	2	1594.88	0.79463	0.437	4.351	male1-4
IPI00022426	13673	R.AFIQLWAFDAVKGK.C	1	2	1594.88	-0.6353	0.483	4.331	male1-4
IPI00022426	13682	R.AFIQLWAFDAVKGK.C	1	3	1594.88	-1.15909	0.385	3.409	male1-4
IPI00022426	13683	R.AFIQLWAFDAVKGK.C	1	2	1594.88	0.42329	0.466	4.248	male1-4
IPI00022426	13692	R.AFIQLWAFDAVKGK.C	1	2	1594.88	0.3835	0.469	4.399	male1-4
IPI00022426	13882	R.AFIQLWAFDAVKGK.C	1	2	1594.88	-0.06792	0.451	4.453	male1-4
IPI00022426	13896	R.AFIQLWAFDAVKGK.C	1	2	1594.88	0.01619	0.414	4.176	male1-4
IPI00022426	14088	R.AFIQLWAFDAVKGK.C	1	2	1594.88	0.17769	0.526	3.531	male1-4
IPI00022426	14115	R.AFIQLWAFDAVKGK.C	1	2	1594.88	-0.21343	0.408	3.05	male1-4
IPI00022426	13642	R.AFIQLWAFDAVKGK.C	1	2	1594.88	-0.45708	0.441	4.515	male1-5
IPI00022426	13652	R.AFIQLWAFDAVKGK.C	1	2	1594.88	-1.02251	0.472	4.224	male1-5
IPI00022426	13662	R.AFIQLWAFDAVKGK.C	1	2	1594.88	0.61079	0.442	4.226	male1-5
IPI00022426	13663	R.AFIQLWAFDAVKGK.C	1	3	1594.88	-0.45615	0.349	3.37	male1-5
IPI00022426	13682	R.AFIQLWAFDAVKGK.C	1	2	1594.88	0.47053	0.448	4.18	male1-5
IPI00022426	13876	R.AFIQLWAFDAVKGK.C	1	2	1594.88	-1.17095	0.443	4.115	male1-5
IPI00022426	13884	R.AFIQLWAFDAVKGK.C	1	2	1594.88	-0.09551	0.457	4.016	male1-5
IPI00022426	13896	R.AFIQLWAFDAVKGK.C	1	2	1594.88	-0.77226	0.441	3.895	male1-5
IPI00022426	14060	R.AFIQLWAFDAVKGK.C	1	2	1594.88	0.34871	0.442	3.447	male1-5
IPI00022426	14100	R.AFIQLWAFDAVKGK.C	1	2	1594.88	0.14839	0.331	3.202	male1-5
IPI00022426	14756	R.AFIQLWAFDAVKGK.C	1	2	1594.88	-0.34258	0.407	3.267	male1-5
IPI00022426	13664	R.AFIQLWAFDAVKGK.C	1	2	1594.88	0.55684	0.446	4.252	male1-6
IPI00022426	13672	R.AFIQLWAFDAVKGK.C	1	2	1594.88	0.09736	0.471	4.023	male1-6
IPI00022426	13692	R.AFIQLWAFDAVKGK.C	1	3	1594.88	-0.22068	0.425	3.348	male1-6
IPI00022426	13815	R.AFIQLWAFDAVKGK.C	1	1	1594.88	-0.87964	0.414	3.153	male1-6
IPI00022426	13850	R.AFIQLWAFDAVKGK.C	1	2	1594.88	1.25227	0.438	4.129	male1-6
IPI00022426	13862	R.AFIQLWAFDAVKGK.C	1	2	1594.88	-0.6967	0.4	4.22	male1-6
IPI00022426	13592	R.AFIQLWAFDAVKGK.C	1	2	1594.88	-0.07683	0.425	4.326	male1-7
IPI00022426	13602	R.AFIQLWAFDAVKGK.C	1	2	1594.88	0.3044	0.443	4.308	male1-7
IPI00022426	13612	R.AFIQLWAFDAVKGK.C	1	2	1594.88	0.43049	0.467	4.029	male1-7
IPI00022426	13804	R.AFIQLWAFDAVKGK.C	1	2	1594.88	0.74653	0.431	3.813	male1-7
IPI00022426	13805	R.AFIQLWAFDAVKGK.C	1	2	1594.88	-1.0186	0.446	4.319	male1-7
IPI00022426	13815	R.AFIQLWAFDAVKGK.C	1	2	1594.88	0.36641	0.454	4.073	male1-7
IPI00022426	13865	R.AFIQLWAFDAVKGK.C	1	2	1594.88	0.55391	0.398	4.259	male1-7
IPI00022426	13552	R.AFIQLWAFDAVKGK.C	1	2	1594.88	0.52778	0.45	4.103	male1-8
IPI00022426	13557	R.AFIQLWAFDAVKGK.C	1	2	1594.88	-0.77617	0.44	4.182	male1-8
IPI00022426	13572	R.AFIQLWAFDAVKGK.C	1	2	1594.88	0.54817	0.466	4.326	male1-8
IPI00022426	13575	R.AFIQLWAFDAVKGK.C	1	1	1594.88	-0.20959	0.434	3.298	male1-8
IPI00022426	13582	R.AFIQLWAFDAVKGK.C	1	2	1594.88	0.33369	0.457	4.463	male1-8
IPI00022426	13772	R.AFIQLWAFDAVKGK.C	1	2	1594.88	-0.63225	0.451	4.16	male1-8
IPI00022426	13782	R.AFIQLWAFDAVKGK.C	1	2	1594.88	-1.25737	0.446	4.331	male1-8
IPI00022426	13794	R.AFIQLWAFDAVKGK.C	1	2	1594.88	0.52913	0.451	3.305	male1-8
IPI00022426	13802	R.AFIQLWAFDAVKGK.C	1	2	1594.88	0.09321	0.443	4.115	male1-8
IPI00022426	14114	R.AFIQLWAFDAVKGK.C	1	2	1594.88	-0.28081	0.485	3.591	male1-8
IPI00022426	14584	R.AFIQLWAFDAVKGK.C	1	2	1594.88	-0.34221	0.42	3.225	male1-8
IPI00022426	16888	R.AFIQLWAFDAVKGK.C	1	2	1594.88	-0.58379	0.411	3.513	male1-8
IPI00022426	20304	R.AFIQLWAFDAVKGK.C	1	2	1594.88	0.33064	0.436	3.224	male1-8
IPI00022426	13512	R.AFIQLWAFDAVKGK.C	1	2	1594.88	-1.30974	0.445	4.044	male1-9
IPI00022426	13522	R.AFIQLWAFDAVKGK.C	1	2	1594.88	-0.14385	0.43	4.191	male1-9
IPI00022426	13532	R.AFIQLWAFDAVKGK.C	1	2	1594.88	-0.86785	0.438	4.189	male1-9
IPI00022426	13542	R.AFIQLWAFDAVKGK.C	1	2	1594.88	0.49605	0.44	4.145	male1-9
IPI00022426	13552	R.AFIQLWAFDAVKGK.C	1	2	1594.88	0.57893	0.476	4.225	male1-9
IPI00022426	13556	R.AFIQLWAFDAVKGK.C	1	1	1594.88	0.00354	0.387	3.57	male1-9
IPI00022426	13743	R.AFIQLWAFDAVKGK.C	1	2	1594.88	0.0356	0.427	4.511	male1-9
IPI00022426	13753	R.AFIQLWAFDAVKGK.C	1	2	1594.88	-0.88603	0.462	4.185	male1-9
IPI00022426	13763	R.AFIQLWAFDAVKGK.C	1	2	1594.88	0.49531	0.453	4.291	male1-9
IPI00022426	13772	R.AFIQLWAFDAVKGK.C	1	2	1594.88	0.15742	0.412	4.175	male1-9
IPI00022426	13977	R.AFIQLWAFDAVKGK.C	1	2	1594.88	0.06392	0.462	3.342	male1-9
IPI00022426	15388	R.AFIQLWAFDAVKGK.C	1	2	1594.88	-0.52873	0.428	3.454	male1-9
IPI00022426	15806	R.AFIQLWAFDAVKGK.C	1	2	1594.88	-0.40361	0.405	2.984	male1-9
IPI00022426	20187	R.AFIQLWAFDAVKGK.C	1	2	1594.88	0.32258	0.442	3.481	male1-9
IPI00022426	20208	R.AFIQLWAFDAVKGK.C	1	2	1594.88	0.51643	0.389	3.612	male1-9
IPI00022426	14572	R.AFIQLWAFDAVK.G	1	2	1409.66	0.33906	0.531	4.02	male1-1
IPI00022426	14573	R.AFIQLWAFDAVK.G	1	2	1409.66	-1.14971	0.452	4.828	male1-1
IPI00022426	14578	R.AFIQLWAFDAVK.G	1	1	1409.66	0.74097	0.444	2.823	male1-1
IPI00022426	14582	R.AFIQLWAFDAVK.G	1	2	1409.66	0.38142	0.581	3.908	male1-1
IPI00022426	14583	R.AFIQLWAFDAVK.G	1	1	1409.66	-0.20654	0.425	3.086	male1-1
IPI00022426	14592	R.AFIQLWAFDAVK.G	1	2	1409.66	0.08247	0.505	4.274	male1-1
IPI00022426	14593	R.AFIQLWAFDAVK.G	1	1	1409.66	0.72583	0.497	2.603	male1-1
IPI00022426	14782	R.AFIQLWAFDAVK.G	1	2	1409.66	-0.82036	0.447	4.88	male1-1
IPI00022426	14792	R.AFIQLWAFDAVK.G	1	2	1409.66	0.23897	0.474	4.515	male1-1
IPI00022426	14797	R.AFIQLWAFDAVK.G	1	1	1409.66	-0.17786	0.415	3.157	male1-1
IPI00022426	14802	R.AFIQLWAFDAVK.G	1	2	1409.66	0.425	0.517	4.021	male1-1
IPI00022426	14993	R.AFIQLWAFDAVK.G	1	2	1409.66	0.36287	0.509	4.563	male1-1
IPI00022426	15002	R.AFIQLWAFDAVK.G	1	2	1409.66	-0.372	0.399	4.92	male1-1
IPI00022426	15004	R.AFIQLWAFDAVK.G	1	1	1409.66	-0.0802	0.462	3.028	male1-1
IPI00022426	15014	R.AFIQLWAFDAVK.G	1	2	1409.66	0.76704	0.506	3.518	male1-1
IPI00022426	15022	R.AFIQLWAFDAVK.G	1	2	1409.66	0.51045	0.463	4.391	male1-1
IPI00022426	15073	R.AFIQLWAFDAVK.G	1	1	1409.66	-0.32654	0.446	3.292	male1-1
IPI00022426	15202	R.AFIQLWAFDAVK.G	1	2	1409.66	-1.09331	0.382	5.06	male1-1
IPI00022426	15214	R.AFIQLWAFDAVK.G	1	2	1409.66	-0.03642	0.445	4.945	male1-1
IPI00022426	15222	R.AFIQLWAFDAVK.G	1	2	1409.66	0.04219	0.444	4.998	male1-1
IPI00022426	15412	R.AFIQLWAFDAVK.G	1	2	1409.66	0.25349	0.501	3.893	male1-1
IPI00022426	15422	R.AFIQLWAFDAVK.G	1	2	1409.66	-0.14385	0.467	4.607	male1-1
IPI00022426	15620	R.AFIQLWAFDAVK.G	1	2	1409.66	-0.83379	0.477	4.883	male1-1
IPI00022426	15644	R.AFIQLWAFDAVK.G	1	2	1409.66	0.18184	0.526	3.858	male1-1
IPI00022426	15742	R.AFIQLWAFDAVK.G	1	2	1409.66	0.27876	0.515	4.182	male1-1
IPI00022426	15985	R.AFIQLWAFDAVK.G	1	2	1409.66	0.25972	0.515	4.111	male1-1
IPI00022426	16195	R.AFIQLWAFDAVK.G	1	2	1409.66	0.08552	0.508	4.363	male1-1
IPI00022426	16212	R.AFIQLWAFDAVK.G	1	2	1409.66	0.09443	0.53	3.797	male1-1
IPI00022426	16406	R.AFIQLWAFDAVK.G	1	2	1409.66	0.39644	0.463	3.649	male1-1
IPI00022426	16583	R.AFIQLWAFDAVK.G	1	2	1409.66	-0.05498	0.552	3.824	male1-1
IPI00022426	16828	R.AFIQLWAFDAVK.G	1	2	1409.66	-0.4456	0.44	3.921	male1-1
IPI00022426	18847	R.AFIQLWAFDAVK.G	1	2	1409.66	0.45283	0.491	3.574	male1-1
IPI00022426	19084	R.AFIQLWAFDAVK.G	1	2	1409.66	-0.02764	0.488	4.32	male1-1
IPI00022426	19103	R.AFIQLWAFDAVK.G	1	2	1409.66	-0.08989	0.496	4.458	male1-1
IPI00022426	19680	R.AFIQLWAFDAVK.G	1	2	1409.66	-0.08281	0.438	4.328	male1-1
IPI00022426	20874	R.AFIQLWAFDAVK.G	1	2	1409.66	-0.40288	0.488	3.052	male1-1
IPI00022426	21256	R.AFIQLWAFDAVK.G	1	2	1409.66	0.11568	0.397	3.266	male1-1
IPI00022426	169	R.AFIQLWAFDAVK.G	1	2	1409.66	-0.64629	0.405	3.299	male1-10
IPI00022426	14953	R.AFIQLWAFDAVK.G	1	2	1409.66	0.29072	0.538	4.532	male1-10
IPI00022426	14962	R.AFIQLWAFDAVK.G	1	2	1409.66	-0.14983	0.488	4.715	male1-10
IPI00022426	14963	R.AFIQLWAFDAVK.G	1	1	1409.66	0.7655	0.494	2.662	male1-10
IPI00022426	14964	R.AFIQLWAFDAVK.G	1	1	1409.66	-0.11243	0.467	2.939	male1-10
IPI00022426	14972	R.AFIQLWAFDAVK.G	1	2	1409.66	-0.24809	0.476	4.65	male1-10
IPI00022426	14973	R.AFIQLWAFDAVK.G	1	1	1409.66	0.7124	0.459	2.877	male1-10
IPI00022426	14982	R.AFIQLWAFDAVK.G	1	1	1409.66	0.85388	0.486	2.721	male1-10
IPI00022426	15004	R.AFIQLWAFDAVK.G	1	2	1409.66	0.82295	0.566	3.973	male1-10
IPI00022426	15150	R.AFIQLWAFDAVK.G	1	2	1409.66	0.998	0.535	4.071	male1-10
IPI00022426	15157	R.AFIQLWAFDAVK.G	1	1	1409.66	-1.37598	0.353	3.444	male1-10
IPI00022426	15162	R.AFIQLWAFDAVK.G	1	2	1409.66	0.28364	0.456	4.941	male1-10
IPI00022426	15167	R.AFIQLWAFDAVK.G	1	1	1409.66	-1.23267	0.355	3.378	male1-10
IPI00022426	15173	R.AFIQLWAFDAVK.G	1	1	1409.66	-0.19336	0.435	3.263	male1-10
IPI00022426	15187	R.AFIQLWAFDAVK.G	1	1	1409.66	-0.26111	0.437	3.438	male1-10
IPI00022426	15332	R.AFIQLWAFDAVK.G	1	1	1409.66	0.97205	0.448	2.867	male1-10
IPI00022426	15352	R.AFIQLWAFDAVK.G	1	2	1409.66	0.35603	0.545	4.414	male1-10
IPI00022426	15353	R.AFIQLWAFDAVK.G	1	2	1409.66	-0.89726	0.439	4.767	male1-10
IPI00022426	15362	R.AFIQLWAFDAVK.G	1	2	1409.66	0.63948	0.54	3.908	male1-10
IPI00022426	15372	R.AFIQLWAFDAVK.G	1	2	1409.66	0.57564	0.542	3.918	male1-10
IPI00022426	15419	R.AFIQLWAFDAVK.G	1	1	1409.66	-1.32214	0.342	2.91	male1-10
IPI00022426	15556	R.AFIQLWAFDAVK.G	1	1	1409.66	-0.3772	0.456	3.26	male1-10
IPI00022426	15562	R.AFIQLWAFDAVK.G	1	2	1409.66	-0.23442	0.426	5.079	male1-10
IPI00022426	15572	R.AFIQLWAFDAVK.G	1	2	1409.66	-1.13237	0.366	4.695	male1-10
IPI00022426	15573	R.AFIQLWAFDAVK.G	1	1	1409.66	0.6814	0.472	2.809	male1-10
IPI00022426	15582	R.AFIQLWAFDAVK.G	1	2	1409.66	0.78792	0.531	4.082	male1-10
IPI00022426	15592	R.AFIQLWAFDAVK.G	1	2	1409.66	0.48799	0.541	4.053	male1-10
IPI00022426	15648	R.AFIQLWAFDAVK.G	1	1	1409.66	-1.1189	0.373	3.418	male1-10
IPI00022426	15783	R.AFIQLWAFDAVK.G	1	2	1409.66	-0.22856	0.509	4.493	male1-10
IPI00022426	15792	R.AFIQLWAFDAVK.G	1	2	1409.66	-0.75713	0.472	4.806	male1-10
IPI00022426	15886	R.AFIQLWAFDAVK.G	1	1	1409.66	-0.17236	0.359	3.186	male1-10
IPI00022426	16084	R.AFIQLWAFDAVK.G	1	2	1409.66	-0.06499	0.477	4.346	male1-10
IPI00022426	16107	R.AFIQLWAFDAVK.G	1	2	1409.66	-0.97539	0.422	4.261	male1-10
IPI00022426	16324	R.AFIQLWAFDAVK.G	1	2	1409.66	0.04133	0.516	4.344	male1-10
IPI00022426	16492	R.AFIQLWAFDAVK.G	1	2	1409.66	0.03145	0.482	3.762	male1-10
IPI00022426	16502	R.AFIQLWAFDAVK.G	1	2	1409.66	-0.30132	0.468	3.652	male1-10
IPI00022426	16700	R.AFIQLWAFDAVK.G	1	2	1409.66	-1.03008	0.434	4.631	male1-10
IPI00022426	16743	R.AFIQLWAFDAVK.G	1	2	1409.66	0.1916	0.525	4.098	male1-10
IPI00022426	18480	R.AFIQLWAFDAVK.G	1	2	1409.66	0.07246	0.415	3.046	male1-10
IPI00022426	18680	R.AFIQLWAFDAVK.G	1	2	1409.66	0.1888	0.439	3.334	male1-10
IPI00022426	18748	R.AFIQLWAFDAVK.G	1	2	1409.66	0.24531	0.445	3.293	male1-10
IPI00022426	18977	R.AFIQLWAFDAVK.G	1	2	1409.66	-0.21221	0.508	3.997	male1-10
IPI00022426	19045	R.AFIQLWAFDAVK.G	1	2	1409.66	0.10286	0.508	3.795	male1-10
IPI00022426	19516	R.AFIQLWAFDAVK.G	1	2	1409.66	-0.17021	0.493	3.457	male1-10
IPI00022426	19638	R.AFIQLWAFDAVK.G	1	2	1409.66	0.02119	0.477	4.366	male1-10
IPI00022426	19648	R.AFIQLWAFDAVK.G	1	2	1409.66	0.36201	0.514	4.084	male1-10
IPI00022426	19883	R.AFIQLWAFDAVK.G	1	2	1409.66	-0.07622	0.415	3.389	male1-10
IPI00022426	19972	R.AFIQLWAFDAVK.G	1	2	1409.66	-0.62016	0.43	4.192	male1-10
IPI00022426	19989	R.AFIQLWAFDAVK.G	1	2	1409.66	-0.75127	0.433	4.802	male1-10
IPI00022426	20196	R.AFIQLWAFDAVK.G	1	2	1409.66	0.01143	0.431	4.46	male1-10
IPI00022426	20202	R.AFIQLWAFDAVK.G	1	2	1409.66	0.34077	0.507	3.773	male1-10
IPI00022426	20969	R.AFIQLWAFDAVK.G	1	2	1409.66	0.26021	0.474	4.119	male1-10
IPI00022426	21007	R.AFIQLWAFDAVK.G	1	2	1409.66	-0.00786	0.408	3.969	male1-10
IPI00022426	21199	R.AFIQLWAFDAVK.G	1	2	1409.66	-0.04155	0.445	4.221	male1-10
IPI00022426	21334	R.AFIQLWAFDAVK.G	1	2	1409.66	-0.08672	0.441	3.923	male1-10
IPI00022426	21449	R.AFIQLWAFDAVK.G	1	2	1409.66	0.21187	0.362	3.69	male1-10
IPI00022426	21570	R.AFIQLWAFDAVK.G	1	2	1409.66	-0.0457	0.423	3.735	male1-10
IPI00022426	21618	R.AFIQLWAFDAVK.G	1	2	1409.66	0.02022	0.316	2.871	male1-10
IPI00022426	21808	R.AFIQLWAFDAVK.G	1	2	1409.66	0.57026	0.393	3.331	male1-10
IPI00022426	14899	R.AFIQLWAFDAVK.G	1	2	1409.66	-0.0551	0.442	4.744	male1-11
IPI00022426	14903	R.AFIQLWAFDAVK.G	1	1	1409.66	0.87646	0.419	2.86	male1-11
IPI00022426	14904	R.AFIQLWAFDAVK.G	1	1	1409.66	-0.23364	0.447	3.227	male1-11
IPI00022426	14912	R.AFIQLWAFDAVK.G	1	2	1409.66	-0.23979	0.467	4.588	male1-11
IPI00022426	14913	R.AFIQLWAFDAVK.G	1	1	1409.66	0.78027	0.462	2.95	male1-11
IPI00022426	14922	R.AFIQLWAFDAVK.G	1	2	1409.66	0.60237	0.536	3.871	male1-11
IPI00022426	14923	R.AFIQLWAFDAVK.G	1	1	1409.66	0.80859	0.396	2.863	male1-11
IPI00022426	15112	R.AFIQLWAFDAVK.G	1	2	1409.66	0.37446	0.503	4.516	male1-11
IPI00022426	15113	R.AFIQLWAFDAVK.G	1	2	1409.66	-1.24126	0.375	4.767	male1-11
IPI00022426	15122	R.AFIQLWAFDAVK.G	1	2	1409.66	0.35396	0.538	4.246	male1-11
IPI00022426	15123	R.AFIQLWAFDAVK.G	1	1	1409.66	-0.21753	0.452	2.931	male1-11
IPI00022426	15132	R.AFIQLWAFDAVK.G	1	2	1409.66	0.35225	0.515	4.531	male1-11
IPI00022426	15134	R.AFIQLWAFDAVK.G	1	1	1409.66	-0.25952	0.438	3.402	male1-11
IPI00022426	15144	R.AFIQLWAFDAVK.G	1	1	1409.66	0.68359	0.433	2.836	male1-11
IPI00022426	15322	R.AFIQLWAFDAVK.G	1	2	1409.66	-1.0927	0.443	4.618	male1-11
IPI00022426	15332	R.AFIQLWAFDAVK.G	1	2	1409.66	-0.08013	0.466	4.9	male1-11
IPI00022426	15342	R.AFIQLWAFDAVK.G	1	2	1409.66	0.47957	0.538	4.031	male1-11
IPI00022426	15344	R.AFIQLWAFDAVK.G	1	1	1409.66	-0.47815	0.422	3.195	male1-11
IPI00022426	15352	R.AFIQLWAFDAVK.G	1	1	1409.66	0.82764	0.457	2.77	male1-11
IPI00022426	15370	R.AFIQLWAFDAVK.G	1	1	1409.66	0.6698	0.48	2.831	male1-11
IPI00022426	15542	R.AFIQLWAFDAVK.G	1	2	1409.66	0.82612	0.543	4.178	male1-11
IPI00022426	15543	R.AFIQLWAFDAVK.G	1	2	1409.66	-0.62065	0.461	4.739	male1-11
IPI00022426	15554	R.AFIQLWAFDAVK.G	1	1	1409.66	-0.21143	0.427	3.229	male1-11
IPI00022426	15562	R.AFIQLWAFDAVK.G	1	2	1409.66	0.50142	0.522	4.224	male1-11
IPI00022426	15565	R.AFIQLWAFDAVK.G	1	1	1409.66	-1.14233	0.399	3.358	male1-11
IPI00022426	15587	R.AFIQLWAFDAVK.G	1	1	1409.66	-0.10864	0.471	2.95	male1-11
IPI00022426	15754	R.AFIQLWAFDAVK.G	1	2	1409.66	0.1208	0.463	4.351	male1-11
IPI00022426	15765	R.AFIQLWAFDAVK.G	1	2	1409.66	-0.08232	0.33	3.124	male1-11
IPI00022426	15984	R.AFIQLWAFDAVK.G	1	2	1409.66	-0.35625	0.501	4.535	male1-11
IPI00022426	16047	R.AFIQLWAFDAVK.G	1	1	1409.66	-0.28125	0.418	3.339	male1-11
IPI00022426	16193	R.AFIQLWAFDAVK.G	1	2	1409.66	-0.56157	0.47	4.017	male1-11
IPI00022426	16363	R.AFIQLWAFDAVK.G	1	2	1409.66	-0.46074	0.357	3.067	male1-11
IPI00022426	16610	R.AFIQLWAFDAVK.G	1	2	1409.66	-0.12285	0.453	2.86	male1-11
IPI00022426	18536	R.AFIQLWAFDAVK.G	1	2	1409.66	0.23726	0.539	3.854	male1-11
IPI00022426	18590	R.AFIQLWAFDAVK.G	1	1	1409.66	-0.02673	0.356	3.133	male1-11
IPI00022426	18677	R.AFIQLWAFDAVK.G	1	2	1409.66	0.11885	0.479	4.462	male1-11
IPI00022426	18972	R.AFIQLWAFDAVK.G	1	2	1409.66	0.37739	0.446	3.271	male1-11
IPI00022426	19203	R.AFIQLWAFDAVK.G	1	2	1409.66	0.24312	0.511	3.481	male1-11
IPI00022426	19739	R.AFIQLWAFDAVK.G	1	2	1409.66	0.17183	0.419	2.98	male1-11
IPI00022426	19883	R.AFIQLWAFDAVK.G	1	2	1409.66	-0.89018	0.509	3.408	male1-11
IPI00022426	19913	R.AFIQLWAFDAVK.G	1	2	1409.66	0.1335	0.414	3.443	male1-11
IPI00022426	19924	R.AFIQLWAFDAVK.G	1	2	1409.66	-0.71416	0.433	4.295	male1-11
IPI00022426	20004	R.AFIQLWAFDAVK.G	1	2	1409.66	0.60859	0.57	3.705	male1-11
IPI00022426	20022	R.AFIQLWAFDAVK.G	1	2	1409.66	1.01338	0.531	3.67	male1-11
IPI00022426	20838	R.AFIQLWAFDAVK.G	1	2	1409.66	-0.15801	0.429	4.305	male1-11
IPI00022426	20928	R.AFIQLWAFDAVK.G	1	2	1409.66	0.30195	0.423	3.78	male1-11
IPI00022426	21309	R.AFIQLWAFDAVK.G	1	2	1409.66	-0.57207	0.327	3.252	male1-11
IPI00022426	21340	R.AFIQLWAFDAVK.G	1	2	1409.66	-0.30474	0.373	3.516	male1-11
IPI00022426	21494	R.AFIQLWAFDAVK.G	1	2	1409.66	-0.1873	0.447	3.246	male1-11
IPI00022426	21657	R.AFIQLWAFDAVK.G	1	2	1409.66	-0.32915	0.324	2.807	male1-11
IPI00022426	21914	R.AFIQLWAFDAVK.G	1	2	1409.66	0.44954	0.43	3.165	male1-11
IPI00022426	14912	R.AFIQLWAFDAVK.G	1	2	1409.66	0.45515	0.526	4.336	male1-12
IPI00022426	14913	R.AFIQLWAFDAVK.G	1	2	1409.66	-1.3593	0.402	5.078	male1-12
IPI00022426	14919	R.AFIQLWAFDAVK.G	1	1	1409.66	-0.36438	0.361	3.425	male1-12
IPI00022426	14922	R.AFIQLWAFDAVK.G	1	1	1409.66	0.85864	0.465	2.935	male1-12
IPI00022426	14928	R.AFIQLWAFDAVK.G	1	2	1409.66	1.13191	0.504	3.718	male1-12
IPI00022426	14937	R.AFIQLWAFDAVK.G	1	1	1409.66	0.78149	0.479	2.799	male1-12
IPI00022426	15112	R.AFIQLWAFDAVK.G	1	2	1409.66	-1.30742	0.386	4.802	male1-12
IPI00022426	15122	R.AFIQLWAFDAVK.G	1	2	1409.66	0.24092	0.527	4.088	male1-12
IPI00022426	15123	R.AFIQLWAFDAVK.G	1	2	1409.66	-1.20732	0.431	5.084	male1-12
IPI00022426	15124	R.AFIQLWAFDAVK.G	1	1	1409.66	-0.34277	0.392	3.134	male1-12
IPI00022426	15132	R.AFIQLWAFDAVK.G	1	2	1409.66	0.46614	0.516	4.016	male1-12
IPI00022426	15133	R.AFIQLWAFDAVK.G	1	1	1409.66	-0.22607	0.464	3.044	male1-12
IPI00022426	15135	R.AFIQLWAFDAVK.G	1	1	1409.66	-1.37073	0.354	3.174	male1-12
IPI00022426	15180	R.AFIQLWAFDAVK.G	1	1	1409.66	0.67737	0.466	2.672	male1-12
IPI00022426	15322	R.AFIQLWAFDAVK.G	1	2	1409.66	0.00899	0.506	4.527	male1-12
IPI00022426	15332	R.AFIQLWAFDAVK.G	1	2	1409.66	0.03633	0.462	4.878	male1-12
IPI00022426	15355	R.AFIQLWAFDAVK.G	1	1	1409.66	-1.05981	0.378	3.506	male1-12
IPI00022426	15378	R.AFIQLWAFDAVK.G	1	1	1409.66	-0.26392	0.466	3.413	male1-12
IPI00022426	15522	R.AFIQLWAFDAVK.G	1	2	1409.66	0.38215	0.51	3.957	male1-12
IPI00022426	15524	R.AFIQLWAFDAVK.G	1	2	1409.66	-1.20537	0.454	4.882	male1-12
IPI00022426	15532	R.AFIQLWAFDAVK.G	1	2	1409.66	0.11958	0.459	4.526	male1-12
IPI00022426	15542	R.AFIQLWAFDAVK.G	1	2	1409.66	0.68147	0.546	3.755	male1-12
IPI00022426	15593	R.AFIQLWAFDAVK.G	1	1	1409.66	-0.53699	0.452	3.292	male1-12
IPI00022426	15602	R.AFIQLWAFDAVK.G	1	1	1409.66	0.07117	0.4	3.19	male1-12
IPI00022426	15732	R.AFIQLWAFDAVK.G	1	2	1409.66	-0.35503	0.455	4.456	male1-12
IPI00022426	15744	R.AFIQLWAFDAVK.G	1	2	1409.66	-0.1209	0.46	4.602	male1-12
IPI00022426	15946	R.AFIQLWAFDAVK.G	1	2	1409.66	-0.25737	0.448	4.325	male1-12
IPI00022426	16354	R.AFIQLWAFDAVK.G	1	2	1409.66	-0.25371	0.507	4.163	male1-12
IPI00022426	19004	R.AFIQLWAFDAVK.G	1	2	1409.66	0.07869	0.391	2.819	male1-12
IPI00022426	19408	R.AFIQLWAFDAVK.G	1	2	1409.66	0.01802	0.467	3.77	male1-12
IPI00022426	19412	R.AFIQLWAFDAVK.G	1	2	1409.66	-0.5418	0.478	4.632	male1-12
IPI00022426	19666	R.AFIQLWAFDAVK.G	1	2	1409.66	-1.32549	0.318	3.485	male1-12
IPI00022426	19902	R.AFIQLWAFDAVK.G	1	2	1409.66	0.32832	0.429	2.873	male1-12
IPI00022426	19916	R.AFIQLWAFDAVK.G	1	2	1409.66	-0.74419	0.464	3.798	male1-12
IPI00022426	20149	R.AFIQLWAFDAVK.G	1	2	1409.66	-0.32427	0.461	3.132	male1-12
IPI00022426	20733	R.AFIQLWAFDAVK.G	1	2	1409.66	-0.57976	0.443	3.954	male1-12
IPI00022426	20935	R.AFIQLWAFDAVK.G	1	2	1409.66	-0.29143	0.405	4.076	male1-12
IPI00022426	21546	R.AFIQLWAFDAVK.G	1	2	1409.66	-0.03496	0.423	4.288	male1-12
IPI00022426	21676	R.AFIQLWAFDAVK.G	1	2	1409.66	0.3044	0.333	3.374	male1-12
IPI00022426	21707	R.AFIQLWAFDAVK.G	1	2	1409.66	0.36079	0.416	3.77	male1-12
IPI00022426	21930	R.AFIQLWAFDAVK.G	1	2	1409.66	0.23652	0.354	3.337	male1-12
IPI00022426	15062	R.AFIQLWAFDAVK.G	1	2	1409.66	-0.17803	0.417	5.283	male1-2
IPI00022426	15072	R.AFIQLWAFDAVK.G	1	2	1409.66	0.50386	0.506	3.955	male1-2
IPI00022426	15075	R.AFIQLWAFDAVK.G	1	1	1409.66	-0.16394	0.361	3.171	male1-2
IPI00022426	15082	R.AFIQLWAFDAVK.G	1	2	1409.66	0.4648	0.511	3.976	male1-2
IPI00022426	15084	R.AFIQLWAFDAVK.G	1	1	1409.66	0.70239	0.469	2.746	male1-2
IPI00022426	15087	R.AFIQLWAFDAVK.G	1	1	1409.66	-0.17944	0.465	3.583	male1-2
IPI00022426	15093	R.AFIQLWAFDAVK.G	1	1	1409.66	0.60693	0.423	2.97	male1-2
IPI00022426	15272	R.AFIQLWAFDAVK.G	1	2	1409.66	-0.91142	0.459	4.691	male1-2
IPI00022426	15282	R.AFIQLWAFDAVK.G	1	2	1409.66	0.4853	0.5	4.746	male1-2
IPI00022426	15283	R.AFIQLWAFDAVK.G	1	2	1409.66	-0.97173	0.462	4.568	male1-2
IPI00022426	15284	R.AFIQLWAFDAVK.G	1	1	1409.66	0.78711	0.447	2.695	male1-2
IPI00022426	15288	R.AFIQLWAFDAVK.G	1	1	1409.66	-0.17383	0.456	2.997	male1-2
IPI00022426	15292	R.AFIQLWAFDAVK.G	1	2	1409.66	0.34224	0.455	4.511	male1-2
IPI00022426	15293	R.AFIQLWAFDAVK.G	1	1	1409.66	0.97461	0.441	2.679	male1-2
IPI00022426	15309	R.AFIQLWAFDAVK.G	1	1	1409.66	0.86902	0.464	2.419	male1-2
IPI00022426	15472	R.AFIQLWAFDAVK.G	1	1	1409.66	-1.28247	0.324	2.885	male1-2
IPI00022426	15482	R.AFIQLWAFDAVK.G	1	2	1409.66	0.269	0.469	4.724	male1-2
IPI00022426	15492	R.AFIQLWAFDAVK.G	1	2	1409.66	0.16597	0.51	4.3	male1-2
IPI00022426	15502	R.AFIQLWAFDAVK.G	1	2	1409.66	0.67256	0.486	4.298	male1-2
IPI00022426	15503	R.AFIQLWAFDAVK.G	1	2	1409.66	-0.61333	0.445	4.705	male1-2
IPI00022426	15692	R.AFIQLWAFDAVK.G	1	2	1409.66	-0.89385	0.461	4.522	male1-2
IPI00022426	15702	R.AFIQLWAFDAVK.G	1	2	1409.66	-1.13848	0.366	4.771	male1-2
IPI00022426	15712	R.AFIQLWAFDAVK.G	1	2	1409.66	0.54756	0.495	3.507	male1-2
IPI00022426	15722	R.AFIQLWAFDAVK.G	1	2	1409.66	0.62471	0.557	4.145	male1-2
IPI00022426	15757	R.AFIQLWAFDAVK.G	1	1	1409.66	-0.53955	0.417	3.422	male1-2
IPI00022426	15902	R.AFIQLWAFDAVK.G	1	2	1409.66	0.03889	0.436	4.704	male1-2
IPI00022426	15913	R.AFIQLWAFDAVK.G	1	2	1409.66	-0.18437	0.473	4.911	male1-2
IPI00022426	15922	R.AFIQLWAFDAVK.G	1	2	1409.66	-0.73174	0.367	4.528	male1-2
IPI00022426	15932	R.AFIQLWAFDAVK.G	1	2	1409.66	0.3249	0.532	3.966	male1-2
IPI00022426	15952	R.AFIQLWAFDAVK.G	1	2	1409.66	0.5876	0.51	3.531	male1-2
IPI00022426	16142	R.AFIQLWAFDAVK.G	1	2	1409.66	-0.13298	0.486	4.954	male1-2
IPI00022426	16153	R.AFIQLWAFDAVK.G	1	2	1409.66	0.41817	0.461	3.734	male1-2
IPI00022426	16160	R.AFIQLWAFDAVK.G	1	2	1409.66	-1.07817	0.4	4.735	male1-2
IPI00022426	16344	R.AFIQLWAFDAVK.G	1	2	1409.66	-0.36553	0.446	4.341	male1-2
IPI00022426	16355	R.AFIQLWAFDAVK.G	1	2	1409.66	-0.52007	0.463	4.339	male1-2
IPI00022426	16532	R.AFIQLWAFDAVK.G	1	2	1409.66	-0.05791	0.478	4.214	male1-2
IPI00022426	16542	R.AFIQLWAFDAVK.G	1	2	1409.66	0.23237	0.469	4.346	male1-2
IPI00022426	16547	R.AFIQLWAFDAVK.G	1	2	1409.66	-1.31938	0.442	4.459	male1-2
IPI00022426	16702	R.AFIQLWAFDAVK.G	1	2	1409.66	0.01655	0.461	4.027	male1-2
IPI00022426	16713	R.AFIQLWAFDAVK.G	1	2	1409.66	-0.06145	0.504	3.307	male1-2
IPI00022426	16902	R.AFIQLWAFDAVK.G	1	2	1409.66	-0.79473	0.433	5.035	male1-2
IPI00022426	16924	R.AFIQLWAFDAVK.G	1	2	1409.66	-0.95769	0.43	4.868	male1-2
IPI00022426	16940	R.AFIQLWAFDAVK.G	1	2	1409.66	0.4344	0.444	3.173	male1-2
IPI00022426	16943	R.AFIQLWAFDAVK.G	1	2	1409.66	0.13521	0.494	3.473	male1-2
IPI00022426	17132	R.AFIQLWAFDAVK.G	1	2	1409.66	-0.24248	0.456	4.22	male1-2
IPI00022426	17155	R.AFIQLWAFDAVK.G	1	2	1409.66	-0.07427	0.504	4.236	male1-2
IPI00022426	18739	R.AFIQLWAFDAVK.G	1	2	1409.66	-0.46318	0.356	3.17	male1-2
IPI00022426	19066	R.AFIQLWAFDAVK.G	1	2	1409.66	-0.00054	0.485	3.09	male1-2
IPI00022426	19284	R.AFIQLWAFDAVK.G	1	2	1409.66	0.34981	0.44	3.209	male1-2
IPI00022426	19426	R.AFIQLWAFDAVK.G	1	2	1409.66	0.00508	0.461	3.549	male1-2
IPI00022426	19556	R.AFIQLWAFDAVK.G	1	2	1409.66	-0.87505	0.461	4.814	male1-2
IPI00022426	19567	R.AFIQLWAFDAVK.G	1	2	1409.66	0.58198	0.524	3.793	male1-2
IPI00022426	19574	R.AFIQLWAFDAVK.G	1	2	1409.66	0.15816	0.526	3.745	male1-2
IPI00022426	19812	R.AFIQLWAFDAVK.G	1	2	1409.66	0.02876	0.549	3.727	male1-2
IPI00022426	19966	R.AFIQLWAFDAVK.G	1	2	1409.66	0.10432	0.522	4.16	male1-2
IPI00022426	19976	R.AFIQLWAFDAVK.G	1	2	1409.66	0.16792	0.469	3.013	male1-2
IPI00022426	20156	R.AFIQLWAFDAVK.G	1	2	1409.66	0.09138	0.468	4.231	male1-2
IPI00022426	20188	R.AFIQLWAFDAVK.G	1	2	1409.66	-0.71904	0.457	4.708	male1-2
IPI00022426	20206	R.AFIQLWAFDAVK.G	1	2	1409.66	0.4294	0.525	3.879	male1-2
IPI00022426	20225	R.AFIQLWAFDAVK.G	1	2	1409.66	0.34492	0.488	3.741	male1-2
IPI00022426	20875	R.AFIQLWAFDAVK.G	1	2	1409.66	-0.03301	0.454	4.184	male1-2
IPI00022426	20888	R.AFIQLWAFDAVK.G	1	2	1409.66	0.06929	0.428	4.387	male1-2
IPI00022426	21100	R.AFIQLWAFDAVK.G	1	2	1409.66	0.26314	0.397	3.551	male1-2
IPI00022426	21287	R.AFIQLWAFDAVK.G	1	2	1409.66	0.05415	0.437	4.274	male1-2
IPI00022426	21365	R.AFIQLWAFDAVK.G	1	2	1409.66	0.30733	0.478	4.229	male1-2
IPI00022426	21608	R.AFIQLWAFDAVK.G	1	2	1409.66	0.09102	0.426	3.874	male1-2
IPI00022426	21652	R.AFIQLWAFDAVK.G	1	2	1409.66	0.01997	0.422	3.616	male1-2
IPI00022426	21890	R.AFIQLWAFDAVK.G	1	2	1409.66	0.45869	0.542	3.751	male1-2
IPI00022426	21985	R.AFIQLWAFDAVK.G	1	2	1409.66	0.17854	0.412	3.659	male1-2
IPI00022426	21999	R.AFIQLWAFDAVK.G	1	2	1409.66	0.52754	0.391	3.492	male1-2
IPI00022426	22240	R.AFIQLWAFDAVK.G	1	2	1409.66	0.06001	0.399	3.157	male1-2
IPI00022426	70	R.AFIQLWAFDAVK.G	1	2	1409.66	-0.00212	0.422	3.656	male1-3
IPI00022426	442	R.AFIQLWAFDAVK.G	1	2	1409.66	-0.25151	0.493	3.251	male1-3
IPI00022426	476	R.AFIQLWAFDAVK.G	1	2	1409.66	0.05879	0.489	3.322	male1-3
IPI00022426	15122	R.AFIQLWAFDAVK.G	1	2	1409.66	0.31685	0.51	4.445	male1-3
IPI00022426	15132	R.AFIQLWAFDAVK.G	1	2	1409.66	0.52998	0.515	3.978	male1-3
IPI00022426	15134	R.AFIQLWAFDAVK.G	1	1	1409.66	1.03052	0.482	2.398	male1-3
IPI00022426	15139	R.AFIQLWAFDAVK.G	1	1	1409.66	-0.08765	0.413	3.415	male1-3
IPI00022426	15142	R.AFIQLWAFDAVK.G	1	2	1409.66	0.41109	0.541	4.17	male1-3
IPI00022426	15144	R.AFIQLWAFDAVK.G	1	1	1409.66	0.84558	0.488	2.746	male1-3
IPI00022426	15152	R.AFIQLWAFDAVK.G	1	1	1409.66	0.896	0.486	2.851	male1-3
IPI00022426	15332	R.AFIQLWAFDAVK.G	1	2	1409.66	0.1313	0.474	4.149	male1-3
IPI00022426	15336	R.AFIQLWAFDAVK.G	1	1	1409.66	-1.13916	0.447	3.186	male1-3
IPI00022426	15342	R.AFIQLWAFDAVK.G	1	2	1409.66	0.5959	0.523	4.764	male1-3
IPI00022426	15352	R.AFIQLWAFDAVK.G	1	2	1409.66	0.49727	0.54	4.255	male1-3
IPI00022426	15353	R.AFIQLWAFDAVK.G	1	1	1409.66	0.71094	0.369	2.809	male1-3
IPI00022426	15542	R.AFIQLWAFDAVK.G	1	2	1409.66	-0.82158	0.435	4.892	male1-3
IPI00022426	15552	R.AFIQLWAFDAVK.G	1	2	1409.66	-0.98198	0.484	4.852	male1-3
IPI00022426	15562	R.AFIQLWAFDAVK.G	1	2	1409.66	0.65816	0.495	3.861	male1-3
IPI00022426	15572	R.AFIQLWAFDAVK.G	1	2	1409.66	0.53779	0.536	4.351	male1-3
IPI00022426	15607	R.AFIQLWAFDAVK.G	1	1	1409.66	-0.31787	0.402	3.221	male1-3
IPI00022426	15620	R.AFIQLWAFDAVK.G	1	1	1409.66	0.50293	0.422	2.279	male1-3
IPI00022426	15752	R.AFIQLWAFDAVK.G	1	2	1409.66	-0.10283	0.48	4.478	male1-3
IPI00022426	15762	R.AFIQLWAFDAVK.G	1	2	1409.66	0.14302	0.438	4.792	male1-3
IPI00022426	15772	R.AFIQLWAFDAVK.G	1	2	1409.66	-0.14067	0.452	4.205	male1-3
IPI00022426	15884	R.AFIQLWAFDAVK.G	1	1	1409.66	-0.10657	0.442	3.107	male1-3
IPI00022426	15943	R.AFIQLWAFDAVK.G	1	2	1409.66	1.02534	0.507	3.791	male1-3
IPI00022426	15954	R.AFIQLWAFDAVK.G	1	2	1409.66	0.82051	0.561	3.959	male1-3
IPI00022426	15955	R.AFIQLWAFDAVK.G	1	2	1409.66	-0.63652	0.419	4.568	male1-3
IPI00022426	16143	R.AFIQLWAFDAVK.G	1	2	1409.66	-0.53447	0.464	4.489	male1-3
IPI00022426	16154	R.AFIQLWAFDAVK.G	1	2	1409.66	-0.98516	0.459	4.949	male1-3
IPI00022426	16164	R.AFIQLWAFDAVK.G	1	2	1409.66	0.38667	0.503	3.857	male1-3
IPI00022426	16175	R.AFIQLWAFDAVK.G	1	2	1409.66	0.60103	0.424	2.944	male1-3
IPI00022426	16362	R.AFIQLWAFDAVK.G	1	2	1409.66	-0.25688	0.446	4.383	male1-3
IPI00022426	16373	R.AFIQLWAFDAVK.G	1	2	1409.66	0.13472	0.483	3.912	male1-3
IPI00022426	16579	R.AFIQLWAFDAVK.G	1	2	1409.66	-1.05083	0.462	5.001	male1-3
IPI00022426	16762	R.AFIQLWAFDAVK.G	1	2	1409.66	-0.05083	0.513	4.427	male1-3
IPI00022426	16772	R.AFIQLWAFDAVK.G	1	2	1409.66	0.26411	0.539	4.044	male1-3
IPI00022426	16983	R.AFIQLWAFDAVK.G	1	2	1409.66	-0.92998	0.463	4.297	male1-3
IPI00022426	17023	R.AFIQLWAFDAVK.G	1	2	1409.66	0.09871	0.528	3.478	male1-3
IPI00022426	17997	R.AFIQLWAFDAVK.G	1	2	1409.66	0.02803	0.398	2.937	male1-3
IPI00022426	18983	R.AFIQLWAFDAVK.G	1	2	1409.66	-0.31767	0.477	3.891	male1-3
IPI00022426	19016	R.AFIQLWAFDAVK.G	1	2	1409.66	-0.29936	0.446	3.086	male1-3
IPI00022426	19347	R.AFIQLWAFDAVK.G	1	2	1409.66	-0.08672	0.516	3.503	male1-3
IPI00022426	19377	R.AFIQLWAFDAVK.G	1	2	1409.66	0.05659	0.505	3.581	male1-3
IPI00022426	19553	R.AFIQLWAFDAVK.G	1	2	1409.66	-0.14311	0.441	4.601	male1-3
IPI00022426	19567	R.AFIQLWAFDAVK.G	1	2	1409.66	0.52046	0.428	3.637	male1-3
IPI00022426	19570	R.AFIQLWAFDAVK.G	1	2	1409.66	-1.13628	0.464	4.918	male1-3
IPI00022426	19819	R.AFIQLWAFDAVK.G	1	2	1409.66	-0.20256	0.52	3.82	male1-3
IPI00022426	19973	R.AFIQLWAFDAVK.G	1	2	1409.66	0.37105	0.499	3.513	male1-3
IPI00022426	19978	R.AFIQLWAFDAVK.G	1	2	1409.66	-1.34795	0.404	4.569	male1-3
IPI00022426	19999	R.AFIQLWAFDAVK.G	1	2	1409.66	0.42402	0.539	3.457	male1-3
IPI00022426	20002	R.AFIQLWAFDAVK.G	1	2	1409.66	0.09004	0.445	3.164	male1-3
IPI00022426	20174	R.AFIQLWAFDAVK.G	1	2	1409.66	-0.58281	0.457	4.51	male1-3
IPI00022426	20184	R.AFIQLWAFDAVK.G	1	2	1409.66	0.01961	0.499	4.524	male1-3
IPI00022426	20228	R.AFIQLWAFDAVK.G	1	2	1409.66	1.25996	0.48	3.574	male1-3
IPI00022426	20905	R.AFIQLWAFDAVK.G	1	2	1409.66	0.29463	0.431	4.307	male1-3
IPI00022426	20950	R.AFIQLWAFDAVK.G	1	2	1409.66	0.52937	0.49	4.228	male1-3
IPI00022426	21123	R.AFIQLWAFDAVK.G	1	2	1409.66	0.12984	0.448	4.29	male1-3
IPI00022426	21134	R.AFIQLWAFDAVK.G	1	2	1409.66	0.10444	0.496	4.596	male1-3
IPI00022426	21319	R.AFIQLWAFDAVK.G	1	2	1409.66	0.51045	0.519	4.053	male1-3
IPI00022426	21334	R.AFIQLWAFDAVK.G	1	2	1409.66	0.19404	0.416	4.331	male1-3
IPI00022426	21578	R.AFIQLWAFDAVK.G	1	2	1409.66	0.37471	0.524	4.185	male1-3
IPI00022426	21593	R.AFIQLWAFDAVK.G	1	2	1409.66	0.19844	0.459	4.196	male1-3
IPI00022426	21775	R.AFIQLWAFDAVK.G	1	2	1409.66	0.48701	0.482	4.143	male1-3
IPI00022426	21928	R.AFIQLWAFDAVK.G	1	2	1409.66	0.32612	0.462	4.363	male1-3
IPI00022426	21934	R.AFIQLWAFDAVK.G	1	2	1409.66	0.38765	0.474	4.396	male1-3
IPI00022426	22115	R.AFIQLWAFDAVK.G	1	2	1409.66	-0.05168	0.44	4.728	male1-3
IPI00022426	22127	R.AFIQLWAFDAVK.G	1	2	1409.66	0.60322	0.509	4.159	male1-3
IPI00022426	133	R.AFIQLWAFDAVK.G	1	2	1409.66	-0.28813	0.475	3.563	male1-4
IPI00022426	15124	R.AFIQLWAFDAVK.G	1	2	1409.66	-0.12309	0.441	4.355	male1-4
IPI00022426	15132	R.AFIQLWAFDAVK.G	1	2	1409.66	-0.17095	0.497	4.197	male1-4
IPI00022426	15143	R.AFIQLWAFDAVK.G	1	1	1409.66	-0.19482	0.422	3.152	male1-4
IPI00022426	15153	R.AFIQLWAFDAVK.G	1	1	1409.66	0.76123	0.453	3.056	male1-4
IPI00022426	15154	R.AFIQLWAFDAVK.G	1	1	1409.66	-0.17871	0.462	3.375	male1-4
IPI00022426	15155	R.AFIQLWAFDAVK.G	1	1	1409.66	-1.14136	0.351	3.531	male1-4
IPI00022426	15162	R.AFIQLWAFDAVK.G	1	2	1409.66	1.17525	0.558	3.938	male1-4
IPI00022426	15345	R.AFIQLWAFDAVK.G	1	1	1409.66	-1.39941	0.282	2.649	male1-4
IPI00022426	15362	R.AFIQLWAFDAVK.G	1	2	1409.66	-0.89836	0.456	4.504	male1-4
IPI00022426	15372	R.AFIQLWAFDAVK.G	1	2	1409.66	0.30232	0.481	4.472	male1-4
IPI00022426	15382	R.AFIQLWAFDAVK.G	1	2	1409.66	0.63057	0.498	4.577	male1-4
IPI00022426	15435	R.AFIQLWAFDAVK.G	1	1	1409.66	-0.90552	0.325	3.358	male1-4
IPI00022426	15544	R.AFIQLWAFDAVK.G	1	1	1409.66	0.60059	0.507	2.672	male1-4
IPI00022426	15572	R.AFIQLWAFDAVK.G	1	2	1409.66	-0.92119	0.47	4.72	male1-4
IPI00022426	15582	R.AFIQLWAFDAVK.G	1	2	1409.66	0.3813	0.538	3.986	male1-4
IPI00022426	15583	R.AFIQLWAFDAVK.G	1	2	1409.66	-0.82549	0.419	4.581	male1-4
IPI00022426	15592	R.AFIQLWAFDAVK.G	1	2	1409.66	0.17671	0.417	4.666	male1-4
IPI00022426	15726	R.AFIQLWAFDAVK.G	1	1	1409.66	-1.29468	0.287	3.053	male1-4
IPI00022426	15782	R.AFIQLWAFDAVK.G	1	2	1409.66	0.31685	0.496	4.388	male1-4
IPI00022426	15785	R.AFIQLWAFDAVK.G	1	2	1409.66	-0.92021	0.46	4.679	male1-4
IPI00022426	15792	R.AFIQLWAFDAVK.G	1	2	1409.66	0.23457	0.539	4.136	male1-4
IPI00022426	15803	R.AFIQLWAFDAVK.G	1	2	1409.66	0.31074	0.51	3.926	male1-4
IPI00022426	15866	R.AFIQLWAFDAVK.G	1	1	1409.66	0.23083	0.475	3.021	male1-4
IPI00022426	15935	R.AFIQLWAFDAVK.G	1	1	1409.66	-0.3512	0.411	3.183	male1-4
IPI00022426	15993	R.AFIQLWAFDAVK.G	1	2	1409.66	-0.0894	0.484	4.284	male1-4
IPI00022426	16003	R.AFIQLWAFDAVK.G	1	2	1409.66	0.5384	0.543	3.679	male1-4
IPI00022426	16005	R.AFIQLWAFDAVK.G	1	2	1409.66	-0.90776	0.466	5.047	male1-4
IPI00022426	16192	R.AFIQLWAFDAVK.G	1	2	1409.66	-0.5352	0.467	4.437	male1-4
IPI00022426	16203	R.AFIQLWAFDAVK.G	1	2	1409.66	-0.20854	0.479	4.614	male1-4
IPI00022426	16396	R.AFIQLWAFDAVK.G	1	2	1409.66	-0.78496	0.511	4.381	male1-4
IPI00022426	16582	R.AFIQLWAFDAVK.G	1	2	1409.66	-0.24468	0.473	3.628	male1-4
IPI00022426	16592	R.AFIQLWAFDAVK.G	1	2	1409.66	0.10298	0.529	4.01	male1-4
IPI00022426	16802	R.AFIQLWAFDAVK.G	1	2	1409.66	-0.39629	0.45	4.537	male1-4
IPI00022426	19095	R.AFIQLWAFDAVK.G	1	2	1409.66	-0.68291	0.46	3.119	male1-4
IPI00022426	19345	R.AFIQLWAFDAVK.G	1	2	1409.66	-0.02764	0.449	3.666	male1-4
IPI00022426	19575	R.AFIQLWAFDAVK.G	1	2	1409.66	0.02144	0.507	3.763	male1-4
IPI00022426	19592	R.AFIQLWAFDAVK.G	1	2	1409.66	-0.83623	0.46	4.905	male1-4
IPI00022426	19613	R.AFIQLWAFDAVK.G	1	2	1409.66	0.19136	0.501	3.797	male1-4
IPI00022426	19819	R.AFIQLWAFDAVK.G	1	2	1409.66	-0.15312	0.402	3.207	male1-4
IPI00022426	19834	R.AFIQLWAFDAVK.G	1	2	1409.66	-0.16142	0.426	3.273	male1-4
IPI00022426	19852	R.AFIQLWAFDAVK.G	1	2	1409.66	1.01521	0.289	2.812	male1-4
IPI00022426	20020	R.AFIQLWAFDAVK.G	1	2	1409.66	-0.3748	0.454	3.995	male1-4
IPI00022426	20023	R.AFIQLWAFDAVK.G	1	2	1409.66	0.04072	0.36	2.974	male1-4
IPI00022426	20276	R.AFIQLWAFDAVK.G	1	2	1409.66	1.08369	0.499	3.553	male1-4
IPI00022426	20277	R.AFIQLWAFDAVK.G	1	2	1409.66	-0.40447	0.452	4.452	male1-4
IPI00022426	21033	R.AFIQLWAFDAVK.G	1	2	1409.66	-0.00444	0.401	4.496	male1-4
IPI00022426	21062	R.AFIQLWAFDAVK.G	1	2	1409.66	0.28462	0.429	4.215	male1-4
IPI00022426	21267	R.AFIQLWAFDAVK.G	1	2	1409.66	0.03462	0.376	4.198	male1-4
IPI00022426	21286	R.AFIQLWAFDAVK.G	1	2	1409.66	0.18965	0.457	4.618	male1-4
IPI00022426	21485	R.AFIQLWAFDAVK.G	1	2	1409.66	0.19771	0.425	4.386	male1-4
IPI00022426	21528	R.AFIQLWAFDAVK.G	1	2	1409.66	0.25484	0.446	4.34	male1-4
IPI00022426	22226	R.AFIQLWAFDAVK.G	1	2	1409.66	0.39522	0.343	3.529	male1-4
IPI00022426	22278	R.AFIQLWAFDAVK.G	1	2	1409.66	-0.14189	0.354	3.627	male1-4
IPI00022426	15103	R.AFIQLWAFDAVK.G	1	2	1409.66	-0.90312	0.463	4.726	male1-5
IPI00022426	15112	R.AFIQLWAFDAVK.G	1	2	1409.66	-1.04619	0.455	4.908	male1-5
IPI00022426	15113	R.AFIQLWAFDAVK.G	1	1	1409.66	1.02893	0.473	2.905	male1-5
IPI00022426	15114	R.AFIQLWAFDAVK.G	1	1	1409.66	0.03687	0.455	3.33	male1-5
IPI00022426	15122	R.AFIQLWAFDAVK.G	1	2	1409.66	0.43281	0.546	3.944	male1-5
IPI00022426	15125	R.AFIQLWAFDAVK.G	1	1	1409.66	0.91174	0.505	2.826	male1-5
IPI00022426	15133	R.AFIQLWAFDAVK.G	1	2	1409.66	0.70186	0.537	3.916	male1-5
IPI00022426	15135	R.AFIQLWAFDAVK.G	1	1	1409.66	0.96545	0.475	2.903	male1-5
IPI00022426	15322	R.AFIQLWAFDAVK.G	1	2	1409.66	0.57417	0.495	3.971	male1-5
IPI00022426	15323	R.AFIQLWAFDAVK.G	1	2	1409.66	-0.72783	0.459	4.491	male1-5
IPI00022426	15327	R.AFIQLWAFDAVK.G	1	1	1409.66	-0.02417	0.445	3.131	male1-5
IPI00022426	15332	R.AFIQLWAFDAVK.G	1	2	1409.66	0.80635	0.54	4.169	male1-5
IPI00022426	15338	R.AFIQLWAFDAVK.G	1	1	1409.66	0.0166	0.443	3.208	male1-5
IPI00022426	15352	R.AFIQLWAFDAVK.G	1	2	1409.66	0.63203	0.496	4.298	male1-5
IPI00022426	15542	R.AFIQLWAFDAVK.G	1	2	1409.66	0.59346	0.576	3.861	male1-5
IPI00022426	15544	R.AFIQLWAFDAVK.G	1	2	1409.66	-0.84001	0.405	5.08	male1-5
IPI00022426	15562	R.AFIQLWAFDAVK.G	1	2	1409.66	0.52839	0.515	3.973	male1-5
IPI00022426	15572	R.AFIQLWAFDAVK.G	1	2	1409.66	0.70161	0.557	3.985	male1-5
IPI00022426	15626	R.AFIQLWAFDAVK.G	1	1	1409.66	-0.08264	0.474	3.066	male1-5
IPI00022426	15762	R.AFIQLWAFDAVK.G	1	2	1409.66	0.75703	0.533	3.995	male1-5
IPI00022426	15763	R.AFIQLWAFDAVK.G	1	2	1409.66	-0.72966	0.408	4.963	male1-5
IPI00022426	15773	R.AFIQLWAFDAVK.G	1	2	1409.66	0.35493	0.516	4.185	male1-5
IPI00022426	15782	R.AFIQLWAFDAVK.G	1	2	1409.66	0.74653	0.514	4.144	male1-5
IPI00022426	15972	R.AFIQLWAFDAVK.G	1	2	1409.66	0.0395	0.489	3.991	male1-5
IPI00022426	15984	R.AFIQLWAFDAVK.G	1	2	1409.66	-1.17412	0.411	4.31	male1-5
IPI00022426	15995	R.AFIQLWAFDAVK.G	1	2	1409.66	0.44746	0.526	4.021	male1-5
IPI00022426	16003	R.AFIQLWAFDAVK.G	1	2	1409.66	0.14839	0.437	3.875	male1-5
IPI00022426	16198	R.AFIQLWAFDAVK.G	1	2	1409.66	0.4145	0.534	3.693	male1-5
IPI00022426	16204	R.AFIQLWAFDAVK.G	1	2	1409.66	0.05	0.516	3.452	male1-5
IPI00022426	16402	R.AFIQLWAFDAVK.G	1	2	1409.66	-0.31389	0.465	4.09	male1-5
IPI00022426	16597	R.AFIQLWAFDAVK.G	1	2	1409.66	-1.06597	0.417	5.105	male1-5
IPI00022426	16667	R.AFIQLWAFDAVK.G	1	2	1409.66	0.26777	0.52	3.464	male1-5
IPI00022426	16844	R.AFIQLWAFDAVK.G	1	2	1409.66	0.44282	0.537	3.717	male1-5
IPI00022426	17098	R.AFIQLWAFDAVK.G	1	2	1409.66	-0.04094	0.498	3.694	male1-5
IPI00022426	17372	R.AFIQLWAFDAVK.G	1	2	1409.66	0.28267	0.493	3.015	male1-5
IPI00022426	19523	R.AFIQLWAFDAVK.G	1	2	1409.66	0.14094	0.498	3.855	male1-5
IPI00022426	19758	R.AFIQLWAFDAVK.G	1	2	1409.66	0.37153	0.502	3.557	male1-5
IPI00022426	19783	R.AFIQLWAFDAVK.G	1	2	1409.66	0.26558	0.433	3.108	male1-5
IPI00022426	19947	R.AFIQLWAFDAVK.G	1	2	1409.66	-0.15117	0.426	3.296	male1-5
IPI00022426	19960	R.AFIQLWAFDAVK.G	1	2	1409.66	0.30427	0.487	3.351	male1-5
IPI00022426	20119	R.AFIQLWAFDAVK.G	1	2	1409.66	-0.54961	0.438	4.386	male1-5
IPI00022426	20123	R.AFIQLWAFDAVK.G	1	2	1409.66	-0.02764	0.484	4.458	male1-5
IPI00022426	21089	R.AFIQLWAFDAVK.G	1	2	1409.66	0.27485	0.403	3.005	male1-5
IPI00022426	21183	R.AFIQLWAFDAVK.G	1	2	1409.66	0.37373	0.444	3.418	male1-5
IPI00022426	21284	R.AFIQLWAFDAVK.G	1	2	1409.66	0.08333	0.473	3.815	male1-5
IPI00022426	21398	R.AFIQLWAFDAVK.G	1	2	1409.66	0.81001	0.434	3.434	male1-5
IPI00022426	21447	R.AFIQLWAFDAVK.G	1	2	1409.66	0.14815	0.424	4.516	male1-5
IPI00022426	21676	R.AFIQLWAFDAVK.G	1	2	1409.66	0.34566	0.444	4.061	male1-5
IPI00022426	21826	R.AFIQLWAFDAVK.G	1	2	1409.66	0.33589	0.463	4.146	male1-5
IPI00022426	22056	R.AFIQLWAFDAVK.G	1	2	1409.66	0.27583	0.44	4.393	male1-5
IPI00022426	22080	R.AFIQLWAFDAVK.G	1	2	1409.66	0.1468	0.372	4.651	male1-5
IPI00022426	15127	R.AFIQLWAFDAVK.G	1	2	1409.66	0.50972	0.489	3.844	male1-6
IPI00022426	15132	R.AFIQLWAFDAVK.G	1	2	1409.66	-0.84526	0.477	4.609	male1-6
IPI00022426	15142	R.AFIQLWAFDAVK.G	1	2	1409.66	1.00752	0.594	3.58	male1-6
IPI00022426	15144	R.AFIQLWAFDAVK.G	1	1	1409.66	0.77722	0.488	2.941	male1-6
IPI00022426	15145	R.AFIQLWAFDAVK.G	1	1	1409.66	-1.36438	0.324	3.154	male1-6
IPI00022426	15152	R.AFIQLWAFDAVK.G	1	2	1409.66	0.44624	0.512	4.086	male1-6
IPI00022426	15159	R.AFIQLWAFDAVK.G	1	1	1409.66	-1.10571	0.393	3.566	male1-6
IPI00022426	15343	R.AFIQLWAFDAVK.G	1	1	1409.66	-0.2832	0.44	3.359	male1-6
IPI00022426	15352	R.AFIQLWAFDAVK.G	1	2	1409.66	-1.13066	0.437	4.717	male1-6
IPI00022426	15354	R.AFIQLWAFDAVK.G	1	1	1409.66	-0.18201	0.395	3.237	male1-6
IPI00022426	15362	R.AFIQLWAFDAVK.G	1	2	1409.66	-0.10259	0.459	4.614	male1-6
IPI00022426	15372	R.AFIQLWAFDAVK.G	1	2	1409.66	0.35933	0.489	4.824	male1-6
IPI00022426	15562	R.AFIQLWAFDAVK.G	1	2	1409.66	-0.50029	0.438	5.311	male1-6
IPI00022426	15572	R.AFIQLWAFDAVK.G	1	2	1409.66	0.0334	0.446	4.857	male1-6
IPI00022426	15762	R.AFIQLWAFDAVK.G	1	2	1409.66	0.45991	0.515	3.668	male1-6
IPI00022426	15763	R.AFIQLWAFDAVK.G	1	2	1409.66	-1.39995	0.42	4.458	male1-6
IPI00022426	15783	R.AFIQLWAFDAVK.G	1	2	1409.66	0.17402	0.482	4.3	male1-6
IPI00022426	15793	R.AFIQLWAFDAVK.G	1	2	1409.66	0.62422	0.539	3.966	male1-6
IPI00022426	15819	R.AFIQLWAFDAVK.G	1	1	1409.66	-1.12439	0.415	3.231	male1-6
IPI00022426	15975	R.AFIQLWAFDAVK.G	1	2	1409.66	-0.09111	0.49	4.686	male1-6
IPI00022426	15982	R.AFIQLWAFDAVK.G	1	2	1409.66	0.17744	0.496	4.025	male1-6
IPI00022426	16675	R.AFIQLWAFDAVK.G	1	2	1409.66	-1.19194	0.529	3.956	male1-6
IPI00022426	16687	R.AFIQLWAFDAVK.G	1	2	1409.66	0.04951	0.379	3.041	male1-6
IPI00022426	19493	R.AFIQLWAFDAVK.G	1	2	1409.66	-0.02397	0.501	4.083	male1-6
IPI00022426	19737	R.AFIQLWAFDAVK.G	1	2	1409.66	-1.06328	0.494	3.961	male1-6
IPI00022426	19964	R.AFIQLWAFDAVK.G	1	2	1409.66	-0.73369	0.462	4.46	male1-6
IPI00022426	19990	R.AFIQLWAFDAVK.G	1	2	1409.66	-0.38481	0.469	4.095	male1-6
IPI00022426	20215	R.AFIQLWAFDAVK.G	1	2	1409.66	-0.02007	0.496	3.754	male1-6
IPI00022426	20228	R.AFIQLWAFDAVK.G	1	2	1409.66	0.32783	0.539	3.666	male1-6
IPI00022426	15053	R.AFIQLWAFDAVK.G	1	2	1409.66	-0.8438	0.433	4.752	male1-7
IPI00022426	15062	R.AFIQLWAFDAVK.G	1	2	1409.66	-1.11992	0.466	4.759	male1-7
IPI00022426	15067	R.AFIQLWAFDAVK.G	1	1	1409.66	0.6272	0.406	2.982	male1-7
IPI00022426	15072	R.AFIQLWAFDAVK.G	1	2	1409.66	0.07637	0.505	4.535	male1-7
IPI00022426	15073	R.AFIQLWAFDAVK.G	1	1	1409.66	1.01392	0.503	2.8	male1-7
IPI00022426	15074	R.AFIQLWAFDAVK.G	1	1	1409.66	-0.15735	0.411	3.414	male1-7
IPI00022426	15079	R.AFIQLWAFDAVK.G	1	1	1409.66	-1.33374	0.254	3.088	male1-7
IPI00022426	15082	R.AFIQLWAFDAVK.G	1	2	1409.66	0.99556	0.547	3.785	male1-7
IPI00022426	15262	R.AFIQLWAFDAVK.G	1	1	1409.66	-0.38574	0.429	3.297	male1-7
IPI00022426	15272	R.AFIQLWAFDAVK.G	1	2	1409.66	0.46528	0.507	4.137	male1-7
IPI00022426	15273	R.AFIQLWAFDAVK.G	1	2	1409.66	-1.3206	0.366	4.833	male1-7
IPI00022426	15277	R.AFIQLWAFDAVK.G	1	1	1409.66	-0.12732	0.471	3.12	male1-7
IPI00022426	15282	R.AFIQLWAFDAVK.G	1	2	1409.66	0.45967	0.549	4.18	male1-7
IPI00022426	15283	R.AFIQLWAFDAVK.G	1	1	1409.66	0.70471	0.412	3.041	male1-7
IPI00022426	15292	R.AFIQLWAFDAVK.G	1	2	1409.66	0.62178	0.562	3.975	male1-7
IPI00022426	15474	R.AFIQLWAFDAVK.G	1	1	1409.66	-0.19946	0.422	3.257	male1-7
IPI00022426	15482	R.AFIQLWAFDAVK.G	1	2	1409.66	0.60713	0.52	4.103	male1-7
IPI00022426	15483	R.AFIQLWAFDAVK.G	1	2	1409.66	-0.78057	0.44	4.719	male1-7
IPI00022426	15493	R.AFIQLWAFDAVK.G	1	2	1409.66	0.82881	0.522	3.709	male1-7
IPI00022426	15512	R.AFIQLWAFDAVK.G	1	2	1409.66	0.27351	0.443	4.776	male1-7
IPI00022426	15702	R.AFIQLWAFDAVK.G	1	2	1409.66	0.5395	0.532	3.956	male1-7
IPI00022426	15704	R.AFIQLWAFDAVK.G	1	2	1409.66	-0.66924	0.413	4.797	male1-7
IPI00022426	15742	R.AFIQLWAFDAVK.G	1	2	1409.66	0.7093	0.53	3.928	male1-7
IPI00022426	15792	R.AFIQLWAFDAVK.G	1	2	1409.66	0.7541	0.558	4.063	male1-7
IPI00022426	15984	R.AFIQLWAFDAVK.G	1	2	1409.66	0.05171	0.514	4.183	male1-7
IPI00022426	15993	R.AFIQLWAFDAVK.G	1	2	1409.66	0.52852	0.491	3.412	male1-7
IPI00022426	15995	R.AFIQLWAFDAVK.G	1	2	1409.66	-0.7166	0.456	4.891	male1-7
IPI00022426	16184	R.AFIQLWAFDAVK.G	1	2	1409.66	-0.25224	0.462	4.452	male1-7
IPI00022426	16196	R.AFIQLWAFDAVK.G	1	2	1409.66	0.45015	0.487	3.567	male1-7
IPI00022426	16383	R.AFIQLWAFDAVK.G	1	2	1409.66	0.22066	0.516	4.247	male1-7
IPI00022426	16400	R.AFIQLWAFDAVK.G	1	2	1409.66	-0.50945	0.427	4.059	male1-7
IPI00022426	16684	R.AFIQLWAFDAVK.G	1	2	1409.66	-0.81914	0.483	4.596	male1-7
IPI00022426	16724	R.AFIQLWAFDAVK.G	1	1	1409.66	-0.65161	0.456	2.872	male1-7
IPI00022426	16932	R.AFIQLWAFDAVK.G	1	2	1409.66	-0.68779	0.462	4.573	male1-7
IPI00022426	16954	R.AFIQLWAFDAVK.G	1	2	1409.66	-0.20183	0.437	3.046	male1-7
IPI00022426	17159	R.AFIQLWAFDAVK.G	1	2	1409.66	-0.20708	0.54	4.177	male1-7
IPI00022426	17182	R.AFIQLWAFDAVK.G	1	2	1409.66	-0.26946	0.473	4.393	male1-7
IPI00022426	19649	R.AFIQLWAFDAVK.G	1	2	1409.66	0.15889	0.5	3.958	male1-7
IPI00022426	19677	R.AFIQLWAFDAVK.G	1	2	1409.66	0.22554	0.472	3.359	male1-7
IPI00022426	20292	R.AFIQLWAFDAVK.G	1	2	1409.66	0.0478	0.488	4.526	male1-7
IPI00022426	20302	R.AFIQLWAFDAVK.G	1	2	1409.66	0.32564	0.391	3.466	male1-7
IPI00022426	21049	R.AFIQLWAFDAVK.G	1	2	1409.66	0.37849	0.496	3.996	male1-7
IPI00022426	21065	R.AFIQLWAFDAVK.G	1	2	1409.66	-0.30852	0.438	4.527	male1-7
IPI00022426	21273	R.AFIQLWAFDAVK.G	1	2	1409.66	-0.23467	0.456	3.961	male1-7
IPI00022426	21300	R.AFIQLWAFDAVK.G	1	2	1409.66	0.03877	0.491	4.418	male1-7
IPI00022426	21504	R.AFIQLWAFDAVK.G	1	2	1409.66	0.19966	0.451	4.398	male1-7
IPI00022426	21555	R.AFIQLWAFDAVK.G	1	2	1409.66	0.92427	0.368	3.562	male1-7
IPI00022426	21752	R.AFIQLWAFDAVK.G	1	2	1409.66	-0.87834	0.37	4.457	male1-7
IPI00022426	21946	R.AFIQLWAFDAVK.G	1	2	1409.66	0.14253	0.478	4.217	male1-7
IPI00022426	22179	R.AFIQLWAFDAVK.G	1	2	1409.66	-0.11528	0.416	4.717	male1-7
IPI00022426	22275	R.AFIQLWAFDAVK.G	1	2	1409.66	0.15669	0.473	4.338	male1-7
IPI00022426	15012	R.AFIQLWAFDAVK.G	1	2	1409.66	-0.31597	0.441	4.375	male1-8
IPI00022426	15022	R.AFIQLWAFDAVK.G	1	2	1409.66	-0.60491	0.472	4.777	male1-8
IPI00022426	15025	R.AFIQLWAFDAVK.G	1	1	1409.66	0.70813	0.476	2.846	male1-8
IPI00022426	15027	R.AFIQLWAFDAVK.G	1	1	1409.66	-0.18213	0.361	3.356	male1-8
IPI00022426	15029	R.AFIQLWAFDAVK.G	1	1	1409.66	-1.20422	0.392	3.453	male1-8
IPI00022426	15032	R.AFIQLWAFDAVK.G	1	1	1409.66	0.61096	0.498	2.991	male1-8
IPI00022426	15042	R.AFIQLWAFDAVK.G	1	1	1409.66	0.86804	0.494	2.926	male1-8
IPI00022426	15052	R.AFIQLWAFDAVK.G	1	2	1409.66	1.18904	0.534	3.902	male1-8
IPI00022426	15236	R.AFIQLWAFDAVK.G	1	1	1409.66	-0.19702	0.466	3.492	male1-8
IPI00022426	15240	R.AFIQLWAFDAVK.G	1	1	1409.66	-1.20923	0.416	3.52	male1-8
IPI00022426	15248	R.AFIQLWAFDAVK.G	1	1	1409.66	-0.33008	0.426	3.543	male1-8
IPI00022426	15252	R.AFIQLWAFDAVK.G	1	2	1409.66	0.5627	0.491	4.04	male1-8
IPI00022426	15253	R.AFIQLWAFDAVK.G	1	2	1409.66	-0.77104	0.476	4.57	male1-8
IPI00022426	15254	R.AFIQLWAFDAVK.G	1	1	1409.66	-0.21375	0.429	3.327	male1-8
IPI00022426	15282	R.AFIQLWAFDAVK.G	1	2	1409.66	0.48152	0.512	4.96	male1-8
IPI00022426	15292	R.AFIQLWAFDAVK.G	1	2	1409.66	0.29097	0.455	4.8	male1-8
IPI00022426	15293	R.AFIQLWAFDAVK.G	1	1	1409.66	0.60266	0.415	2.956	male1-8
IPI00022426	15482	R.AFIQLWAFDAVK.G	1	2	1409.66	-1.00713	0.436	4.376	male1-8
IPI00022426	15483	R.AFIQLWAFDAVK.G	1	1	1409.66	0.02551	0.471	3.288	male1-8
IPI00022426	15492	R.AFIQLWAFDAVK.G	1	2	1409.66	-0.16045	0.418	4.902	male1-8
IPI00022426	15572	R.AFIQLWAFDAVK.G	1	2	1409.66	0.87422	0.48	3.692	male1-8
IPI00022426	15682	R.AFIQLWAFDAVK.G	1	2	1409.66	-0.96807	0.377	4.607	male1-8
IPI00022426	15692	R.AFIQLWAFDAVK.G	1	2	1409.66	-1.02373	0.37	5.059	male1-8
IPI00022426	15702	R.AFIQLWAFDAVK.G	1	2	1409.66	0.44844	0.543	4.114	male1-8
IPI00022426	15722	R.AFIQLWAFDAVK.G	1	2	1409.66	0.76973	0.542	4.062	male1-8
IPI00022426	15913	R.AFIQLWAFDAVK.G	1	2	1409.66	0.0815	0.528	4.509	male1-8
IPI00022426	15922	R.AFIQLWAFDAVK.G	1	2	1409.66	-0.53276	0.461	4.841	male1-8
IPI00022426	15965	R.AFIQLWAFDAVK.G	1	2	1409.66	0.54146	0.5	3.809	male1-8
IPI00022426	16082	R.AFIQLWAFDAVK.G	1	2	1409.66	0.53926	0.537	4.008	male1-8
IPI00022426	16148	R.AFIQLWAFDAVK.G	1	1	1409.66	-1.19727	0.424	3.585	male1-8
IPI00022426	16465	R.AFIQLWAFDAVK.G	1	2	1409.66	-0.98003	0.464	4.384	male1-8
IPI00022426	16472	R.AFIQLWAFDAVK.G	1	2	1409.66	-0.18511	0.408	4.705	male1-8
IPI00022426	16677	R.AFIQLWAFDAVK.G	1	2	1409.66	-1.35674	0.432	4.534	male1-8
IPI00022426	16705	R.AFIQLWAFDAVK.G	1	2	1409.66	-0.05058	0.515	4.275	male1-8
IPI00022426	17103	R.AFIQLWAFDAVK.G	1	2	1409.66	-1.0728	0.405	4.615	male1-8
IPI00022426	17124	R.AFIQLWAFDAVK.G	1	2	1409.66	0.0638	0.45	3.889	male1-8
IPI00022426	17139	R.AFIQLWAFDAVK.G	1	2	1409.66	-0.1707	0.494	4.641	male1-8
IPI00022426	17259	R.AFIQLWAFDAVK.G	1	1	1409.66	-0.37476	0.453	3.101	male1-8
IPI00022426	18559	R.AFIQLWAFDAVK.G	1	2	1409.66	-0.01067	0.427	3.401	male1-8
IPI00022426	18613	R.AFIQLWAFDAVK.G	1	2	1409.66	-0.40996	0.384	3.315	male1-8
IPI00022426	18832	R.AFIQLWAFDAVK.G	1	2	1409.66	-0.15703	0.535	3.907	male1-8
IPI00022426	18906	R.AFIQLWAFDAVK.G	1	2	1409.66	-0.17558	0.433	3.896	male1-8
IPI00022426	19329	R.AFIQLWAFDAVK.G	1	2	1409.66	-0.10588	0.497	3.667	male1-8
IPI00022426	19613	R.AFIQLWAFDAVK.G	1	2	1409.66	-0.3499	0.471	4.707	male1-8
IPI00022426	19635	R.AFIQLWAFDAVK.G	1	2	1409.66	-0.05913	0.512	3.898	male1-8
IPI00022426	19873	R.AFIQLWAFDAVK.G	1	2	1409.66	-0.28166	0.283	3.153	male1-8
IPI00022426	19884	R.AFIQLWAFDAVK.G	1	2	1409.66	-0.92827	0.521	3.233	male1-8
IPI00022426	19965	R.AFIQLWAFDAVK.G	1	2	1409.66	0.25313	0.435	3.037	male1-8
IPI00022426	19975	R.AFIQLWAFDAVK.G	1	2	1409.66	0.07442	0.408	2.886	male1-8
IPI00022426	20135	R.AFIQLWAFDAVK.G	1	2	1409.66	0.88228	0.406	2.844	male1-8
IPI00022426	20320	R.AFIQLWAFDAVK.G	1	2	1409.66	-0.55205	0.507	4.099	male1-8
IPI00022426	20325	R.AFIQLWAFDAVK.G	1	2	1409.66	0.57686	0.524	3.381	male1-8
IPI00022426	20379	R.AFIQLWAFDAVK.G	1	2	1409.66	0.05586	0.357	3.079	male1-8
IPI00022426	21049	R.AFIQLWAFDAVK.G	1	2	1409.66	-0.0916	0.48	4.357	male1-8
IPI00022426	21105	R.AFIQLWAFDAVK.G	1	2	1409.66	0.19356	0.461	4.386	male1-8
IPI00022426	21318	R.AFIQLWAFDAVK.G	1	2	1409.66	-0.83977	0.368	4.206	male1-8
IPI00022426	21449	R.AFIQLWAFDAVK.G	1	2	1409.66	0.1689	0.434	4.06	male1-8
IPI00022426	21455	R.AFIQLWAFDAVK.G	1	2	1409.66	-0.16142	0.426	4.385	male1-8
IPI00022426	21632	R.AFIQLWAFDAVK.G	1	2	1409.66	-0.96269	0.378	4.326	male1-8
IPI00022426	21758	R.AFIQLWAFDAVK.G	1	2	1409.66	0.21675	0.462	4.611	male1-8
IPI00022426	21815	R.AFIQLWAFDAVK.G	1	2	1409.66	0.23823	0.431	4.287	male1-8
IPI00022426	21995	R.AFIQLWAFDAVK.G	1	2	1409.66	-0.67827	0.432	3.356	male1-8
IPI00022426	22145	R.AFIQLWAFDAVK.G	1	2	1409.66	-0.00151	0.471	4.654	male1-8
IPI00022426	93	R.AFIQLWAFDAVK.G	1	2	1409.66	0.05073	0.437	3.185	male1-9
IPI00022426	123	R.AFIQLWAFDAVK.G	1	2	1409.66	-0.2564	0.427	3.505	male1-9
IPI00022426	14982	R.AFIQLWAFDAVK.G	1	2	1409.66	0.31294	0.54	4.149	male1-9
IPI00022426	14992	R.AFIQLWAFDAVK.G	1	2	1409.66	0.57258	0.556	4.147	male1-9
IPI00022426	14993	R.AFIQLWAFDAVK.G	1	1	1409.66	0.78406	0.466	2.817	male1-9
IPI00022426	14994	R.AFIQLWAFDAVK.G	1	1	1409.66	-0.08398	0.423	3.485	male1-9
IPI00022426	15002	R.AFIQLWAFDAVK.G	1	2	1409.66	0.94526	0.514	3.442	male1-9
IPI00022426	15012	R.AFIQLWAFDAVK.G	1	1	1409.66	-1.15491	0.323	3.378	male1-9
IPI00022426	15053	R.AFIQLWAFDAVK.G	1	1	1409.66	1.3092	0.46	2.879	male1-9
IPI00022426	15185	R.AFIQLWAFDAVK.G	1	1	1409.66	-0.04773	0.437	3.191	male1-9
IPI00022426	15192	R.AFIQLWAFDAVK.G	1	2	1409.66	0.43648	0.529	4.904	male1-9
IPI00022426	15193	R.AFIQLWAFDAVK.G	1	2	1409.66	-0.85698	0.5	4.415	male1-9
IPI00022426	15196	R.AFIQLWAFDAVK.G	1	1	1409.66	-0.28442	0.426	3.636	male1-9
IPI00022426	15202	R.AFIQLWAFDAVK.G	1	2	1409.66	0.36152	0.515	4.634	male1-9
IPI00022426	15222	R.AFIQLWAFDAVK.G	1	2	1409.66	0.40498	0.51	4.545	male1-9
IPI00022426	15254	R.AFIQLWAFDAVK.G	1	1	1409.66	0.6886	0.449	2.802	male1-9
IPI00022426	15412	R.AFIQLWAFDAVK.G	1	2	1409.66	-1.27275	0.451	4.752	male1-9
IPI00022426	15422	R.AFIQLWAFDAVK.G	1	2	1409.66	-1.0833	0.465	4.366	male1-9
IPI00022426	15432	R.AFIQLWAFDAVK.G	1	2	1409.66	0.04634	0.524	4.342	male1-9
IPI00022426	15447	R.AFIQLWAFDAVK.G	1	1	1409.66	-1.38281	0.265	2.889	male1-9
IPI00022426	15462	R.AFIQLWAFDAVK.G	1	2	1409.66	0.47432	0.534	3.979	male1-9
IPI00022426	15652	R.AFIQLWAFDAVK.G	1	2	1409.66	0.25654	0.514	4.347	male1-9
IPI00022426	15662	R.AFIQLWAFDAVK.G	1	2	1409.66	0.07515	0.467	5.259	male1-9
IPI00022426	15672	R.AFIQLWAFDAVK.G	1	2	1409.66	0.4416	0.482	3.649	male1-9
IPI00022426	15736	R.AFIQLWAFDAVK.G	1	1	1409.66	-1.14478	0.416	3.402	male1-9
IPI00022426	15864	R.AFIQLWAFDAVK.G	1	2	1409.66	-0.76482	0.463	4.694	male1-9
IPI00022426	15873	R.AFIQLWAFDAVK.G	1	2	1409.66	-0.5529	0.475	4.732	male1-9
IPI00022426	15976	R.AFIQLWAFDAVK.G	1	1	1409.66	-0.26111	0.449	2.936	male1-9
IPI00022426	16035	R.AFIQLWAFDAVK.G	1	2	1409.66	-0.69927	0.475	4.844	male1-9
IPI00022426	16046	R.AFIQLWAFDAVK.G	1	2	1409.66	0.45991	0.517	4	male1-9
IPI00022426	16084	R.AFIQLWAFDAVK.G	1	2	1409.66	0.33858	0.436	3.455	male1-9
IPI00022426	16303	R.AFIQLWAFDAVK.G	1	2	1409.66	-0.28496	0.483	4.304	male1-9
IPI00022426	16355	R.AFIQLWAFDAVK.G	1	2	1409.66	-0.95098	0.472	4.58	male1-9
IPI00022426	16393	R.AFIQLWAFDAVK.G	1	2	1409.66	0.12642	0.484	3.965	male1-9
IPI00022426	17083	R.AFIQLWAFDAVK.G	1	2	1409.66	-0.25981	0.457	3.544	male1-9
IPI00022426	18115	R.AFIQLWAFDAVK.G	1	2	1409.66	-0.46684	0.51	3.831	male1-9
IPI00022426	18403	R.AFIQLWAFDAVK.G	1	2	1409.66	0.52217	0.435	3.211	male1-9
IPI00022426	18415	R.AFIQLWAFDAVK.G	1	2	1409.66	-0.95146	0.435	4.458	male1-9
IPI00022426	18727	R.AFIQLWAFDAVK.G	1	2	1409.66	0.49629	0.518	3.596	male1-9
IPI00022426	18846	R.AFIQLWAFDAVK.G	1	1	1409.66	-0.14307	0.369	2.611	male1-9
IPI00022426	18875	R.AFIQLWAFDAVK.G	1	2	1409.66	-0.23589	0.517	3.92	male1-9
IPI00022426	18894	R.AFIQLWAFDAVK.G	1	2	1409.66	0.23286	0.449	3.514	male1-9
IPI00022426	19133	R.AFIQLWAFDAVK.G	1	2	1409.66	0.01387	0.5	3.919	male1-9
IPI00022426	19169	R.AFIQLWAFDAVK.G	1	2	1409.66	0.00606	0.484	3.987	male1-9
IPI00022426	19566	R.AFIQLWAFDAVK.G	1	2	1409.66	-0.20537	0.472	3.415	male1-9
IPI00022426	19583	R.AFIQLWAFDAVK.G	1	2	1409.66	-0.0689	0.531	4.104	male1-9
IPI00022426	19834	R.AFIQLWAFDAVK.G	1	2	1409.66	-0.2188	0.496	3.933	male1-9
IPI00022426	20016	R.AFIQLWAFDAVK.G	1	2	1409.66	0.36055	0.426	3.037	male1-9
IPI00022426	20043	R.AFIQLWAFDAVK.G	1	2	1409.66	0.69478	0.574	3.882	male1-9
IPI00022426	20223	R.AFIQLWAFDAVK.G	1	2	1409.66	0.63521	0.526	3.831	male1-9
IPI00022426	20224	R.AFIQLWAFDAVK.G	1	2	1409.66	-0.9041	0.443	4.418	male1-9
IPI00022426	20247	R.AFIQLWAFDAVK.G	1	2	1409.66	0.20015	0.43	3.655	male1-9
IPI00022426	21007	R.AFIQLWAFDAVK.G	1	2	1409.66	0.23506	0.444	3.936	male1-9
IPI00022426	21055	R.AFIQLWAFDAVK.G	1	2	1409.66	0.25105	0.466	4.358	male1-9
IPI00022426	21278	R.AFIQLWAFDAVK.G	1	2	1409.66	0.47505	0.522	3.806	male1-9
IPI00022426	22035	R.AFIQLWAFDAVK.G	1	2	1409.66	-0.04863	0.41	3.344	male1-9
IPI00013945	13355	K.VSLKTALQPMVSALNIR.V	1	2	1842.24	0.38594	0.286	2.923	male1-10
IPI00013945	3063	K.VSLGKCQLK.S	1	2	1033.24	-1.28179	0.319	3.089	male1-12
IPI00013945	7107	R.VGGTGMFTVR.M	1	2	1025.21	-0.18437	0.399	3.189	male1-10
IPI00013945	7095	R.VGGTGMFTVR.M	1	2	1025.21	-0.05705	0.477	3.661	male1-2
IPI00013945	7108	R.VGGTGMFTVR.M	1	2	1025.21	-0.21636	0.426	3.332	male1-2
IPI00013945	7045	R.VGGTGMFTVR.M	1	2	1025.21	-0.31328	0.448	3.455	male1-3
IPI00013945	7076	R.VGGTGMFTVR.M	1	2	1025.21	-0.1707	0.463	3.32	male1-3
IPI00013945	7069	R.VGGTGMFTVR.M	1	2	1025.21	-0.11308	0.48	3.492	male1-4
IPI00013945	7100	R.VGGTGMFTVR.M	1	2	1025.21	-0.05803	0.454	3.265	male1-4
IPI00013945	7254	R.VGGTGMFTVR.M	1	2	1025.21	0.00606	0.444	3.056	male1-5
IPI00013945	7145	R.VGGTGMFTVR.M	1	2	1025.21	-0.20024	0.517	3.774	male1-7
IPI00013945	7156	R.VGGTGMFTVR.M	1	2	1025.21	-0.1779	0.453	3.517	male1-7
IPI00013945	7097	R.VGGTGMFTVR.M	1	2	1025.21	-0.46929	0.486	3.586	male1-8
IPI00013945	7138	R.VGGTGMFTVR.M	1	2	1025.21	-0.34343	0.467	3.141	male1-9
IPI00013945	7846	K.VFMYLSDSR.C	1	2	1118.29	0.23652	0.339	2.911	male1-1
IPI00013945	7854	K.VFMYLSDSR.C	1	2	1118.29	0.14387	0.323	3.702	male1-1
IPI00013945	8196	K.VFMYLSDSR.C	1	2	1118.29	-0.26518	0.363	3.475	male1-10
IPI00013945	8203	K.VFMYLSDSR.C	1	2	1118.29	-0.31389	0.291	3.13	male1-10
IPI00013945	8165	K.VFMYLSDSR.C	1	2	1118.29	-0.122	0.323	4.049	male1-11
IPI00013945	8173	K.VFMYLSDSR.C	1	2	1118.29	-0.21855	0.261	3.02	male1-11
IPI00013945	8187	K.VFMYLSDSR.C	1	2	1118.29	-1.16826	0.375	3.247	male1-12
IPI00013945	8194	K.VFMYLSDSR.C	1	2	1118.29	0.1501	0.248	3.061	male1-12
IPI00013945	8202	K.VFMYLSDSR.C	1	2	1118.29	0.34273	0.343	2.848	male1-12
IPI00013945	8204	K.VFMYLSDSR.C	1	2	1118.29	-1.39385	0.454	3.834	male1-12
IPI00013945	8274	K.VFMYLSDSR.C	1	2	1118.29	-0.12724	0.255	2.941	male1-2
IPI00013945	8284	K.VFMYLSDSR.C	1	2	1118.29	-0.97148	0.33	3.725	male1-2
IPI00013945	8312	K.VFMYLSDSR.C	1	2	1118.29	0.34859	0.25	3.123	male1-2
IPI00013945	8322	K.VFMYLSDSR.C	1	2	1118.29	0.05134	0.279	2.866	male1-2
IPI00013945	8254	K.VFMYLSDSR.C	1	2	1118.29	-0.15434	0.362	2.845	male1-3
IPI00013945	8263	K.VFMYLSDSR.C	1	2	1118.29	-0.99126	0.323	3.822	male1-3
IPI00013945	8282	K.VFMYLSDSR.C	1	2	1118.29	0.47651	0.254	3.137	male1-3
IPI00013945	8302	K.VFMYLSDSR.C	1	2	1118.29	0.32881	0.349	3.212	male1-3
IPI00013945	8278	K.VFMYLSDSR.C	1	2	1118.29	-0.2061	0.334	3.737	male1-4
IPI00013945	8283	K.VFMYLSDSR.C	1	2	1118.29	-1.12773	0.251	3.055	male1-4
IPI00013945	8293	K.VFMYLSDSR.C	1	2	1118.29	0.51533	0.254	3.036	male1-4
IPI00013945	8302	K.VFMYLSDSR.C	1	2	1118.29	0.31392	0.249	2.953	male1-4
IPI00013945	8278	K.VFMYLSDSR.C	1	2	1118.29	-0.37883	0.334	3.652	male1-5
IPI00013945	8285	K.VFMYLSDSR.C	1	2	1118.29	-1.11284	0.255	3.27	male1-5
IPI00013945	8287	K.VFMYLSDSR.C	1	1	1118.29	0.38135	0.222	2.367	male1-5
IPI00013945	8294	K.VFMYLSDSR.C	1	2	1118.29	0.48433	0.329	3.307	male1-5
IPI00013945	8302	K.VFMYLSDSR.C	1	2	1118.29	0.01863	0.269	2.961	male1-5
IPI00013945	8354	K.VFMYLSDSR.C	1	2	1118.29	-0.07012	0.213	3.188	male1-6
IPI00013945	8263	K.VFMYLSDSR.C	1	2	1118.29	-0.1104	0.353	3.888	male1-7
IPI00013945	8273	K.VFMYLSDSR.C	1	2	1118.29	-1.2387	0.356	3.255	male1-7
IPI00013945	8280	K.VFMYLSDSR.C	1	1	1118.29	-0.65356	0.223	2.5	male1-7
IPI00013945	8283	K.VFMYLSDSR.C	1	2	1118.29	0.29927	0.316	3.285	male1-7
IPI00013945	8292	K.VFMYLSDSR.C	1	2	1118.29	0.14082	0.249	3.334	male1-7
IPI00013945	8228	K.VFMYLSDSR.C	1	2	1118.29	-0.58769	0.364	3.56	male1-8
IPI00013945	8234	K.VFMYLSDSR.C	1	2	1118.29	0.03804	0.282	3.451	male1-8
IPI00013945	8228	K.VFMYLSDSR.C	1	2	1118.29	0.35786	0.252	3.122	male1-9
IPI00013945	8229	K.VFMYLSDSR.C	1	2	1118.29	-1.2332	0.329	3.775	male1-9
IPI00013945	11305	R.TLDEYWRSTEYGEGYACDTDLRGWYR.F	1	3	3264.41	-1.09934	0.311	4.268	male1-1
IPI00013945	11312	R.TLDEYWRSTEYGEGYACDTDLRGWYR.F	1	3	3264.41	0.75222	0.573	4.013	male1-1
IPI00013945	11692	R.TLDEYWRSTEYGEGYACDTDLRGWYR.F	1	3	3264.41	0.91079	0.37	3.541	male1-10
IPI00013945	11865	R.TLDEYWRSTEYGEGYACDTDLRGWYR.F	1	3	3264.41	-1.08213	0.48	4.341	male1-10
IPI00013945	11633	R.TLDEYWRSTEYGEGYACDTDLRGWYR.F	1	3	3264.41	-0.36179	0.426	3.776	male1-11
IPI00013945	11865	R.TLDEYWRSTEYGEGYACDTDLRGWYR.F	1	3	3264.41	0.39444	0.531	4.233	male1-3
IPI00013945	11870	R.TLDEYWRSTEYGEGYACDTDLRGWYR.F	1	3	3264.41	-0.1351	0.414	3.611	male1-4
IPI00013945	11884	R.TLDEYWRSTEYGEGYACDTDLRGWYR.F	1	3	3264.41	0.8251	0.423	3.785	male1-4
IPI00013945	11864	R.TLDEYWRSTEYGEGYACDTDLRGWYR.F	1	3	3264.41	-0.57566	0.359	3.855	male1-5
IPI00013945	12094	R.TLDEYWRSTEYGEGYACDTDLRGWYR.F	1	3	3264.41	0.42373	0.466	3.88	male1-5
IPI00013945	11892	R.TLDEYWRSTEYGEGYACDTDLRGWYR.F	1	3	3264.41	-0.30796	0.45	3.505	male1-6
IPI00013945	11905	R.TLDEYWRSTEYGEGYACDTDLRGWYR.F	1	3	3264.41	0.23916	0.543	3.658	male1-6
IPI00013945	12110	R.TLDEYWRSTEYGEGYACDTDLRGWYR.F	1	3	3264.41	0.45047	0.531	3.554	male1-6
IPI00013945	11763	R.TLDEYWRSTEYGEGYACDTDLRGWYR.F	1	3	3264.41	0.09378	0.461	3.587	male1-7
IPI00013945	11783	R.TLDEYWRSTEYGEGYACDTDLRGWYR.F	1	3	3264.41	0.01541	0.53	3.479	male1-7
IPI00013945	11794	R.TLDEYWRSTEYGEGYACDTDLRGWYR.F	1	3	3264.41	1.0895	0.548	4.2	male1-7
IPI00013945	11744	R.TLDEYWRSTEYGEGYACDTDLRGWYR.F	1	3	3264.41	-0.23069	0.425	3.602	male1-8
IPI00013945	11834	R.TLDEYWRSTEYGEGYACDTDLRGWYR.F	1	3	3264.41	1.28982	0.458	3.467	male1-8
IPI00013945	11950	R.TLDEYWRSTEYGEGYACDTDLRGWYR.F	1	3	3264.41	-0.4907	0.405	3.306	male1-8
IPI00013945	11702	R.TLDEYWRSTEYGEGYACDTDLRGWYR.F	1	3	3264.41	-0.3779	0.444	3.376	male1-9
IPI00013945	11713	R.TLDEYWRSTEYGEGYACDTDLRGWYR.F	1	3	3264.41	0.60647	0.406	3.476	male1-9
IPI00013945	11894	R.TLDEYWRSTEYGEGYACDTDLRGWYR.F	1	3	3264.41	-0.25193	0.479	3.7	male1-9
IPI00013945	11903	R.TLDEYWRSTEYGEGYACDTDLRGWYR.F	1	3	3264.41	-0.95798	0.286	3.492	male1-9
IPI00013945	9635	R.TLDEYWRSTEYGEGYACDTDLR.G	1	3	2701.79	-0.2125	0.58	6.487	male1-1
IPI00013945	9642	R.TLDEYWRSTEYGEGYACDTDLR.G	1	3	2701.79	0.02407	0.652	7.044	male1-1
IPI00013945	9656	R.TLDEYWRSTEYGEGYACDTDLR.G	1	2	2701.79	-0.25347	0.538	3.243	male1-1
IPI00013945	10024	R.TLDEYWRSTEYGEGYACDTDLR.G	1	3	2701.79	-0.33738	0.58	6.417	male1-11
IPI00013945	10018	R.TLDEYWRSTEYGEGYACDTDLR.G	1	3	2701.79	-0.22055	0.67	6.346	male1-12
IPI00013945	10035	R.TLDEYWRSTEYGEGYACDTDLR.G	1	3	2701.79	-0.18265	0.317	3.322	male1-12
IPI00013945	10133	R.TLDEYWRSTEYGEGYACDTDLR.G	1	3	2701.79	-0.27256	0.648	7.121	male1-2
IPI00013945	10147	R.TLDEYWRSTEYGEGYACDTDLR.G	1	3	2701.79	-0.13486	0.662	6.561	male1-2
IPI00013945	10176	R.TLDEYWRSTEYGEGYACDTDLR.G	1	3	2701.79	0.2048	0.612	6.22	male1-3
IPI00013945	10189	R.TLDEYWRSTEYGEGYACDTDLR.G	1	3	2701.79	0.9689	0.583	4.757	male1-3
IPI00013945	10176	R.TLDEYWRSTEYGEGYACDTDLR.G	1	3	2701.79	-0.3273	0.511	5.652	male1-4
IPI00013945	10186	R.TLDEYWRSTEYGEGYACDTDLR.G	1	3	2701.79	-0.03397	0.631	6.625	male1-4
IPI00013945	10190	R.TLDEYWRSTEYGEGYACDTDLR.G	1	3	2701.79	-0.36484	0.64	6.792	male1-5
IPI00013945	10206	R.TLDEYWRSTEYGEGYACDTDLR.G	1	3	2701.79	0.28408	0.648	6.847	male1-5
IPI00013945	10235	R.TLDEYWRSTEYGEGYACDTDLR.G	1	3	2701.79	-0.13395	0.616	6.908	male1-6
IPI00013945	10243	R.TLDEYWRSTEYGEGYACDTDLR.G	1	3	2701.79	0.53457	0.678	6.102	male1-6
IPI00013945	10090	R.TLDEYWRSTEYGEGYACDTDLR.G	1	3	2701.79	0.38919	0.427	4.053	male1-7
IPI00013945	10098	R.TLDEYWRSTEYGEGYACDTDLR.G	1	3	2701.79	0.18704	0.638	6.37	male1-7
IPI00013945	10068	R.TLDEYWRSTEYGEGYACDTDLR.G	1	3	2701.79	-0.90427	0.62	7.376	male1-8
IPI00013945	10073	R.TLDEYWRSTEYGEGYACDTDLR.G	1	3	2701.79	0.37783	0.655	6.219	male1-8
IPI00013945	10040	R.TLDEYWRSTEYGEGYACDTDLR.G	1	3	2701.79	-0.8704	0.649	7.209	male1-9
IPI00013945	10057	R.TLDEYWRSTEYGEGYACDTDLR.G	1	2	2701.79	-0.86431	0.566	3.372	male1-9
IPI00013945	10058	R.TLDEYWRSTEYGEGYACDTDLR.G	1	3	2701.79	0.23428	0.566	5.927	male1-9
IPI00013945	7303	R.TLDEYWR.S	1	2	983.059	0.34096	0.326	2.869	male1-1
IPI00013945	7305	R.TLDEYWR.S	1	2	983.059	-1.03276	0.283	3.006	male1-1
IPI00013945	7503	R.TLDEYWR.S	1	2	983.059	0.33027	0.3	2.822	male1-10
IPI00013945	7505	R.TLDEYWR.S	1	2	983.059	-1.32317	0.298	3.052	male1-10
IPI00013945	7652	R.TLDEYWR.S	1	2	983.059	0.15553	0.318	3.069	male1-10
IPI00013945	7653	R.TLDEYWR.S	1	2	983.059	-1.31603	0.294	2.999	male1-10
IPI00013945	7662	R.TLDEYWR.S	1	2	983.059	-0.13304	0.311	2.944	male1-10
IPI00013945	7482	R.TLDEYWR.S	1	2	983.059	-0.12694	0.302	3.024	male1-11
IPI00013945	7652	R.TLDEYWR.S	1	2	983.059	-0.14739	0.285	2.97	male1-11
IPI00013945	7662	R.TLDEYWR.S	1	2	983.059	-0.09374	0.35	2.811	male1-11
IPI00013945	7682	R.TLDEYWR.S	1	1	983.059	-0.54663	0.251	1.827	male1-12
IPI00013945	7692	R.TLDEYWR.S	1	2	983.059	0.11397	0.306	2.931	male1-12
IPI00013945	7712	R.TLDEYWR.S	1	2	983.059	0.2867	0.313	2.824	male1-12
IPI00013945	7722	R.TLDEYWR.S	1	2	983.059	0.05464	0.308	2.964	male1-2
IPI00013945	7522	R.TLDEYWR.S	1	2	983.059	-0.1928	0.294	3.207	male1-3
IPI00013945	7692	R.TLDEYWR.S	1	2	983.059	-0.05217	0.312	2.968	male1-3
IPI00013945	7702	R.TLDEYWR.S	1	2	983.059	-0.16301	0.299	2.968	male1-3
IPI00013945	7712	R.TLDEYWR.S	1	2	983.059	0.25581	0.312	2.899	male1-3
IPI00013945	7713	R.TLDEYWR.S	1	2	983.059	-0.98247	0.274	2.822	male1-3
IPI00013945	7702	R.TLDEYWR.S	1	2	983.059	0.16817	0.308	3.027	male1-4
IPI00013945	7752	R.TLDEYWR.S	1	2	983.059	-0.1397	0.342	2.995	male1-4
IPI00013945	7577	R.TLDEYWR.S	1	2	983.059	-1.2307	0.284	2.963	male1-5
IPI00013945	7583	R.TLDEYWR.S	1	2	983.059	0.21138	0.312	3.001	male1-5
IPI00013945	7773	R.TLDEYWR.S	1	2	983.059	-0.98711	0.313	3.035	male1-5
IPI00013945	7629	R.TLDEYWR.S	1	2	983.059	-1.32512	0.26	3.113	male1-6
IPI00013945	7632	R.TLDEYWR.S	1	2	983.059	0.24666	0.375	2.867	male1-6
IPI00013945	7802	R.TLDEYWR.S	1	2	983.059	0.00661	0.301	2.911	male1-6
IPI00013945	7822	R.TLDEYWR.S	1	2	983.059	0.23872	0.314	2.986	male1-6
IPI00013945	7792	R.TLDEYWR.S	1	2	983.059	-0.06218	0.319	3.015	male1-7
IPI00013945	7542	R.TLDEYWR.S	1	2	983.059	-0.4727	0.356	2.91	male1-8
IPI00013945	7692	R.TLDEYWR.S	1	2	983.059	0.15706	0.287	2.855	male1-8
IPI00013945	7693	R.TLDEYWR.S	1	2	983.059	-1.18266	0.273	2.887	male1-8
IPI00013945	7542	R.TLDEYWR.S	1	2	983.059	0.23366	0.309	2.827	male1-9
IPI00013945	7543	R.TLDEYWR.S	1	2	983.059	-1.28948	0.318	3.067	male1-9
IPI00013945	7712	R.TLDEYWR.S	1	2	983.059	-0.17949	0.323	2.929	male1-9
IPI00013945	7714	R.TLDEYWR.S	1	1	983.059	-0.58997	0.229	2.053	male1-9
IPI00013945	7724	R.TLDEYWR.S	1	2	983.059	-1.12236	0.363	2.985	male1-9
IPI00013945	10394	K.TALQPMVSALNIR.V	1	2	1414.7	0.72102	0.399	3.517	male1-1
IPI00013945	10395	K.TALQPMVSALNIR.V	1	2	1414.7	-1.0739	0.318	4.644	male1-1
IPI00013945	10404	K.TALQPMVSALNIR.V	1	2	1414.7	0.34932	0.341	4.299	male1-1
IPI00013945	10416	K.TALQPMVSALNIR.V	1	2	1414.7	0.43391	0.363	3.295	male1-1
IPI00013945	10682	K.TALQPMVSALNIR.V	1	2	1414.7	-0.96941	0.368	3.714	male1-10
IPI00013945	10693	K.TALQPMVSALNIR.V	1	2	1414.7	-0.93743	0.345	3.998	male1-10
IPI00013945	10702	K.TALQPMVSALNIR.V	1	2	1414.7	0.07319	0.344	3.786	male1-10
IPI00013945	10712	K.TALQPMVSALNIR.V	1	2	1414.7	0.40755	0.359	3.866	male1-10
IPI00013945	10654	K.TALQPMVSALNIR.V	1	2	1414.7	0.70637	0.375	2.811	male1-11
IPI00013945	10662	K.TALQPMVSALNIR.V	1	2	1414.7	0.01546	0.333	4.181	male1-11
IPI00013945	10626	K.TALQPMVSALNIR.V	1	2	1414.7	0.34822	0.327	3.783	male1-12
IPI00013945	10633	K.TALQPMVSALNIR.V	1	2	1414.7	0.77058	0.397	3.339	male1-12
IPI00013945	10642	K.TALQPMVSALNIR.V	1	2	1414.7	-0.27532	0.332	4.36	male1-12
IPI00013945	10662	K.TALQPMVSALNIR.V	1	2	1414.7	0.76936	0.417	3.468	male1-12
IPI00013945	10802	K.TALQPMVSALNIR.V	1	2	1414.7	-0.1696	0.324	4.349	male1-2
IPI00013945	10812	K.TALQPMVSALNIR.V	1	2	1414.7	0.70369	0.4	3.233	male1-2
IPI00013945	10796	K.TALQPMVSALNIR.V	1	2	1414.7	0.12483	0.384	3.633	male1-3
IPI00013945	10802	K.TALQPMVSALNIR.V	1	2	1414.7	0.15608	0.337	3.714	male1-3
IPI00013945	10852	K.TALQPMVSALNIR.V	1	2	1414.7	0.34627	0.375	3.268	male1-4
IPI00013945	10862	K.TALQPMVSALNIR.V	1	2	1414.7	0.56282	0.376	3.603	male1-4
IPI00013945	10833	K.TALQPMVSALNIR.V	1	2	1414.7	0.6634	0.416	3.443	male1-5
IPI00013945	10842	K.TALQPMVSALNIR.V	1	2	1414.7	0.22676	0.362	3.214	male1-5
IPI00013945	10852	K.TALQPMVSALNIR.V	1	2	1414.7	-0.8366	0.31	3.754	male1-6
IPI00013945	10862	K.TALQPMVSALNIR.V	1	2	1414.7	0.28535	0.353	4.308	male1-6
IPI00013945	10872	K.TALQPMVSALNIR.V	1	2	1414.7	0.76253	0.417	3.454	male1-6
IPI00013945	10873	K.TALQPMVSALNIR.V	1	2	1414.7	-0.87566	0.358	4.099	male1-6
IPI00013945	10782	K.TALQPMVSALNIR.V	1	2	1414.7	-0.03752	0.318	4.232	male1-7
IPI00013945	10792	K.TALQPMVSALNIR.V	1	2	1414.7	0.40828	0.355	3.871	male1-7
IPI00013945	10755	K.TALQPMVSALNIR.V	1	2	1414.7	0.5489	0.409	3.069	male1-8
IPI00013945	10763	K.TALQPMVSALNIR.V	1	2	1414.7	-0.00163	0.362	4.085	male1-8
IPI00013945	10710	K.TALQPMVSALNIR.V	1	2	1414.7	0.11165	0.412	3.384	male1-9
IPI00013945	10722	K.TALQPMVSALNIR.V	1	2	1414.7	0.40303	0.365	3.361	male1-9
IPI00013945	8693	R.STEYGEGYACDTDLRGWYR.F	1	3	2300.38	-1.25754	0.513	3.636	male1-1
IPI00013945	8694	R.STEYGEGYACDTDLRGWYR.F	1	2	2300.38	-0.43462	0.397	3.005	male1-1
IPI00013945	8703	R.STEYGEGYACDTDLRGWYR.F	1	2	2300.38	-0.70976	0.504	3.4	male1-1
IPI00013945	8712	R.STEYGEGYACDTDLRGWYR.F	1	2	2300.38	0.69942	0.541	3.407	male1-1
IPI00013945	8723	R.STEYGEGYACDTDLRGWYR.F	1	2	2300.38	0.99263	0.577	3.201	male1-1
IPI00013945	8892	R.STEYGEGYACDTDLRGWYR.F	1	3	2300.38	-1.16306	0.605	3.893	male1-1
IPI00013945	9010	R.STEYGEGYACDTDLRGWYR.F	1	2	2300.38	-0.95342	0.537	3.916	male1-1
IPI00013945	9054	R.STEYGEGYACDTDLRGWYR.F	1	2	2300.38	0.42866	0.482	3.709	male1-10
IPI00013945	9064	R.STEYGEGYACDTDLRGWYR.F	1	2	2300.38	0.49116	0.494	3.057	male1-10
IPI00013945	9066	R.STEYGEGYACDTDLRGWYR.F	1	2	2300.38	-1.17168	0.472	3.395	male1-10
IPI00013945	9292	R.STEYGEGYACDTDLRGWYR.F	1	3	2300.38	-0.75309	0.528	3.357	male1-10
IPI00013945	9303	R.STEYGEGYACDTDLRGWYR.F	1	3	2300.38	-0.10691	0.492	3.762	male1-10
IPI00013945	9353	R.STEYGEGYACDTDLRGWYR.F	1	2	2300.38	0.34566	0.582	3.232	male1-10
IPI00013945	9380	R.STEYGEGYACDTDLRGWYR.F	1	2	2300.38	1.31245	0.524	2.949	male1-10
IPI00013945	15399	R.STEYGEGYACDTDLRGWYR.F	1	2	2300.38	-0.46416	0.447	2.826	male1-10
IPI00013945	15646	R.STEYGEGYACDTDLRGWYR.F	1	2	2300.38	0.27119	0.48	3.015	male1-10
IPI00013945	15995	R.STEYGEGYACDTDLRGWYR.F	1	2	2300.38	-1.16338	0.489	3.324	male1-10
IPI00013945	16393	R.STEYGEGYACDTDLRGWYR.F	1	2	2300.38	-0.27593	0.436	2.873	male1-10
IPI00013945	16962	R.STEYGEGYACDTDLRGWYR.F	1	2	2300.38	-1.26641	0.429	2.954	male1-10
IPI00013945	18359	R.STEYGEGYACDTDLRGWYR.F	1	2	2300.38	-0.45268	0.527	2.869	male1-10
IPI00013945	18488	R.STEYGEGYACDTDLRGWYR.F	1	2	2300.38	1.24653	0.555	3.025	male1-10
IPI00013945	18663	R.STEYGEGYACDTDLRGWYR.F	1	2	2300.38	0.19819	0.533	3.142	male1-10
IPI00013945	18678	R.STEYGEGYACDTDLRGWYR.F	1	2	2300.38	1.20112	0.55	3.14	male1-10
IPI00013945	18784	R.STEYGEGYACDTDLRGWYR.F	1	2	2300.38	1.23482	0.446	2.996	male1-10
IPI00013945	18864	R.STEYGEGYACDTDLRGWYR.F	1	2	2300.38	0.06294	0.459	3.044	male1-10
IPI00013945	19292	R.STEYGEGYACDTDLRGWYR.F	1	2	2300.38	-0.76372	0.443	2.87	male1-10
IPI00013945	20182	R.STEYGEGYACDTDLRGWYR.F	1	2	2300.38	0.59614	0.549	2.915	male1-10
IPI00013945	20449	R.STEYGEGYACDTDLRGWYR.F	1	2	2300.38	0.08565	0.363	3.03	male1-10
IPI00013945	9025	R.STEYGEGYACDTDLRGWYR.F	1	3	2300.38	-0.69468	0.566	3.579	male1-11
IPI00013945	9030	R.STEYGEGYACDTDLRGWYR.F	1	2	2300.38	0.019	0.479	3.376	male1-11
IPI00013945	9034	R.STEYGEGYACDTDLRGWYR.F	1	3	2300.38	-0.72599	0.442	3.351	male1-11
IPI00013945	9039	R.STEYGEGYACDTDLRGWYR.F	1	2	2300.38	-0.5081	0.522	3.327	male1-11
IPI00013945	9043	R.STEYGEGYACDTDLRGWYR.F	1	2	2300.38	1.15132	0.493	3.471	male1-11
IPI00013945	9054	R.STEYGEGYACDTDLRGWYR.F	1	2	2300.38	0.83394	0.502	3.173	male1-11
IPI00013945	9222	R.STEYGEGYACDTDLRGWYR.F	1	2	2300.38	-0.95317	0.41	3.086	male1-11
IPI00013945	9232	R.STEYGEGYACDTDLRGWYR.F	1	3	2300.38	-0.9567	0.501	3.586	male1-11
IPI00013945	9242	R.STEYGEGYACDTDLRGWYR.F	1	3	2300.38	-0.93857	0.601	3.446	male1-11
IPI00013945	9316	R.STEYGEGYACDTDLRGWYR.F	1	3	2300.38	1.11148	0.587	3.447	male1-11
IPI00013945	9333	R.STEYGEGYACDTDLRGWYR.F	1	2	2300.38	1.15449	0.546	3.084	male1-11
IPI00013945	9343	R.STEYGEGYACDTDLRGWYR.F	1	2	2300.38	0.57612	0.491	3.598	male1-11
IPI00013945	10058	R.STEYGEGYACDTDLRGWYR.F	1	2	2300.38	-1.18291	0.465	3.297	male1-11
IPI00013945	15317	R.STEYGEGYACDTDLRGWYR.F	1	2	2300.38	-1.01763	0.357	2.978	male1-11
IPI00013945	15953	R.STEYGEGYACDTDLRGWYR.F	1	2	2300.38	-1.01396	0.415	2.831	male1-11
IPI00013945	16856	R.STEYGEGYACDTDLRGWYR.F	1	2	2300.38	-1.28667	0.301	2.989	male1-11
IPI00013945	18902	R.STEYGEGYACDTDLRGWYR.F	1	2	2300.38	0.38984	0.45	2.819	male1-11
IPI00013945	19102	R.STEYGEGYACDTDLRGWYR.F	1	2	2300.38	-0.47807	0.398	3.072	male1-11
IPI00013945	19368	R.STEYGEGYACDTDLRGWYR.F	1	3	2300.38	-0.9708	0.543	4.076	male1-11
IPI00013945	9025	R.STEYGEGYACDTDLRGWYR.F	1	3	2300.38	-0.24314	0.524	3.323	male1-12
IPI00013945	9029	R.STEYGEGYACDTDLRGWYR.F	1	2	2300.38	-0.02446	0.446	3.281	male1-12
IPI00013945	9033	R.STEYGEGYACDTDLRGWYR.F	1	2	2300.38	-0.5064	0.486	3.351	male1-12
IPI00013945	9042	R.STEYGEGYACDTDLRGWYR.F	1	2	2300.38	0.70991	0.446	3.048	male1-12
IPI00013945	9052	R.STEYGEGYACDTDLRGWYR.F	1	2	2300.38	0.66817	0.535	3.403	male1-12
IPI00013945	9053	R.STEYGEGYACDTDLRGWYR.F	1	3	2300.38	1.31289	0.587	3.649	male1-12
IPI00013945	9212	R.STEYGEGYACDTDLRGWYR.F	1	2	2300.38	0.46235	0.502	2.81	male1-12
IPI00013945	9222	R.STEYGEGYACDTDLRGWYR.F	1	2	2300.38	-0.51933	0.388	3.333	male1-12
IPI00013945	9232	R.STEYGEGYACDTDLRGWYR.F	1	3	2300.38	-0.92868	0.512	3.504	male1-12
IPI00013945	9242	R.STEYGEGYACDTDLRGWYR.F	1	3	2300.38	-0.85324	0.584	3.97	male1-12
IPI00013945	9244	R.STEYGEGYACDTDLRGWYR.F	1	2	2300.38	1.16206	0.567	3.3	male1-12
IPI00013945	9457	R.STEYGEGYACDTDLRGWYR.F	1	2	2300.38	-0.92851	0.505	2.88	male1-12
IPI00013945	9866	R.STEYGEGYACDTDLRGWYR.F	1	2	2300.38	-0.90776	0.427	2.934	male1-12
IPI00013945	14517	R.STEYGEGYACDTDLRGWYR.F	1	2	2300.38	-0.34233	0.495	2.857	male1-12
IPI00013945	14645	R.STEYGEGYACDTDLRGWYR.F	1	2	2300.38	-0.62383	0.523	2.989	male1-12
IPI00013945	14755	R.STEYGEGYACDTDLRGWYR.F	1	2	2300.38	0.50484	0.486	2.856	male1-12
IPI00013945	15028	R.STEYGEGYACDTDLRGWYR.F	1	2	2300.38	-0.28252	0.468	2.995	male1-12
IPI00013945	15225	R.STEYGEGYACDTDLRGWYR.F	1	2	2300.38	1.10298	0.432	3.014	male1-12
IPI00013945	15280	R.STEYGEGYACDTDLRGWYR.F	1	2	2300.38	-0.76079	0.35	2.803	male1-12
IPI00013945	15614	R.STEYGEGYACDTDLRGWYR.F	1	2	2300.38	-1.02129	0.477	2.837	male1-12
IPI00013945	15653	R.STEYGEGYACDTDLRGWYR.F	1	2	2300.38	0.5439	0.48	2.874	male1-12
IPI00013945	17292	R.STEYGEGYACDTDLRGWYR.F	1	2	2300.38	0.54951	0.473	2.837	male1-12
IPI00013945	17296	R.STEYGEGYACDTDLRGWYR.F	1	2	2300.38	-1.16313	0.417	2.947	male1-12
IPI00013945	18482	R.STEYGEGYACDTDLRGWYR.F	1	2	2300.38	0.46651	0.402	3.011	male1-12
IPI00013945	19287	R.STEYGEGYACDTDLRGWYR.F	1	2	2300.38	1.06831	0.481	2.88	male1-12
IPI00013945	19294	R.STEYGEGYACDTDLRGWYR.F	1	3	2300.38	-0.62107	0.56	3.527	male1-12
IPI00013945	19362	R.STEYGEGYACDTDLRGWYR.F	1	3	2300.38	-0.08182	0.54	3.754	male1-12
IPI00013945	19372	R.STEYGEGYACDTDLRGWYR.F	1	3	2300.38	-0.10691	0.524	3.699	male1-12
IPI00013945	19972	R.STEYGEGYACDTDLRGWYR.F	1	2	2300.38	0.25264	0.472	2.817	male1-12
IPI00013945	20147	R.STEYGEGYACDTDLRGWYR.F	1	2	2300.38	0.10054	0.424	3.21	male1-12
IPI00013945	20756	R.STEYGEGYACDTDLRGWYR.F	1	2	2300.38	0.95698	0.438	3.045	male1-12
IPI00013945	9164	R.STEYGEGYACDTDLRGWYR.F	1	2	2300.38	0.53828	0.538	3.553	male1-2
IPI00013945	9172	R.STEYGEGYACDTDLRGWYR.F	1	2	2300.38	0.53926	0.551	3.443	male1-2
IPI00013945	9183	R.STEYGEGYACDTDLRGWYR.F	1	3	2300.38	-0.45005	0.591	3.941	male1-2
IPI00013945	9184	R.STEYGEGYACDTDLRGWYR.F	1	2	2300.38	0.64155	0.496	3.553	male1-2
IPI00013945	9332	R.STEYGEGYACDTDLRGWYR.F	1	2	2300.38	0.53242	0.513	3.341	male1-2
IPI00013945	9333	R.STEYGEGYACDTDLRGWYR.F	1	2	2300.38	-1.31304	0.425	3.388	male1-2
IPI00013945	9362	R.STEYGEGYACDTDLRGWYR.F	1	3	2300.38	-1.03049	0.566	3.86	male1-2
IPI00013945	9372	R.STEYGEGYACDTDLRGWYR.F	1	3	2300.38	-0.97501	0.574	3.478	male1-2
IPI00013945	9495	R.STEYGEGYACDTDLRGWYR.F	1	2	2300.38	-0.67046	0.551	3.157	male1-2
IPI00013945	9786	R.STEYGEGYACDTDLRGWYR.F	1	2	2300.38	0.26973	0.5	2.822	male1-2
IPI00013945	9879	R.STEYGEGYACDTDLRGWYR.F	1	3	2300.38	0.06887	0.521	3.377	male1-2
IPI00013945	10088	R.STEYGEGYACDTDLRGWYR.F	1	2	2300.38	-0.11724	0.431	2.894	male1-2
IPI00013945	15114	R.STEYGEGYACDTDLRGWYR.F	1	3	2300.38	-1.19236	0.638	3.402	male1-2
IPI00013945	15343	R.STEYGEGYACDTDLRGWYR.F	1	3	2300.38	0.15237	0.548	3.721	male1-2
IPI00013945	15982	R.STEYGEGYACDTDLRGWYR.F	1	3	2300.38	0.68283	0.529	3.681	male1-2
IPI00013945	16312	R.STEYGEGYACDTDLRGWYR.F	1	3	2300.38	-0.03385	0.547	3.751	male1-2
IPI00013945	16493	R.STEYGEGYACDTDLRGWYR.F	1	3	2300.38	-1.05851	0.589	3.349	male1-2
IPI00013945	16683	R.STEYGEGYACDTDLRGWYR.F	1	3	2300.38	-0.25449	0.486	3.608	male1-2
IPI00013945	16694	R.STEYGEGYACDTDLRGWYR.F	1	3	2300.38	-0.52439	0.537	3.654	male1-2
IPI00013945	16916	R.STEYGEGYACDTDLRGWYR.F	1	3	2300.38	-0.29184	0.568	3.723	male1-2
IPI00013945	17113	R.STEYGEGYACDTDLRGWYR.F	1	3	2300.38	0.27176	0.614	3.419	male1-2
IPI00013945	17314	R.STEYGEGYACDTDLRGWYR.F	1	3	2300.38	-0.32279	0.52	3.572	male1-2
IPI00013945	17867	R.STEYGEGYACDTDLRGWYR.F	1	3	2300.38	-0.00144	0.523	3.757	male1-2
IPI00013945	18288	R.STEYGEGYACDTDLRGWYR.F	1	3	2300.38	-0.48777	0.509	3.364	male1-2
IPI00013945	18322	R.STEYGEGYACDTDLRGWYR.F	1	3	2300.38	0.46328	0.602	3.563	male1-2
IPI00013945	18845	R.STEYGEGYACDTDLRGWYR.F	1	3	2300.38	-0.49765	0.598	4.311	male1-2
IPI00013945	18857	R.STEYGEGYACDTDLRGWYR.F	1	3	2300.38	1.05764	0.575	3.323	male1-2
IPI00013945	19183	R.STEYGEGYACDTDLRGWYR.F	1	3	2300.38	-1.37546	0.51	4.058	male1-2
IPI00013945	19439	R.STEYGEGYACDTDLRGWYR.F	1	3	2300.38	0.0903	0.471	3.445	male1-2
IPI00013945	19565	R.STEYGEGYACDTDLRGWYR.F	1	2	2300.38	0.14839	0.532	3.141	male1-2
IPI00013945	19729	R.STEYGEGYACDTDLRGWYR.F	1	3	2300.38	-0.93967	0.513	3.516	male1-2
IPI00013945	9154	R.STEYGEGYACDTDLRGWYR.F	1	2	2300.38	-0.19194	0.513	3.351	male1-3
IPI00013945	9162	R.STEYGEGYACDTDLRGWYR.F	1	2	2300.38	-0.33891	0.288	2.904	male1-3
IPI00013945	9173	R.STEYGEGYACDTDLRGWYR.F	1	2	2300.38	1.30952	0.614	3.474	male1-3
IPI00013945	9183	R.STEYGEGYACDTDLRGWYR.F	1	2	2300.38	1.07124	0.56	3.34	male1-3
IPI00013945	9332	R.STEYGEGYACDTDLRGWYR.F	1	2	2300.38	-0.04204	0.532	3.389	male1-3
IPI00013945	9342	R.STEYGEGYACDTDLRGWYR.F	1	2	2300.38	0.51021	0.396	3.138	male1-3
IPI00013945	9392	R.STEYGEGYACDTDLRGWYR.F	1	3	2300.38	-0.96128	0.56	3.599	male1-3
IPI00013945	9573	R.STEYGEGYACDTDLRGWYR.F	1	3	2300.38	-0.70346	0.568	3.926	male1-3
IPI00013945	9684	R.STEYGEGYACDTDLRGWYR.F	1	2	2300.38	0.91792	0.468	3.009	male1-3
IPI00013945	9812	R.STEYGEGYACDTDLRGWYR.F	1	3	2300.38	-1.10447	0.57	3.891	male1-3
IPI00013945	15423	R.STEYGEGYACDTDLRGWYR.F	1	3	2300.38	-0.29605	0.46	3.7	male1-3
IPI00013945	15672	R.STEYGEGYACDTDLRGWYR.F	1	3	2300.38	-0.11551	0.531	3.349	male1-3
IPI00013945	15873	R.STEYGEGYACDTDLRGWYR.F	1	3	2300.38	-0.50974	0.556	3.47	male1-3
IPI00013945	16065	R.STEYGEGYACDTDLRGWYR.F	1	3	2300.38	0.24392	0.609	3.474	male1-3
IPI00013945	16074	R.STEYGEGYACDTDLRGWYR.F	1	3	2300.38	0.19961	0.555	3.464	male1-3
IPI00013945	16272	R.STEYGEGYACDTDLRGWYR.F	1	3	2300.38	-0.86515	0.528	3.489	male1-3
IPI00013945	16467	R.STEYGEGYACDTDLRGWYR.F	1	3	2300.38	-0.99918	0.531	3.534	male1-3
IPI00013945	16535	R.STEYGEGYACDTDLRGWYR.F	1	3	2300.38	0.57974	0.576	3.367	male1-3
IPI00013945	17229	R.STEYGEGYACDTDLRGWYR.F	1	3	2300.38	-0.92099	0.416	3.756	male1-3
IPI00013945	17240	R.STEYGEGYACDTDLRGWYR.F	1	3	2300.38	-0.82816	0.646	3.392	male1-3
IPI00013945	17913	R.STEYGEGYACDTDLRGWYR.F	1	3	2300.38	-0.54599	0.557	3.479	male1-3
IPI00013945	18143	R.STEYGEGYACDTDLRGWYR.F	1	3	2300.38	-0.20835	0.604	3.329	male1-3
IPI00013945	18358	R.STEYGEGYACDTDLRGWYR.F	1	3	2300.38	-0.43705	0.616	3.778	male1-3
IPI00013945	18958	R.STEYGEGYACDTDLRGWYR.F	1	3	2300.38	-1.08506	0.569	3.321	male1-3
IPI00013945	19152	R.STEYGEGYACDTDLRGWYR.F	1	3	2300.38	-0.21384	0.537	3.99	male1-3
IPI00013945	19172	R.STEYGEGYACDTDLRGWYR.F	1	3	2300.38	-0.4885	0.366	3.353	male1-3
IPI00013945	19192	R.STEYGEGYACDTDLRGWYR.F	1	3	2300.38	-0.21476	0.605	3.491	male1-3
IPI00013945	19372	R.STEYGEGYACDTDLRGWYR.F	1	3	2300.38	0.0729	0.52	3.388	male1-3
IPI00013945	19394	R.STEYGEGYACDTDLRGWYR.F	1	3	2300.38	-0.38651	0.54	3.732	male1-3
IPI00013945	19572	R.STEYGEGYACDTDLRGWYR.F	1	3	2300.38	-0.53135	0.466	3.458	male1-3
IPI00013945	19582	R.STEYGEGYACDTDLRGWYR.F	1	3	2300.38	-1.14145	0.62	3.466	male1-3
IPI00013945	19965	R.STEYGEGYACDTDLRGWYR.F	1	3	2300.38	0.01797	0.578	3.441	male1-3
IPI00013945	20280	R.STEYGEGYACDTDLRGWYR.F	1	2	2300.38	-0.75493	0.431	2.825	male1-3
IPI00013945	20534	R.STEYGEGYACDTDLRGWYR.F	1	3	2300.38	-0.22885	0.496	3.404	male1-3
IPI00013945	9205	R.STEYGEGYACDTDLRGWYR.F	1	2	2300.38	0.35737	0.567	2.891	male1-4
IPI00013945	9212	R.STEYGEGYACDTDLRGWYR.F	1	3	2300.38	0.03408	0.615	4.437	male1-4
IPI00013945	9214	R.STEYGEGYACDTDLRGWYR.F	1	2	2300.38	0.45894	0.527	3.4	male1-4
IPI00013945	9215	R.STEYGEGYACDTDLRGWYR.F	1	2	2300.38	-1.32378	0.45	3.651	male1-4
IPI00013945	9222	R.STEYGEGYACDTDLRGWYR.F	1	3	2300.38	0.24484	0.599	3.734	male1-4
IPI00013945	9432	R.STEYGEGYACDTDLRGWYR.F	1	3	2300.38	-0.80014	0.595	3.342	male1-4
IPI00013945	9484	R.STEYGEGYACDTDLRGWYR.F	1	2	2300.38	0.31538	0.493	3.092	male1-4
IPI00013945	9493	R.STEYGEGYACDTDLRGWYR.F	1	2	2300.38	0.22066	0.558	3.493	male1-4
IPI00013945	9624	R.STEYGEGYACDTDLRGWYR.F	1	3	2300.38	-0.42972	0.577	3.439	male1-4
IPI00013945	9665	R.STEYGEGYACDTDLRGWYR.F	1	2	2300.38	0.79902	0.484	2.827	male1-4
IPI00013945	9849	R.STEYGEGYACDTDLRGWYR.F	1	2	2300.38	0.33809	0.372	2.915	male1-4
IPI00013945	14076	R.STEYGEGYACDTDLRGWYR.F	1	2	2300.38	-0.99834	0.523	3.158	male1-4
IPI00013945	15374	R.STEYGEGYACDTDLRGWYR.F	1	3	2300.38	-0.9263	0.588	3.854	male1-4
IPI00013945	15567	R.STEYGEGYACDTDLRGWYR.F	1	3	2300.38	-0.20578	0.573	3.696	male1-4
IPI00013945	15892	R.STEYGEGYACDTDLRGWYR.F	1	3	2300.38	-0.46067	0.556	4.113	male1-4
IPI00013945	16532	R.STEYGEGYACDTDLRGWYR.F	1	2	2300.38	0.42622	0.501	2.872	male1-4
IPI00013945	16600	R.STEYGEGYACDTDLRGWYR.F	1	3	2300.38	-1.12772	0.562	3.701	male1-4
IPI00013945	16602	R.STEYGEGYACDTDLRGWYR.F	1	3	2300.38	-0.46067	0.572	3.615	male1-4
IPI00013945	17175	R.STEYGEGYACDTDLRGWYR.F	1	3	2300.38	-0.34146	0.611	3.604	male1-4
IPI00013945	18146	R.STEYGEGYACDTDLRGWYR.F	1	3	2300.38	-0.07212	0.561	3.358	male1-4
IPI00013945	18299	R.STEYGEGYACDTDLRGWYR.F	1	2	2300.38	0.41304	0.52	2.837	male1-4
IPI00013945	18825	R.STEYGEGYACDTDLRGWYR.F	1	3	2300.38	-0.17813	0.515	3.667	male1-4
IPI00013945	18930	R.STEYGEGYACDTDLRGWYR.F	1	2	2300.38	0.61885	0.502	2.983	male1-4
IPI00013945	19106	R.STEYGEGYACDTDLRGWYR.F	1	2	2300.38	-0.88237	0.387	2.94	male1-4
IPI00013945	19219	R.STEYGEGYACDTDLRGWYR.F	1	3	2300.38	0.11831	0.599	3.303	male1-4
IPI00013945	19422	R.STEYGEGYACDTDLRGWYR.F	1	3	2300.38	0.00845	0.481	3.331	male1-4
IPI00013945	19612	R.STEYGEGYACDTDLRGWYR.F	1	3	2300.38	-1.25644	0.53	3.619	male1-4
IPI00013945	19622	R.STEYGEGYACDTDLRGWYR.F	1	3	2300.38	-0.36142	0.558	3.569	male1-4
IPI00013945	20413	R.STEYGEGYACDTDLRGWYR.F	1	3	2300.38	-0.58646	0.61	3.447	male1-4
IPI00013945	20614	R.STEYGEGYACDTDLRGWYR.F	1	3	2300.38	-0.1904	0.534	3.722	male1-4
IPI00013945	9200	R.STEYGEGYACDTDLRGWYR.F	1	2	2300.38	0.61177	0.519	3.507	male1-5
IPI00013945	9203	R.STEYGEGYACDTDLRGWYR.F	1	2	2300.38	0.43867	0.455	3.64	male1-5
IPI00013945	9362	R.STEYGEGYACDTDLRGWYR.F	1	2	2300.38	0.47505	0.545	3.213	male1-5
IPI00013945	9364	R.STEYGEGYACDTDLRGWYR.F	1	2	2300.38	-0.98857	0.39	3.478	male1-5
IPI00013945	9372	R.STEYGEGYACDTDLRGWYR.F	1	2	2300.38	0.39619	0.548	3.366	male1-5
IPI00013945	9382	R.STEYGEGYACDTDLRGWYR.F	1	2	2300.38	0.49238	0.5	3.483	male1-5
IPI00013945	9472	R.STEYGEGYACDTDLRGWYR.F	1	3	2300.38	-0.53318	0.59	3.362	male1-5
IPI00013945	9492	R.STEYGEGYACDTDLRGWYR.F	1	3	2300.38	-0.78952	0.513	3.635	male1-5
IPI00013945	9534	R.STEYGEGYACDTDLRGWYR.F	1	2	2300.38	0.67036	0.52	3.074	male1-5
IPI00013945	9543	R.STEYGEGYACDTDLRGWYR.F	1	2	2300.38	0.50215	0.515	3.149	male1-5
IPI00013945	9545	R.STEYGEGYACDTDLRGWYR.F	1	3	2300.38	1.30923	0.564	3.466	male1-5
IPI00013945	9719	R.STEYGEGYACDTDLRGWYR.F	1	3	2300.38	-0.93015	0.613	3.421	male1-5
IPI00013945	9749	R.STEYGEGYACDTDLRGWYR.F	1	2	2300.38	-0.69121	0.524	3.164	male1-5
IPI00013945	9856	R.STEYGEGYACDTDLRGWYR.F	1	2	2300.38	1.07173	0.479	2.92	male1-5
IPI00013945	14598	R.STEYGEGYACDTDLRGWYR.F	1	2	2300.38	-1.12139	0.404	2.82	male1-5
IPI00013945	15194	R.STEYGEGYACDTDLRGWYR.F	1	2	2300.38	0.46089	0.423	3.12	male1-5
IPI00013945	15454	R.STEYGEGYACDTDLRGWYR.F	1	3	2300.38	-0.30814	0.605	3.355	male1-5
IPI00013945	15713	R.STEYGEGYACDTDLRGWYR.F	1	2	2300.38	0.55098	0.432	3.057	male1-5
IPI00013945	16626	R.STEYGEGYACDTDLRGWYR.F	1	3	2300.38	-1.15134	0.538	3.778	male1-5
IPI00013945	16830	R.STEYGEGYACDTDLRGWYR.F	1	3	2300.38	-0.66867	0.526	3.614	male1-5
IPI00013945	17070	R.STEYGEGYACDTDLRGWYR.F	1	2	2300.38	-0.54863	0.45	2.948	male1-5
IPI00013945	18605	R.STEYGEGYACDTDLRGWYR.F	1	2	2300.38	0.71431	0.462	3.026	male1-5
IPI00013945	18993	R.STEYGEGYACDTDLRGWYR.F	1	2	2300.38	0.14522	0.495	3.101	male1-5
IPI00013945	19120	R.STEYGEGYACDTDLRGWYR.F	1	3	2300.38	-0.33359	0.593	3.351	male1-5
IPI00013945	19313	R.STEYGEGYACDTDLRGWYR.F	1	3	2300.38	-0.82322	0.534	3.581	male1-5
IPI00013945	19378	R.STEYGEGYACDTDLRGWYR.F	1	3	2300.38	0.24612	0.598	3.306	male1-5
IPI00013945	19453	R.STEYGEGYACDTDLRGWYR.F	1	2	2300.38	0.8874	0.555	3.009	male1-5
IPI00013945	19462	R.STEYGEGYACDTDLRGWYR.F	1	2	2300.38	0.72212	0.516	3.274	male1-5
IPI00013945	20470	R.STEYGEGYACDTDLRGWYR.F	1	3	2300.38	0.08426	0.511	3.518	male1-5
IPI00013945	9243	R.STEYGEGYACDTDLRGWYR.F	1	2	2300.38	0.6938	0.507	3.057	male1-6
IPI00013945	9255	R.STEYGEGYACDTDLRGWYR.F	1	2	2300.38	0.39863	0.544	3.336	male1-6
IPI00013945	9257	R.STEYGEGYACDTDLRGWYR.F	1	2	2300.38	-1.0772	0.389	3.118	male1-6
IPI00013945	9262	R.STEYGEGYACDTDLRGWYR.F	1	3	2300.38	-1.31211	0.563	4.002	male1-6
IPI00013945	9272	R.STEYGEGYACDTDLRGWYR.F	1	3	2300.38	0.38235	0.624	3.764	male1-6
IPI00013945	9422	R.STEYGEGYACDTDLRGWYR.F	1	2	2300.38	0.41255	0.537	3.19	male1-6
IPI00013945	9423	R.STEYGEGYACDTDLRGWYR.F	1	2	2300.38	-1.23052	0.468	3.426	male1-6
IPI00013945	9442	R.STEYGEGYACDTDLRGWYR.F	1	3	2300.38	-1.00595	0.514	4.078	male1-6
IPI00013945	9642	R.STEYGEGYACDTDLRGWYR.F	1	3	2300.38	-0.84537	0.455	3.357	male1-6
IPI00013945	9676	R.STEYGEGYACDTDLRGWYR.F	1	2	2300.38	-0.21294	0.492	3.207	male1-6
IPI00013945	9892	R.STEYGEGYACDTDLRGWYR.F	1	3	2300.38	-0.79923	0.598	3.314	male1-6
IPI00013945	9913	R.STEYGEGYACDTDLRGWYR.F	1	3	2300.38	-0.28031	0.597	3.649	male1-6
IPI00013945	14960	R.STEYGEGYACDTDLRGWYR.F	1	2	2300.38	0.86519	0.435	2.938	male1-6
IPI00013945	15534	R.STEYGEGYACDTDLRGWYR.F	1	3	2300.38	-1.35312	0.564	3.5	male1-6
IPI00013945	15727	R.STEYGEGYACDTDLRGWYR.F	1	3	2300.38	-0.30997	0.615	3.552	male1-6
IPI00013945	15742	R.STEYGEGYACDTDLRGWYR.F	1	2	2300.38	0.48115	0.44	3.159	male1-6
IPI00013945	15976	R.STEYGEGYACDTDLRGWYR.F	1	3	2300.38	-1.01767	0.565	3.537	male1-6
IPI00013945	15985	R.STEYGEGYACDTDLRGWYR.F	1	3	2300.38	-0.15744	0.549	3.332	male1-6
IPI00013945	16418	R.STEYGEGYACDTDLRGWYR.F	1	3	2300.38	-0.32077	0.572	4.077	male1-6
IPI00013945	16615	R.STEYGEGYACDTDLRGWYR.F	1	3	2300.38	-0.63681	0.607	3.677	male1-6
IPI00013945	16818	R.STEYGEGYACDTDLRGWYR.F	1	3	2300.38	-0.23783	0.558	3.401	male1-6
IPI00013945	17097	R.STEYGEGYACDTDLRGWYR.F	1	2	2300.38	0.87788	0.459	2.899	male1-6
IPI00013945	17273	R.STEYGEGYACDTDLRGWYR.F	1	2	2300.38	0.36348	0.509	3.124	male1-6
IPI00013945	17329	R.STEYGEGYACDTDLRGWYR.F	1	2	2300.38	-0.4644	0.472	3.104	male1-6
IPI00013945	18198	R.STEYGEGYACDTDLRGWYR.F	1	2	2300.38	0.79146	0.481	2.864	male1-6
IPI00013945	19083	R.STEYGEGYACDTDLRGWYR.F	1	2	2300.38	-0.29204	0.433	2.804	male1-6
IPI00013945	19315	R.STEYGEGYACDTDLRGWYR.F	1	3	2300.38	-0.31986	0.514	3.833	male1-6
IPI00013945	19383	R.STEYGEGYACDTDLRGWYR.F	1	3	2300.38	1.28305	0.538	3.728	male1-6
IPI00013945	19513	R.STEYGEGYACDTDLRGWYR.F	1	3	2300.38	-0.6597	0.59	3.807	male1-6
IPI00013945	20183	R.STEYGEGYACDTDLRGWYR.F	1	2	2300.38	-0.50005	0.469	2.965	male1-6
IPI00013945	20242	R.STEYGEGYACDTDLRGWYR.F	1	3	2300.38	-0.32828	0.634	3.682	male1-6
IPI00013945	9123	R.STEYGEGYACDTDLRGWYR.F	1	3	2300.38	0.39096	0.63	3.635	male1-7
IPI00013945	9134	R.STEYGEGYACDTDLRGWYR.F	1	2	2300.38	-0.49443	0.537	3.456	male1-7
IPI00013945	9144	R.STEYGEGYACDTDLRGWYR.F	1	2	2300.38	-0.4185	0.508	3.596	male1-7
IPI00013945	9162	R.STEYGEGYACDTDLRGWYR.F	1	2	2300.38	0.89326	0.423	3.004	male1-7
IPI00013945	9312	R.STEYGEGYACDTDLRGWYR.F	1	2	2300.38	0.02827	0.445	3.407	male1-7
IPI00013945	9322	R.STEYGEGYACDTDLRGWYR.F	1	2	2300.38	-0.1939	0.454	3.493	male1-7
IPI00013945	9333	R.STEYGEGYACDTDLRGWYR.F	1	2	2300.38	0.71846	0.562	3.26	male1-7
IPI00013945	9342	R.STEYGEGYACDTDLRGWYR.F	1	3	2300.38	0.00149	0.563	3.939	male1-7
IPI00013945	9372	R.STEYGEGYACDTDLRGWYR.F	1	3	2300.38	0.7352	0.582	3.378	male1-7
IPI00013945	9382	R.STEYGEGYACDTDLRGWYR.F	1	3	2300.38	-0.67746	0.632	3.935	male1-7
IPI00013945	15577	R.STEYGEGYACDTDLRGWYR.F	1	2	2300.38	-1.0977	0.412	2.833	male1-7
IPI00013945	19563	R.STEYGEGYACDTDLRGWYR.F	1	2	2300.38	0.4062	0.524	3.079	male1-7
IPI00013945	19615	R.STEYGEGYACDTDLRGWYR.F	1	3	2300.38	0.17453	0.579	3.328	male1-7
IPI00013945	19618	R.STEYGEGYACDTDLRGWYR.F	1	2	2300.38	0.11763	0.456	2.909	male1-7
IPI00013945	20348	R.STEYGEGYACDTDLRGWYR.F	1	2	2300.38	0.62227	0.429	2.844	male1-7
IPI00013945	9104	R.STEYGEGYACDTDLRGWYR.F	1	3	2300.38	0.57974	0.605	3.35	male1-8
IPI00013945	9115	R.STEYGEGYACDTDLRGWYR.F	1	2	2300.38	-0.43608	0.5	3.594	male1-8
IPI00013945	9123	R.STEYGEGYACDTDLRGWYR.F	1	3	2300.38	0.11685	0.525	3.528	male1-8
IPI00013945	9126	R.STEYGEGYACDTDLRGWYR.F	1	2	2300.38	-0.48589	0.521	3.442	male1-8
IPI00013945	9134	R.STEYGEGYACDTDLRGWYR.F	1	2	2300.38	0.33223	0.387	3.048	male1-8
IPI00013945	9302	R.STEYGEGYACDTDLRGWYR.F	1	2	2300.38	1.08296	0.575	3.373	male1-8
IPI00013945	9313	R.STEYGEGYACDTDLRGWYR.F	1	2	2300.38	0.49336	0.541	3.17	male1-8
IPI00013945	9332	R.STEYGEGYACDTDLRGWYR.F	1	3	2300.38	-0.9404	0.556	3.627	male1-8
IPI00013945	9342	R.STEYGEGYACDTDLRGWYR.F	1	3	2300.38	-0.03733	0.578	4.496	male1-8
IPI00013945	14334	R.STEYGEGYACDTDLRGWYR.F	1	2	2300.38	0.32979	0.465	2.83	male1-8
IPI00013945	16365	R.STEYGEGYACDTDLRGWYR.F	1	2	2300.38	-1.17339	0.471	2.813	male1-8
IPI00013945	18156	R.STEYGEGYACDTDLRGWYR.F	1	2	2300.38	0.98359	0.399	2.908	male1-8
IPI00013945	18493	R.STEYGEGYACDTDLRGWYR.F	1	2	2300.38	0.36983	0.471	2.931	male1-8
IPI00013945	18945	R.STEYGEGYACDTDLRGWYR.F	1	2	2300.38	-0.33013	0.491	3.13	male1-8
IPI00013945	20280	R.STEYGEGYACDTDLRGWYR.F	1	2	2300.38	0.38228	0.519	2.95	male1-8
IPI00013945	20315	R.STEYGEGYACDTDLRGWYR.F	1	2	2300.38	-0.64873	0.455	2.962	male1-8
IPI00013945	20427	R.STEYGEGYACDTDLRGWYR.F	1	3	2300.38	-0.89737	0.591	3.374	male1-8
IPI00013945	9077	R.STEYGEGYACDTDLRGWYR.F	1	2	2300.38	-0.52349	0.473	3.127	male1-9
IPI00013945	9083	R.STEYGEGYACDTDLRGWYR.F	1	3	2300.38	-0.7919	0.507	3.403	male1-9
IPI00013945	9085	R.STEYGEGYACDTDLRGWYR.F	1	2	2300.38	0.35127	0.511	3.384	male1-9
IPI00013945	9092	R.STEYGEGYACDTDLRGWYR.F	1	3	2300.38	-0.99204	0.478	3.803	male1-9
IPI00013945	9272	R.STEYGEGYACDTDLRGWYR.F	1	2	2300.38	-0.59966	0.415	3.126	male1-9
IPI00013945	9293	R.STEYGEGYACDTDLRGWYR.F	1	2	2300.38	0.64351	0.545	3.179	male1-9
IPI00013945	9306	R.STEYGEGYACDTDLRGWYR.F	1	2	2300.38	1.11983	0.578	3.081	male1-9
IPI00013945	9322	R.STEYGEGYACDTDLRGWYR.F	1	3	2300.38	-0.60862	0.512	4.029	male1-9
IPI00013945	9332	R.STEYGEGYACDTDLRGWYR.F	1	3	2300.38	-0.80307	0.494	3.447	male1-9
IPI00013945	9496	R.STEYGEGYACDTDLRGWYR.F	1	3	2300.38	-1.26157	0.596	3.83	male1-9
IPI00013945	9549	R.STEYGEGYACDTDLRGWYR.F	1	2	2300.38	-0.03447	0.451	3.137	male1-9
IPI00013945	14598	R.STEYGEGYACDTDLRGWYR.F	1	2	2300.38	-1.23393	0.488	2.951	male1-9
IPI00013945	15997	R.STEYGEGYACDTDLRGWYR.F	1	2	2300.38	0.47407	0.419	3.166	male1-9
IPI00013945	17263	R.STEYGEGYACDTDLRGWYR.F	1	2	2300.38	0.52095	0.396	2.945	male1-9
IPI00013945	18402	R.STEYGEGYACDTDLRGWYR.F	1	2	2300.38	0.65059	0.425	2.948	male1-9
IPI00013945	18832	R.STEYGEGYACDTDLRGWYR.F	1	2	2300.38	0.18501	0.473	2.91	male1-9
IPI00013945	19532	R.STEYGEGYACDTDLRGWYR.F	1	3	2300.38	-0.57566	0.554	3.706	male1-9
IPI00013945	20033	R.STEYGEGYACDTDLRGWYR.F	1	2	2300.38	-0.63066	0.453	3.011	male1-9
IPI00013945	20228	R.STEYGEGYACDTDLRGWYR.F	1	2	2300.38	-0.30669	0.446	3.324	male1-9
IPI00013945	20314	R.STEYGEGYACDTDLRGWYR.F	1	3	2300.38	-0.45572	0.569	3.623	male1-9
IPI00013945	5684	R.STEYGEGYACDTDLR.G	1	2	1737.75	0.18623	0.592	5.219	male1-1
IPI00013945	5692	R.STEYGEGYACDTDLR.G	1	2	1737.75	0.27485	0.595	5.123	male1-1
IPI00013945	5736	R.STEYGEGYACDTDLR.G	1	1	1737.75	1.02014	0.546	2.665	male1-1
IPI00013945	6033	R.STEYGEGYACDTDLR.G	1	2	1737.75	0.91365	0.581	4.873	male1-10
IPI00013945	6035	R.STEYGEGYACDTDLR.G	1	2	1737.75	-0.68181	0.609	5.124	male1-10
IPI00013945	6052	R.STEYGEGYACDTDLR.G	1	2	1737.75	0.71736	0.598	4.951	male1-10
IPI00013945	6059	R.STEYGEGYACDTDLR.G	1	1	1737.75	1.13354	0.562	2.316	male1-10
IPI00013945	6060	R.STEYGEGYACDTDLR.G	1	1	1737.75	0.05798	0.613	2.885	male1-10
IPI00013945	6062	R.STEYGEGYACDTDLR.G	1	2	1737.75	0.81538	0.589	4.769	male1-10
IPI00013945	6068	R.STEYGEGYACDTDLR.G	1	1	1737.75	1.03308	0.506	2.632	male1-10
IPI00013945	6074	R.STEYGEGYACDTDLR.G	1	1	1737.75	1.01892	0.529	2.874	male1-10
IPI00013945	20069	R.STEYGEGYACDTDLR.G	1	2	1737.75	0.03401	0.442	3.279	male1-10
IPI00013945	6004	R.STEYGEGYACDTDLR.G	1	2	1737.75	-0.65581	0.597	5.077	male1-11
IPI00013945	6013	R.STEYGEGYACDTDLR.G	1	2	1737.75	0.79365	0.579	5.077	male1-11
IPI00013945	6014	R.STEYGEGYACDTDLR.G	1	2	1737.75	-0.55351	0.609	4.95	male1-11
IPI00013945	6022	R.STEYGEGYACDTDLR.G	1	2	1737.75	0.74141	0.58	4.894	male1-11
IPI00013945	6026	R.STEYGEGYACDTDLR.G	1	1	1737.75	-0.13403	0.618	3.214	male1-11
IPI00013945	6040	R.STEYGEGYACDTDLR.G	1	1	1737.75	0.99133	0.558	2.676	male1-11
IPI00013945	6042	R.STEYGEGYACDTDLR.G	1	1	1737.75	0.88843	0.55	2.454	male1-11
IPI00013945	6044	R.STEYGEGYACDTDLR.G	1	1	1737.75	-0.12292	0.564	2.725	male1-11
IPI00013945	6052	R.STEYGEGYACDTDLR.G	1	2	1737.75	0.61006	0.592	4.955	male1-11
IPI00013945	20778	R.STEYGEGYACDTDLR.G	1	2	1737.75	-1.356	0.37	3.393	male1-11
IPI00013945	6056	R.STEYGEGYACDTDLR.G	1	2	1737.75	-0.84282	0.596	5.42	male1-12
IPI00013945	6062	R.STEYGEGYACDTDLR.G	1	2	1737.75	0.01753	0.616	4.919	male1-12
IPI00013945	6075	R.STEYGEGYACDTDLR.G	1	1	1737.75	0.88916	0.555	2.854	male1-12
[truncated: 9,064 more rows]

## Sheet: Male2
IPI Number	Scan Number	Sequence	Rank	Charge	MH+	DeltaM	DeltaCn	Xcorr	Dataset	Single Peptide
IPI00013945	7695	K.VFMYLSDSR.C	1	2	1118.29	-0.1458	0.28	2.86	male2-1
IPI00013945	7635	K.VFMYLSDSR.C	1	2	1118.29	-0.99053	0.33	3.329	male2-10
IPI00013945	7658	K.VFMYLSDSR.C	1	2	1118.29	0.23701	0.333	3.499	male2-10
IPI00013945	7662	K.VFMYLSDSR.C	1	2	1118.29	0.20564	0.293	3.097	male2-10
IPI00013945	7673	K.VFMYLSDSR.C	1	2	1118.29	-0.52202	0.343	3.322	male2-11
IPI00013945	7686	K.VFMYLSDSR.C	1	2	1118.29	-1.3405	0.355	3.444	male2-11
IPI00013945	7702	K.VFMYLSDSR.C	1	2	1118.29	0.00996	0.26	3.126	male2-11
IPI00013945	7714	K.VFMYLSDSR.C	1	2	1118.29	0.13276	0.302	3.135	male2-11
IPI00013945	7693	K.VFMYLSDSR.C	1	2	1118.29	-1.32451	0.383	3.384	male2-12
IPI00013945	7702	K.VFMYLSDSR.C	1	2	1118.29	-0.55107	0.281	2.854	male2-12
IPI00013945	7930	K.VFMYLSDSR.C	1	2	1118.29	-1.13249	0.341	3.036	male2-2
IPI00013945	7935	K.VFMYLSDSR.C	1	2	1118.29	-1.28887	0.349	3.265	male2-2
IPI00013945	7944	K.VFMYLSDSR.C	1	2	1118.29	0.09468	0.275	3.165	male2-2
IPI00013945	7962	K.VFMYLSDSR.C	1	2	1118.29	-0.2238	0.263	2.809	male2-2
IPI00013945	7884	K.VFMYLSDSR.C	1	2	1118.29	-0.69805	0.352	2.946	male2-3
IPI00013945	7895	K.VFMYLSDSR.C	1	2	1118.29	-1.06963	0.362	3.491	male2-3
IPI00013945	7933	K.VFMYLSDSR.C	1	2	1118.29	0.17964	0.325	2.967	male2-3
IPI00013945	7846	K.VFMYLSDSR.C	1	2	1118.29	-0.35307	0.375	3.226	male2-4
IPI00013945	7862	K.VFMYLSDSR.C	1	2	1118.29	-0.34429	0.26	3.428	male2-4
IPI00013945	7872	K.VFMYLSDSR.C	1	2	1118.29	0.05525	0.246	3.131	male2-4
IPI00013945	7882	K.VFMYLSDSR.C	1	2	1118.29	-0.41826	0.282	3.083	male2-5
IPI00013945	7902	K.VFMYLSDSR.C	1	2	1118.29	0.19209	0.329	2.854	male2-5
IPI00013945	7912	K.VFMYLSDSR.C	1	2	1118.29	-0.33257	0.352	3.314	male2-5
IPI00013945	7872	K.VFMYLSDSR.C	1	2	1118.29	-0.28679	0.346	3.421	male2-6
IPI00013945	7883	K.VFMYLSDSR.C	1	2	1118.29	0.13887	0.342	3.438	male2-6
IPI00013945	7885	K.VFMYLSDSR.C	1	2	1118.29	-1.35405	0.432	3.184	male2-6
IPI00013945	7829	K.VFMYLSDSR.C	1	2	1118.29	-1.29411	0.326	3.284	male2-7
IPI00013945	7833	K.VFMYLSDSR.C	1	2	1118.29	-0.21074	0.374	3.398	male2-7
IPI00013945	7842	K.VFMYLSDSR.C	1	2	1118.29	0.16975	0.245	3.12	male2-7
IPI00013945	7888	K.VFMYLSDSR.C	1	1	1118.29	0.60913	0.241	2.19	male2-7
IPI00013945	7800	K.VFMYLSDSR.C	1	2	1118.29	-0.3875	0.351	3.373	male2-8
IPI00013945	7804	K.VFMYLSDSR.C	1	2	1118.29	0.29671	0.36	3.263	male2-8
IPI00013945	7757	K.VFMYLSDSR.C	1	2	1118.29	-0.60112	0.344	3.117	male2-9
IPI00013945	7772	K.VFMYLSDSR.C	1	2	1118.29	-0.39141	0.287	2.989	male2-9
IPI00013945	7782	K.VFMYLSDSR.C	1	2	1118.29	-0.3654	0.3	3.206	male2-9
IPI00013945	7860	K.VFMYLSDSR.C	1	2	1118.29	0.9405	0.306	3.076	male2-9
IPI00013945	11162	R.TLDEYWRSTEYGEGYACDTDLRGWYR.F	1	3	3264.41	0.32486	0.453	4.109	male2-1
IPI00013945	11192	R.TLDEYWRSTEYGEGYACDTDLRGWYR.F	1	3	3264.41	-0.60569	0.344	3.346	male2-10
IPI00013945	11204	R.TLDEYWRSTEYGEGYACDTDLRGWYR.F	1	3	3264.41	-1.06272	0.409	4.205	male2-10
IPI00013945	11262	R.TLDEYWRSTEYGEGYACDTDLRGWYR.F	1	3	3264.41	0.8522	0.427	3.741	male2-10
IPI00013945	11457	R.TLDEYWRSTEYGEGYACDTDLRGWYR.F	1	3	3264.41	-0.43906	0.551	3.863	male2-10
IPI00013945	11473	R.TLDEYWRSTEYGEGYACDTDLRGWYR.F	1	3	3264.41	-0.69834	0.434	3.763	male2-10
IPI00013945	11205	R.TLDEYWRSTEYGEGYACDTDLRGWYR.F	1	3	3264.41	-0.67124	0.422	3.662	male2-11
IPI00013945	11242	R.TLDEYWRSTEYGEGYACDTDLRGWYR.F	1	3	3264.41	0.15786	0.506	3.771	male2-11
IPI00013945	11476	R.TLDEYWRSTEYGEGYACDTDLRGWYR.F	1	3	3264.41	-0.76719	0.358	3.692	male2-11
IPI00013945	11928	R.TLDEYWRSTEYGEGYACDTDLRGWYR.F	1	3	3264.41	0.2897	0.398	3.486	male2-11
IPI00013945	11176	R.TLDEYWRSTEYGEGYACDTDLRGWYR.F	1	3	3264.41	0.35086	0.43	3.367	male2-12
IPI00013945	11182	R.TLDEYWRSTEYGEGYACDTDLRGWYR.F	1	3	3264.41	-0.8895	0.419	3.566	male2-12
IPI00013945	11253	R.TLDEYWRSTEYGEGYACDTDLRGWYR.F	1	3	3264.41	1.20596	0.613	4.052	male2-12
IPI00013945	11262	R.TLDEYWRSTEYGEGYACDTDLRGWYR.F	1	3	3264.41	0.90933	0.358	3.543	male2-12
IPI00013945	11433	R.TLDEYWRSTEYGEGYACDTDLRGWYR.F	1	3	3264.41	-1.26853	0.418	3.933	male2-12
IPI00013945	11507	R.TLDEYWRSTEYGEGYACDTDLRGWYR.F	1	3	3264.41	0.38638	0.376	3.678	male2-2
IPI00013945	11512	R.TLDEYWRSTEYGEGYACDTDLRGWYR.F	1	3	3264.41	0.048	0.396	3.998	male2-2
IPI00013945	11703	R.TLDEYWRSTEYGEGYACDTDLRGWYR.F	1	3	3264.41	-0.8331	0.416	3.558	male2-2
IPI00013945	11725	R.TLDEYWRSTEYGEGYACDTDLRGWYR.F	1	3	3264.41	-0.004	0.507	3.531	male2-2
IPI00013945	11746	R.TLDEYWRSTEYGEGYACDTDLRGWYR.F	1	3	3264.41	0.21646	0.464	3.456	male2-2
IPI00013945	11492	R.TLDEYWRSTEYGEGYACDTDLRGWYR.F	1	3	3264.41	0.33511	0.397	3.475	male2-3
IPI00013945	11502	R.TLDEYWRSTEYGEGYACDTDLRGWYR.F	1	3	3264.41	0.27871	0.504	3.729	male2-3
IPI00013945	11442	R.TLDEYWRSTEYGEGYACDTDLRGWYR.F	1	3	3264.41	-0.50132	0.425	3.443	male2-4
IPI00013945	11452	R.TLDEYWRSTEYGEGYACDTDLRGWYR.F	1	3	3264.41	-0.36765	0.435	3.545	male2-4
IPI00013945	11622	R.TLDEYWRSTEYGEGYACDTDLRGWYR.F	1	3	3264.41	-0.1417	0.522	4.215	male2-4
IPI00013945	11818	R.TLDEYWRSTEYGEGYACDTDLRGWYR.F	1	3	3264.41	0.73941	0.303	3.308	male2-4
IPI00013945	19778	R.TLDEYWRSTEYGEGYACDTDLRGWYR.F	1	3	3264.41	0.40652	0.308	3.371	male2-4
IPI00013945	11513	R.TLDEYWRSTEYGEGYACDTDLRGWYR.F	1	3	3264.41	-1.2341	0.324	3.857	male2-5
IPI00013945	11532	R.TLDEYWRSTEYGEGYACDTDLRGWYR.F	1	3	3264.41	0.32046	0.423	4.107	male2-5
IPI00013945	11704	R.TLDEYWRSTEYGEGYACDTDLRGWYR.F	1	3	3264.41	-0.94919	0.492	4.081	male2-5
IPI00013945	11714	R.TLDEYWRSTEYGEGYACDTDLRGWYR.F	1	3	3264.41	0.08938	0.325	3.423	male2-5
IPI00013945	12419	R.TLDEYWRSTEYGEGYACDTDLRGWYR.F	1	3	3264.41	-1.21909	0.423	3.381	male2-5
IPI00013945	11462	R.TLDEYWRSTEYGEGYACDTDLRGWYR.F	1	3	3264.41	-0.31711	0.47	3.984	male2-6
IPI00013945	11472	R.TLDEYWRSTEYGEGYACDTDLRGWYR.F	1	3	3264.41	-0.97739	0.467	4.513	male2-6
IPI00013945	11596	R.TLDEYWRSTEYGEGYACDTDLRGWYR.F	1	3	3264.41	1.09829	0.555	3.73	male2-6
IPI00013945	11793	R.TLDEYWRSTEYGEGYACDTDLRGWYR.F	1	3	3264.41	-0.62802	0.443	3.839	male2-6
IPI00013945	11372	R.TLDEYWRSTEYGEGYACDTDLRGWYR.F	1	3	3264.41	-0.88474	0.28	3.389	male2-7
IPI00013945	11523	R.TLDEYWRSTEYGEGYACDTDLRGWYR.F	1	3	3264.41	1.02249	0.469	3.614	male2-7
IPI00013945	11683	R.TLDEYWRSTEYGEGYACDTDLRGWYR.F	1	3	3264.41	-1.00815	0.456	3.958	male2-7
IPI00013945	11729	R.TLDEYWRSTEYGEGYACDTDLRGWYR.F	1	3	3264.41	-0.13877	0.454	4.096	male2-7
IPI00013945	11313	R.TLDEYWRSTEYGEGYACDTDLRGWYR.F	1	3	3264.41	-0.54306	0.527	4.143	male2-8
IPI00013945	11322	R.TLDEYWRSTEYGEGYACDTDLRGWYR.F	1	3	3264.41	-0.54123	0.453	3.826	male2-8
IPI00013945	11333	R.TLDEYWRSTEYGEGYACDTDLRGWYR.F	1	3	3264.41	0.42373	0.514	4.066	male2-8
IPI00013945	11532	R.TLDEYWRSTEYGEGYACDTDLRGWYR.F	1	3	3264.41	-0.23655	0.369	3.84	male2-8
IPI00013945	11574	R.TLDEYWRSTEYGEGYACDTDLRGWYR.F	1	3	3264.41	0.85879	0.382	3.706	male2-8
IPI00013945	12023	R.TLDEYWRSTEYGEGYACDTDLRGWYR.F	1	3	3264.41	-0.47641	0.376	3.374	male2-8
IPI00013945	11312	R.TLDEYWRSTEYGEGYACDTDLRGWYR.F	1	3	3264.41	0.1315	0.503	3.477	male2-9
IPI00013945	11494	R.TLDEYWRSTEYGEGYACDTDLRGWYR.F	1	3	3264.41	-0.92905	0.517	3.779	male2-9
IPI00013945	9505	R.TLDEYWRSTEYGEGYACDTDLR.G	1	3	2701.79	0.20718	0.648	6.57	male2-1
IPI00013945	9513	R.TLDEYWRSTEYGEGYACDTDLR.G	1	3	2701.79	0.68399	0.602	7.034	male2-1
IPI00013945	9526	R.TLDEYWRSTEYGEGYACDTDLR.G	1	2	2701.79	1.01411	0.674	3.564	male2-1
IPI00013945	9528	R.TLDEYWRSTEYGEGYACDTDLR.G	1	2	2701.79	-0.73516	0.486	3.638	male2-1
IPI00013945	9539	R.TLDEYWRSTEYGEGYACDTDLR.G	1	2	2701.79	1.17183	0.583	3.1	male2-1
IPI00013945	9542	R.TLDEYWRSTEYGEGYACDTDLR.G	1	2	2701.79	1.14155	0.657	3.195	male2-1
IPI00013945	9516	R.TLDEYWRSTEYGEGYACDTDLR.G	1	3	2701.79	-0.48862	0.643	6.846	male2-10
IPI00013945	9520	R.TLDEYWRSTEYGEGYACDTDLR.G	1	2	2701.79	-0.30669	0.566	3.209	male2-10
IPI00013945	9557	R.TLDEYWRSTEYGEGYACDTDLR.G	1	2	2701.79	0.65645	0.526	2.915	male2-10
IPI00013945	9566	R.TLDEYWRSTEYGEGYACDTDLR.G	1	2	2701.79	-0.52959	0.607	3.149	male2-10
IPI00013945	9576	R.TLDEYWRSTEYGEGYACDTDLR.G	1	2	2701.79	0.48433	0.59	3.192	male2-10
IPI00013945	9585	R.TLDEYWRSTEYGEGYACDTDLR.G	1	3	2701.79	0.80868	0.65	5.985	male2-10
IPI00013945	9544	R.TLDEYWRSTEYGEGYACDTDLR.G	1	3	2701.79	-0.90665	0.584	5.633	male2-11
IPI00013945	9552	R.TLDEYWRSTEYGEGYACDTDLR.G	1	3	2701.79	0.24417	0.623	6.882	male2-11
IPI00013945	9568	R.TLDEYWRSTEYGEGYACDTDLR.G	1	2	2701.79	-0.52153	0.593	3.493	male2-11
IPI00013945	9595	R.TLDEYWRSTEYGEGYACDTDLR.G	1	2	2701.79	0.55269	0.546	2.845	male2-11
IPI00013945	9577	R.TLDEYWRSTEYGEGYACDTDLR.G	1	2	2701.79	0.33565	0.575	3.197	male2-12
IPI00013945	9613	R.TLDEYWRSTEYGEGYACDTDLR.G	1	3	2701.79	-0.24765	0.677	7.18	male2-12
IPI00013945	18990	R.TLDEYWRSTEYGEGYACDTDLR.G	1	3	2701.79	0.54483	0.313	3.658	male2-12
IPI00013945	19488	R.TLDEYWRSTEYGEGYACDTDLR.G	1	3	2701.79	-1.06375	0.352	3.968	male2-12
IPI00013945	9840	R.TLDEYWRSTEYGEGYACDTDLR.G	1	3	2701.79	-0.83615	0.632	5.743	male2-2
IPI00013945	9842	R.TLDEYWRSTEYGEGYACDTDLR.G	1	3	2701.79	-0.95627	0.566	6.337	male2-2
IPI00013945	9862	R.TLDEYWRSTEYGEGYACDTDLR.G	1	3	2701.79	0.60708	0.68	7.025	male2-2
IPI00013945	9864	R.TLDEYWRSTEYGEGYACDTDLR.G	1	2	2701.79	-0.29033	0.569	3.838	male2-2
IPI00013945	9878	R.TLDEYWRSTEYGEGYACDTDLR.G	1	2	2701.79	0.87544	0.541	2.906	male2-2
IPI00013945	9892	R.TLDEYWRSTEYGEGYACDTDLR.G	1	3	2701.79	0.67044	0.682	7.329	male2-2
IPI00013945	9819	R.TLDEYWRSTEYGEGYACDTDLR.G	1	3	2701.79	-1.04819	0.621	7.036	male2-3
IPI00013945	9822	R.TLDEYWRSTEYGEGYACDTDLR.G	1	3	2701.79	0.6329	0.629	6.536	male2-3
IPI00013945	9840	R.TLDEYWRSTEYGEGYACDTDLR.G	1	2	2701.79	0.16597	0.582	3.335	male2-3
IPI00013945	9842	R.TLDEYWRSTEYGEGYACDTDLR.G	1	2	2701.79	-0.46367	0.583	3.725	male2-3
IPI00013945	9865	R.TLDEYWRSTEYGEGYACDTDLR.G	1	2	2701.79	0.68721	0.611	2.832	male2-3
IPI00013945	9783	R.TLDEYWRSTEYGEGYACDTDLR.G	1	3	2701.79	0.62265	0.642	6.344	male2-4
IPI00013945	9793	R.TLDEYWRSTEYGEGYACDTDLR.G	1	2	2701.79	0.50532	0.651	3.237	male2-4
IPI00013945	9813	R.TLDEYWRSTEYGEGYACDTDLR.G	1	3	2701.79	0.15335	0.686	7.515	male2-4
IPI00013945	9815	R.TLDEYWRSTEYGEGYACDTDLR.G	1	2	2701.79	0.33394	0.63	3.558	male2-4
IPI00013945	9837	R.TLDEYWRSTEYGEGYACDTDLR.G	1	3	2701.79	0.77591	0.666	6.565	male2-4
IPI00013945	9838	R.TLDEYWRSTEYGEGYACDTDLR.G	1	2	2701.79	0.14766	0.644	3.18	male2-5
IPI00013945	9842	R.TLDEYWRSTEYGEGYACDTDLR.G	1	3	2701.79	-0.32053	0.645	7.39	male2-5
IPI00013945	9845	R.TLDEYWRSTEYGEGYACDTDLR.G	1	2	2701.79	-0.54961	0.608	3.701	male2-5
IPI00013945	9852	R.TLDEYWRSTEYGEGYACDTDLR.G	1	3	2701.79	-0.1279	0.676	7.618	male2-5
IPI00013945	9874	R.TLDEYWRSTEYGEGYACDTDLR.G	1	2	2701.79	0.62715	0.545	2.838	male2-5
IPI00013945	9800	R.TLDEYWRSTEYGEGYACDTDLR.G	1	3	2701.79	0.53073	0.602	5.864	male2-6
IPI00013945	9804	R.TLDEYWRSTEYGEGYACDTDLR.G	1	3	2701.79	-0.72007	0.641	6.82	male2-6
IPI00013945	9814	R.TLDEYWRSTEYGEGYACDTDLR.G	1	2	2701.79	-0.14336	0.561	3.309	male2-6
IPI00013945	9835	R.TLDEYWRSTEYGEGYACDTDLR.G	1	2	2701.79	0.13081	0.559	3.323	male2-6
IPI00013945	9855	R.TLDEYWRSTEYGEGYACDTDLR.G	1	3	2701.79	0.86013	0.642	6.594	male2-6
IPI00013945	9722	R.TLDEYWRSTEYGEGYACDTDLR.G	1	3	2701.79	-0.25077	0.644	6.46	male2-7
IPI00013945	9733	R.TLDEYWRSTEYGEGYACDTDLR.G	1	3	2701.79	-0.08835	0.667	7.413	male2-7
IPI00013945	9744	R.TLDEYWRSTEYGEGYACDTDLR.G	1	2	2701.79	-0.6707	0.541	3.906	male2-7
IPI00013945	9754	R.TLDEYWRSTEYGEGYACDTDLR.G	1	2	2701.79	-0.55766	0.564	3.922	male2-7
IPI00013945	9690	R.TLDEYWRSTEYGEGYACDTDLR.G	1	3	2701.79	-0.59464	0.647	7.519	male2-8
IPI00013945	9702	R.TLDEYWRSTEYGEGYACDTDLR.G	1	3	2701.79	-0.077	0.673	7.225	male2-8
IPI00013945	9708	R.TLDEYWRSTEYGEGYACDTDLR.G	1	2	2701.79	0.52241	0.644	3.497	male2-8
IPI00013945	9713	R.TLDEYWRSTEYGEGYACDTDLR.G	1	2	2701.79	-0.35796	0.535	3.622	male2-8
IPI00013945	9723	R.TLDEYWRSTEYGEGYACDTDLR.G	1	3	2701.79	0.59976	0.662	7.16	male2-8
IPI00013945	9724	R.TLDEYWRSTEYGEGYACDTDLR.G	1	2	2701.79	1.01436	0.575	2.879	male2-8
IPI00013945	9739	R.TLDEYWRSTEYGEGYACDTDLR.G	1	2	2701.79	-0.05522	0.528	3.464	male2-8
IPI00013945	9647	R.TLDEYWRSTEYGEGYACDTDLR.G	1	3	2701.79	-1.33475	0.65	7.652	male2-9
IPI00013945	9665	R.TLDEYWRSTEYGEGYACDTDLR.G	1	2	2701.79	0.21968	0.637	2.863	male2-9
IPI00013945	9667	R.TLDEYWRSTEYGEGYACDTDLR.G	1	3	2701.79	0.50161	0.612	7.201	male2-9
IPI00013945	9675	R.TLDEYWRSTEYGEGYACDTDLR.G	1	2	2701.79	-0.36089	0.602	3.32	male2-9
IPI00013945	9707	R.TLDEYWRSTEYGEGYACDTDLR.G	1	2	2701.79	0.62471	0.538	2.978	male2-9
IPI00013945	6864	R.TLDEYWR.S	1	2	983.059	-0.29369	0.324	3.056	male2-1
IPI00013945	6874	R.TLDEYWR.S	1	2	983.059	-1.12981	0.312	3.111	male2-1
IPI00013945	7062	R.TLDEYWR.S	1	2	983.059	0.02766	0.295	2.853	male2-1
IPI00013945	6799	R.TLDEYWR.S	1	1	983.059	-0.78308	0.218	2.053	male2-10
IPI00013945	6802	R.TLDEYWR.S	1	2	983.059	-0.21782	0.295	2.846	male2-10
IPI00013945	6952	R.TLDEYWR.S	1	2	983.059	-0.39421	0.301	3.059	male2-10
IPI00013945	6962	R.TLDEYWR.S	1	2	983.059	-0.50005	0.313	3.157	male2-10
IPI00013945	6972	R.TLDEYWR.S	1	2	983.059	-0.12016	0.291	2.899	male2-10
IPI00013945	7112	R.TLDEYWR.S	1	2	983.059	-0.1411	0.318	3.198	male2-10
IPI00013945	6832	R.TLDEYWR.S	1	2	983.059	-0.04656	0.3	3.107	male2-11
IPI00013945	6834	R.TLDEYWR.S	1	2	983.059	-1.3145	0.316	3.106	male2-11
IPI00013945	6842	R.TLDEYWR.S	1	2	983.059	-0.0512	0.316	2.842	male2-11
IPI00013945	7022	R.TLDEYWR.S	1	2	983.059	-0.12865	0.28	2.889	male2-11
IPI00013945	7032	R.TLDEYWR.S	1	2	983.059	-0.14598	0.311	2.921	male2-11
IPI00013945	7193	R.TLDEYWR.S	1	2	983.059	-0.11284	0.307	2.805	male2-11
IPI00013945	6843	R.TLDEYWR.S	1	2	983.059	-0.10881	0.309	3.002	male2-12
IPI00013945	6852	R.TLDEYWR.S	1	2	983.059	-0.47844	0.329	2.888	male2-12
IPI00013945	6862	R.TLDEYWR.S	1	2	983.059	-0.12517	0.3	2.934	male2-12
IPI00013945	7182	R.TLDEYWR.S	1	2	983.059	-0.18395	0.293	2.915	male2-12
IPI00013945	7052	R.TLDEYWR.S	1	2	983.059	0.00203	0.32	3.116	male2-2
IPI00013945	7055	R.TLDEYWR.S	1	2	983.059	-1.28832	0.29	3.076	male2-2
IPI00013945	7062	R.TLDEYWR.S	1	2	983.059	-0.01402	0.307	3.048	male2-2
IPI00013945	7072	R.TLDEYWR.S	1	2	983.059	-0.03716	0.303	2.92	male2-2
IPI00013945	7222	R.TLDEYWR.S	1	2	983.059	0.08858	0.308	2.943	male2-2
IPI00013945	7232	R.TLDEYWR.S	1	2	983.059	-0.0291	0.315	2.997	male2-2
IPI00013945	7242	R.TLDEYWR.S	1	2	983.059	-0.46996	0.312	3.093	male2-2
IPI00013945	7392	R.TLDEYWR.S	1	2	983.059	-0.00224	0.348	2.801	male2-2
IPI00013945	7422	R.TLDEYWR.S	1	2	983.059	-0.10961	0.311	3.071	male2-2
IPI00013945	7022	R.TLDEYWR.S	1	2	983.059	-0.76653	0.319	3.034	male2-3
IPI00013945	7032	R.TLDEYWR.S	1	2	983.059	-0.03252	0.292	2.89	male2-3
IPI00013945	7182	R.TLDEYWR.S	1	2	983.059	-0.03807	0.299	2.95	male2-3
IPI00013945	7192	R.TLDEYWR.S	1	2	983.059	0.07307	0.292	2.914	male2-3
IPI00013945	7193	R.TLDEYWR.S	1	1	983.059	-0.63843	0.226	1.88	male2-3
IPI00013945	7202	R.TLDEYWR.S	1	2	983.059	-0.33647	0.286	2.924	male2-3
IPI00013945	7352	R.TLDEYWR.S	1	2	983.059	-0.02458	0.286	2.834	male2-3
IPI00013945	7502	R.TLDEYWR.S	1	2	983.059	-0.47521	0.309	3.094	male2-3
IPI00013945	7012	R.TLDEYWR.S	1	2	983.059	0.05604	0.31	2.908	male2-4
IPI00013945	7162	R.TLDEYWR.S	1	2	983.059	-0.39385	0.296	3.012	male2-4
IPI00013945	7182	R.TLDEYWR.S	1	2	983.059	-0.11211	0.319	3.047	male2-4
IPI00013945	7353	R.TLDEYWR.S	1	2	983.059	-0.88591	0.311	3.002	male2-4
IPI00013945	7362	R.TLDEYWR.S	1	2	983.059	-0.88066	0.313	3.094	male2-4
IPI00013945	7023	R.TLDEYWR.S	1	2	983.059	0.05171	0.293	2.987	male2-5
IPI00013945	7032	R.TLDEYWR.S	1	2	983.059	-0.23137	0.324	3.033	male2-5
IPI00013945	7042	R.TLDEYWR.S	1	2	983.059	-0.15801	0.308	3.068	male2-5
IPI00013945	7182	R.TLDEYWR.S	1	2	983.059	-0.09374	0.327	3.05	male2-5
IPI00013945	7192	R.TLDEYWR.S	1	2	983.059	0.01021	0.322	2.892	male2-5
IPI00013945	7202	R.TLDEYWR.S	1	2	983.059	-0.06883	0.298	2.886	male2-5
IPI00013945	7382	R.TLDEYWR.S	1	2	983.059	-0.54711	0.354	2.878	male2-5
IPI00013945	7402	R.TLDEYWR.S	1	2	983.059	-0.08684	0.328	3.105	male2-5
IPI00013945	7022	R.TLDEYWR.S	1	2	983.059	-0.17943	0.312	3.034	male2-6
IPI00013945	7032	R.TLDEYWR.S	1	2	983.059	-0.02764	0.31	2.952	male2-6
IPI00013945	7182	R.TLDEYWR.S	1	2	983.059	-0.34599	0.302	3.074	male2-6
IPI00013945	7212	R.TLDEYWR.S	1	2	983.059	-0.06316	0.338	3.011	male2-6
IPI00013945	7372	R.TLDEYWR.S	1	2	983.059	-0.79985	0.325	2.931	male2-6
IPI00013945	6962	R.TLDEYWR.S	1	2	983.059	0.02803	0.285	2.854	male2-7
IPI00013945	7112	R.TLDEYWR.S	1	2	983.059	-0.68431	0.3	3.042	male2-7
IPI00013945	7122	R.TLDEYWR.S	1	2	983.059	-0.33068	0.294	2.951	male2-7
IPI00013945	7292	R.TLDEYWR.S	1	2	983.059	-0.42974	0.313	3.021	male2-7
IPI00013945	7312	R.TLDEYWR.S	1	2	983.059	-0.3532	0.323	3.105	male2-7
IPI00013945	6942	R.TLDEYWR.S	1	2	983.059	-0.48033	0.351	3.058	male2-8
IPI00013945	6953	R.TLDEYWR.S	1	2	983.059	-0.0288	0.316	2.977	male2-8
IPI00013945	7102	R.TLDEYWR.S	1	2	983.059	-0.49516	0.344	3.043	male2-8
IPI00013945	7112	R.TLDEYWR.S	1	2	983.059	-0.08476	0.311	2.99	male2-8
IPI00013945	7262	R.TLDEYWR.S	1	2	983.059	-0.04527	0.357	3.069	male2-8
IPI00013945	7272	R.TLDEYWR.S	1	2	983.059	-0.18907	0.308	3.064	male2-8
IPI00013945	6892	R.TLDEYWR.S	1	2	983.059	-0.84453	0.344	2.994	male2-9
IPI00013945	7163	R.TLDEYWR.S	1	2	983.059	-1.30864	0.344	3.006	male2-9
IPI00013945	7202	R.TLDEYWR.S	1	2	983.059	-0.12468	0.363	3.019	male2-9
IPI00013945	10279	K.TALQPMVSALNIR.V	1	2	1414.7	-0.81975	0.331	3.874	male2-1
IPI00013945	10282	K.TALQPMVSALNIR.V	1	2	1414.7	0.21577	0.282	4.115	male2-1
IPI00013945	10292	K.TALQPMVSALNIR.V	1	2	1414.7	-0.62712	0.297	3.279	male2-1
IPI00013945	10328	K.TALQPMVSALNIR.V	1	2	1414.7	0.69319	0.388	2.979	male2-1
IPI00013945	10213	K.TALQPMVSALNIR.V	1	2	1414.7	-0.16216	0.37	3.367	male2-10
IPI00013945	10226	K.TALQPMVSALNIR.V	1	2	1414.7	0.38606	0.41	3.536	male2-10
IPI00013945	10234	K.TALQPMVSALNIR.V	1	2	1414.7	-0.52995	0.323	3.954	male2-11
IPI00013945	10247	K.TALQPMVSALNIR.V	1	2	1414.7	-1.26677	0.5	3.592	male2-11
IPI00013945	10258	K.TALQPMVSALNIR.V	1	2	1414.7	0.43733	0.383	3.552	male2-11
IPI00013945	10263	K.TALQPMVSALNIR.V	1	2	1414.7	-0.26628	0.305	3.532	male2-11
IPI00013945	10243	K.TALQPMVSALNIR.V	1	2	1414.7	-0.2979	0.365	3.653	male2-12
IPI00013945	10252	K.TALQPMVSALNIR.V	1	2	1414.7	-0.226	0.317	4.282	male2-12
IPI00013945	10487	K.TALQPMVSALNIR.V	1	2	1414.7	-0.9782	0.338	3.071	male2-2
IPI00013945	10493	K.TALQPMVSALNIR.V	1	2	1414.7	0.06062	0.368	3.215	male2-2
IPI00013945	10502	K.TALQPMVSALNIR.V	1	2	1414.7	-0.27849	0.364	3.209	male2-2
IPI00013945	10456	K.TALQPMVSALNIR.V	1	2	1414.7	-0.11687	0.41	3.157	male2-3
IPI00013945	10385	K.TALQPMVSALNIR.V	1	2	1414.7	0.16682	0.407	2.868	male2-4
IPI00013945	10392	K.TALQPMVSALNIR.V	1	2	1414.7	-0.26494	0.319	3.547	male2-4
IPI00013945	10435	K.TALQPMVSALNIR.V	1	2	1414.7	-0.07781	0.362	2.968	male2-5
IPI00013945	10385	K.TALQPMVSALNIR.V	1	2	1414.7	-1.30217	0.404	3.458	male2-6
IPI00013945	10407	K.TALQPMVSALNIR.V	1	2	1414.7	-1.02312	0.322	4.386	male2-6
IPI00013945	10368	K.TALQPMVSALNIR.V	1	2	1414.7	0.08797	0.364	3.392	male2-7
IPI00013945	10372	K.TALQPMVSALNIR.V	1	2	1414.7	-1.36504	0.432	3.873	male2-7
IPI00013945	10386	K.TALQPMVSALNIR.V	1	2	1414.7	0.11311	0.335	3.648	male2-7
IPI00013945	10393	K.TALQPMVSALNIR.V	1	2	1414.7	-0.08415	0.338	3.785	male2-7
IPI00013945	10342	K.TALQPMVSALNIR.V	1	2	1414.7	0.34724	0.384	3.273	male2-8
IPI00013945	10323	K.TALQPMVSALNIR.V	1	2	1414.7	-0.28459	0.322	3.317	male2-9
IPI00013945	10332	K.TALQPMVSALNIR.V	1	2	1414.7	-0.2741	0.347	3.37	male2-9
IPI00013945	11055	R.STEYGEGYACDTDLRGWYRFVGQGGAR.M	1	3	3073.23	0.33499	0.469	3.782	male2-1
IPI00013945	11078	R.STEYGEGYACDTDLRGWYRFVGQGGAR.M	1	3	3073.23	0.45694	0.496	3.827	male2-10
IPI00013945	11087	R.STEYGEGYACDTDLRGWYRFVGQGGAR.M	1	3	3073.23	-0.78598	0.295	3.676	male2-10
IPI00013945	11086	R.STEYGEGYACDTDLRGWYRFVGQGGAR.M	1	3	3073.23	-0.38755	0.392	3.451	male2-11
IPI00013945	11102	R.STEYGEGYACDTDLRGWYRFVGQGGAR.M	1	3	3073.23	0.66311	0.426	3.806	male2-12
IPI00013945	11374	R.STEYGEGYACDTDLRGWYRFVGQGGAR.M	1	3	3073.23	-0.26377	0.389	3.753	male2-3
IPI00013945	11326	R.STEYGEGYACDTDLRGWYRFVGQGGAR.M	1	3	3073.23	0.28665	0.389	3.389	male2-4
IPI00013945	11332	R.STEYGEGYACDTDLRGWYRFVGQGGAR.M	1	3	3073.23	-0.32822	0.554	4.118	male2-4
IPI00013945	11394	R.STEYGEGYACDTDLRGWYRFVGQGGAR.M	1	3	3073.23	-0.53	0.342	3.616	male2-5
IPI00013945	11246	R.STEYGEGYACDTDLRGWYRFVGQGGAR.M	1	3	3073.23	-1.34665	0.386	3.499	male2-7
IPI00013945	11194	R.STEYGEGYACDTDLRGWYRFVGQGGAR.M	1	3	3073.23	-0.1832	0.368	3.488	male2-8
IPI00013945	11213	R.STEYGEGYACDTDLRGWYRFVGQGGAR.M	1	3	3073.23	0.17019	0.385	4.039	male2-8
IPI00013945	11233	R.STEYGEGYACDTDLRGWYRFVGQGGAR.M	1	3	3073.23	0.44998	0.389	3.612	male2-8
IPI00013945	8554	R.STEYGEGYACDTDLRGWYR.F	1	2	2300.38	-0.45073	0.441	3.182	male2-1
IPI00013945	8562	R.STEYGEGYACDTDLRGWYR.F	1	2	2300.38	-0.54326	0.529	3.54	male2-1
IPI00013945	8572	R.STEYGEGYACDTDLRGWYR.F	1	3	2300.38	0.9313	0.585	3.672	male2-1
IPI00013945	8583	R.STEYGEGYACDTDLRGWYR.F	1	2	2300.38	1.1855	0.497	3.002	male2-1
IPI00013945	8772	R.STEYGEGYACDTDLRGWYR.F	1	3	2300.38	-0.93198	0.579	3.347	male2-1
IPI00013945	8773	R.STEYGEGYACDTDLRGWYR.F	1	2	2300.38	0.4936	0.409	3.119	male2-1
IPI00013945	8782	R.STEYGEGYACDTDLRGWYR.F	1	3	2300.38	-0.38852	0.396	3.462	male2-1
IPI00013945	8784	R.STEYGEGYACDTDLRGWYR.F	1	2	2300.38	0.6728	0.499	3.086	male2-1
IPI00013945	8785	R.STEYGEGYACDTDLRGWYR.F	1	2	2300.38	-1.37993	0.474	3.01	male2-1
IPI00013945	8954	R.STEYGEGYACDTDLRGWYR.F	1	3	2300.38	-0.97812	0.425	3.505	male2-1
IPI00013945	8968	R.STEYGEGYACDTDLRGWYR.F	1	2	2300.38	0.37593	0.597	3.321	male2-1
IPI00013945	8970	R.STEYGEGYACDTDLRGWYR.F	1	3	2300.38	-0.457	0.459	3.483	male2-1
IPI00013945	9205	R.STEYGEGYACDTDLRGWYR.F	1	2	2300.38	-0.43364	0.558	3.268	male2-1
IPI00013945	8566	R.STEYGEGYACDTDLRGWYR.F	1	3	2300.38	-0.36051	0.583	3.756	male2-10
IPI00013945	8574	R.STEYGEGYACDTDLRGWYR.F	1	2	2300.38	0.30855	0.54	3.446	male2-10
IPI00013945	8582	R.STEYGEGYACDTDLRGWYR.F	1	2	2300.38	0.32857	0.536	3.41	male2-10
IPI00013945	8593	R.STEYGEGYACDTDLRGWYR.F	1	2	2300.38	-0.13091	0.479	3.451	male2-10
IPI00013945	8662	R.STEYGEGYACDTDLRGWYR.F	1	2	2300.38	1.00679	0.495	3.424	male2-10
IPI00013945	8792	R.STEYGEGYACDTDLRGWYR.F	1	3	2300.38	-1.3165	0.48	3.733	male2-10
IPI00013945	8802	R.STEYGEGYACDTDLRGWYR.F	1	3	2300.38	-1.28354	0.514	3.59	male2-10
IPI00013945	8812	R.STEYGEGYACDTDLRGWYR.F	1	2	2300.38	0.10689	0.536	3.467	male2-10
IPI00013945	8822	R.STEYGEGYACDTDLRGWYR.F	1	2	2300.38	0.88667	0.588	3.4	male2-10
IPI00013945	8823	R.STEYGEGYACDTDLRGWYR.F	1	2	2300.38	-0.37505	0.419	3.082	male2-10
IPI00013945	8832	R.STEYGEGYACDTDLRGWYR.F	1	2	2300.38	0.81245	0.555	3.107	male2-10
IPI00013945	8983	R.STEYGEGYACDTDLRGWYR.F	1	3	2300.38	-0.94974	0.528	3.504	male2-10
IPI00013945	8994	R.STEYGEGYACDTDLRGWYR.F	1	2	2300.38	0.0544	0.403	2.945	male2-10
IPI00013945	9167	R.STEYGEGYACDTDLRGWYR.F	1	2	2300.38	-0.79595	0.527	3.191	male2-10
IPI00013945	9177	R.STEYGEGYACDTDLRGWYR.F	1	2	2300.38	0.18159	0.5	2.844	male2-10
IPI00013945	9200	R.STEYGEGYACDTDLRGWYR.F	1	3	2300.38	-0.47751	0.449	3.343	male2-10
IPI00013945	9223	R.STEYGEGYACDTDLRGWYR.F	1	3	2300.38	-0.44583	0.537	4.125	male2-10
IPI00013945	9399	R.STEYGEGYACDTDLRGWYR.F	1	2	2300.38	-0.80791	0.487	2.857	male2-10
IPI00013945	9467	R.STEYGEGYACDTDLRGWYR.F	1	2	2300.38	-0.35698	0.407	2.85	male2-10
IPI00013945	9660	R.STEYGEGYACDTDLRGWYR.F	1	2	2300.38	-0.53862	0.457	3.105	male2-10
IPI00013945	12670	R.STEYGEGYACDTDLRGWYR.F	1	2	2300.38	0.3398	0.452	2.811	male2-10
IPI00013945	17767	R.STEYGEGYACDTDLRGWYR.F	1	2	2300.38	0.30952	0.384	2.83	male2-10
IPI00013945	17788	R.STEYGEGYACDTDLRGWYR.F	1	2	2300.38	0.07661	0.481	2.827	male2-10
IPI00013945	17966	R.STEYGEGYACDTDLRGWYR.F	1	2	2300.38	-0.64214	0.425	2.914	male2-10
IPI00013945	18126	R.STEYGEGYACDTDLRGWYR.F	1	2	2300.38	0.57344	0.475	3.01	male2-10
IPI00013945	18145	R.STEYGEGYACDTDLRGWYR.F	1	2	2300.38	0.42525	0.443	2.861	male2-10
IPI00013945	18364	R.STEYGEGYACDTDLRGWYR.F	1	2	2300.38	0.47041	0.43	2.849	male2-10
IPI00013945	18682	R.STEYGEGYACDTDLRGWYR.F	1	3	2300.38	-0.74521	0.592	3.443	male2-10
IPI00013945	18777	R.STEYGEGYACDTDLRGWYR.F	1	2	2300.38	0.20674	0.338	2.837	male2-10
IPI00013945	18966	R.STEYGEGYACDTDLRGWYR.F	1	2	2300.38	-0.05962	0.521	2.802	male2-10
IPI00013945	18975	R.STEYGEGYACDTDLRGWYR.F	1	2	2300.38	0.36152	0.471	3.362	male2-10
IPI00013945	19308	R.STEYGEGYACDTDLRGWYR.F	1	3	2300.38	-0.54013	0.632	3.351	male2-10
IPI00013945	19640	R.STEYGEGYACDTDLRGWYR.F	1	2	2300.38	-0.65239	0.477	3.241	male2-10
IPI00013945	19662	R.STEYGEGYACDTDLRGWYR.F	1	3	2300.38	-0.85819	0.546	3.304	male2-10
IPI00013945	19672	R.STEYGEGYACDTDLRGWYR.F	1	3	2300.38	-0.90451	0.591	3.703	male2-10
IPI00013945	19827	R.STEYGEGYACDTDLRGWYR.F	1	2	2300.38	0.37446	0.531	2.958	male2-10
IPI00013945	19852	R.STEYGEGYACDTDLRGWYR.F	1	3	2300.38	-0.611	0.575	4.136	male2-10
IPI00013945	20075	R.STEYGEGYACDTDLRGWYR.F	1	2	2300.38	-0.80669	0.445	2.97	male2-10
IPI00013945	8609	R.STEYGEGYACDTDLRGWYR.F	1	2	2300.38	0.57271	0.483	3.091	male2-11
IPI00013945	8612	R.STEYGEGYACDTDLRGWYR.F	1	3	2300.38	-1.14457	0.475	4.045	male2-11
IPI00013945	8762	R.STEYGEGYACDTDLRGWYR.F	1	2	2300.38	-0.97344	0.54	3.128	male2-11
IPI00013945	8772	R.STEYGEGYACDTDLRGWYR.F	1	2	2300.38	-0.88555	0.52	3.553	male2-11
IPI00013945	8782	R.STEYGEGYACDTDLRGWYR.F	1	2	2300.38	0.88325	0.556	3.305	male2-11
IPI00013945	8793	R.STEYGEGYACDTDLRGWYR.F	1	2	2300.38	0.727	0.589	3.364	male2-11
IPI00013945	8953	R.STEYGEGYACDTDLRGWYR.F	1	2	2300.38	0.29146	0.531	3.017	male2-11
IPI00013945	8963	R.STEYGEGYACDTDLRGWYR.F	1	2	2300.38	-0.81474	0.493	3.329	male2-11
IPI00013945	8999	R.STEYGEGYACDTDLRGWYR.F	1	2	2300.38	-0.54619	0.463	3.224	male2-11
IPI00013945	9013	R.STEYGEGYACDTDLRGWYR.F	1	3	2300.38	-0.46653	0.511	3.552	male2-11
IPI00013945	9040	R.STEYGEGYACDTDLRGWYR.F	1	2	2300.38	0.53657	0.53	3.205	male2-11
IPI00013945	9182	R.STEYGEGYACDTDLRGWYR.F	1	3	2300.38	-0.81845	0.481	3.348	male2-11
IPI00013945	9215	R.STEYGEGYACDTDLRGWYR.F	1	3	2300.38	0.00222	0.555	3.385	male2-11
IPI00013945	9254	R.STEYGEGYACDTDLRGWYR.F	1	3	2300.38	-0.10068	0.614	3.441	male2-11
IPI00013945	15666	R.STEYGEGYACDTDLRGWYR.F	1	2	2300.38	-0.94243	0.457	2.955	male2-11
IPI00013945	16237	R.STEYGEGYACDTDLRGWYR.F	1	2	2300.38	-0.33818	0.443	2.972	male2-11
IPI00013945	17558	R.STEYGEGYACDTDLRGWYR.F	1	3	2300.38	-1.09769	0.515	3.391	male2-11
IPI00013945	18036	R.STEYGEGYACDTDLRGWYR.F	1	2	2300.38	0.61275	0.536	2.896	male2-11
IPI00013945	18236	R.STEYGEGYACDTDLRGWYR.F	1	2	2300.38	-0.14336	0.463	3.097	male2-11
IPI00013945	18245	R.STEYGEGYACDTDLRGWYR.F	1	2	2300.38	-0.31108	0.471	3.129	male2-11
IPI00013945	18372	R.STEYGEGYACDTDLRGWYR.F	1	3	2300.38	-0.5372	0.483	3.43	male2-11
IPI00013945	18562	R.STEYGEGYACDTDLRGWYR.F	1	3	2300.38	-1.23667	0.591	3.389	male2-11
IPI00013945	18666	R.STEYGEGYACDTDLRGWYR.F	1	2	2300.38	-1.36431	0.458	3.111	male2-11
IPI00013945	18699	R.STEYGEGYACDTDLRGWYR.F	1	2	2300.38	0.20747	0.478	3.077	male2-11
IPI00013945	18832	R.STEYGEGYACDTDLRGWYR.F	1	3	2300.38	-0.40317	0.539	3.429	male2-11
IPI00013945	18852	R.STEYGEGYACDTDLRGWYR.F	1	3	2300.38	-1.03489	0.449	3.305	male2-11
IPI00013945	18872	R.STEYGEGYACDTDLRGWYR.F	1	2	2300.38	-0.74346	0.442	3.284	male2-11
IPI00013945	18883	R.STEYGEGYACDTDLRGWYR.F	1	2	2300.38	-1.01763	0.496	3.487	male2-11
IPI00013945	18904	R.STEYGEGYACDTDLRGWYR.F	1	2	2300.38	1.01558	0.553	3.091	male2-11
IPI00013945	18914	R.STEYGEGYACDTDLRGWYR.F	1	2	2300.38	0.93941	0.513	2.838	male2-11
IPI00013945	19575	R.STEYGEGYACDTDLRGWYR.F	1	2	2300.38	-0.77593	0.424	2.967	male2-11
IPI00013945	19585	R.STEYGEGYACDTDLRGWYR.F	1	2	2300.38	0.42183	0.471	2.93	male2-11
IPI00013945	19623	R.STEYGEGYACDTDLRGWYR.F	1	3	2300.38	0.76651	0.63	3.74	male2-11
IPI00013945	19894	R.STEYGEGYACDTDLRGWYR.F	1	2	2300.38	-0.75981	0.49	3.027	male2-11
IPI00013945	20002	R.STEYGEGYACDTDLRGWYR.F	1	3	2300.38	-1.33023	0.511	3.471	male2-11
IPI00013945	8612	R.STEYGEGYACDTDLRGWYR.F	1	3	2300.38	-1.09458	0.617	3.901	male2-12
IPI00013945	8613	R.STEYGEGYACDTDLRGWYR.F	1	2	2300.38	0.30318	0.471	3.229	male2-12
IPI00013945	8623	R.STEYGEGYACDTDLRGWYR.F	1	2	2300.38	-0.2852	0.466	2.893	male2-12
IPI00013945	8633	R.STEYGEGYACDTDLRGWYR.F	1	2	2300.38	0.94185	0.473	3.122	male2-12
IPI00013945	8634	R.STEYGEGYACDTDLRGWYR.F	1	2	2300.38	-0.26177	0.462	3.202	male2-12
IPI00013945	8653	R.STEYGEGYACDTDLRGWYR.F	1	3	2300.38	1.07925	0.616	3.339	male2-12
IPI00013945	8683	R.STEYGEGYACDTDLRGWYR.F	1	2	2300.38	0.89058	0.533	3.477	male2-12
IPI00013945	8822	R.STEYGEGYACDTDLRGWYR.F	1	3	2300.38	-1.15921	0.542	3.46	male2-12
IPI00013945	8842	R.STEYGEGYACDTDLRGWYR.F	1	2	2300.38	0.11836	0.504	3.287	male2-12
IPI00013945	8852	R.STEYGEGYACDTDLRGWYR.F	1	2	2300.38	0.00484	0.548	3.429	male2-12
IPI00013945	8862	R.STEYGEGYACDTDLRGWYR.F	1	2	2300.38	0.72847	0.48	3.243	male2-12
IPI00013945	8864	R.STEYGEGYACDTDLRGWYR.F	1	2	2300.38	-0.52861	0.468	3.255	male2-12
IPI00013945	9022	R.STEYGEGYACDTDLRGWYR.F	1	3	2300.38	-0.69266	0.541	3.36	male2-12
IPI00013945	9192	R.STEYGEGYACDTDLRGWYR.F	1	3	2300.38	-1.3143	0.595	3.377	male2-12
IPI00013945	9234	R.STEYGEGYACDTDLRGWYR.F	1	2	2300.38	-0.20854	0.561	3.377	male2-12
IPI00013945	9246	R.STEYGEGYACDTDLRGWYR.F	1	2	2300.38	-1.0772	0.464	3.249	male2-12
IPI00013945	9280	R.STEYGEGYACDTDLRGWYR.F	1	2	2300.38	0.38081	0.484	2.99	male2-12
IPI00013945	9524	R.STEYGEGYACDTDLRGWYR.F	1	2	2300.38	-0.46782	0.527	3.037	male2-12
IPI00013945	9533	R.STEYGEGYACDTDLRGWYR.F	1	2	2300.38	-0.54521	0.408	3.073	male2-12
IPI00013945	15893	R.STEYGEGYACDTDLRGWYR.F	1	2	2300.38	0.42232	0.44	3.086	male2-12
IPI00013945	16223	R.STEYGEGYACDTDLRGWYR.F	1	2	2300.38	-0.5186	0.505	3.303	male2-12
IPI00013945	16232	R.STEYGEGYACDTDLRGWYR.F	1	2	2300.38	0.16694	0.504	3.178	male2-12
IPI00013945	16424	R.STEYGEGYACDTDLRGWYR.F	1	2	2300.38	-0.23296	0.537	3.118	male2-12
IPI00013945	16668	R.STEYGEGYACDTDLRGWYR.F	1	2	2300.38	0.23652	0.497	3.274	male2-12
IPI00013945	17570	R.STEYGEGYACDTDLRGWYR.F	1	2	2300.38	0.38911	0.547	3.222	male2-12
IPI00013945	18044	R.STEYGEGYACDTDLRGWYR.F	1	3	2300.38	-0.51487	0.457	3.406	male2-12
IPI00013945	18045	R.STEYGEGYACDTDLRGWYR.F	1	2	2300.38	0.1728	0.457	3.033	male2-12
IPI00013945	18233	R.STEYGEGYACDTDLRGWYR.F	1	3	2300.38	-0.29624	0.574	3.478	male2-12
IPI00013945	18235	R.STEYGEGYACDTDLRGWYR.F	1	2	2300.38	0.62056	0.5	2.899	male2-12
IPI00013945	18474	R.STEYGEGYACDTDLRGWYR.F	1	2	2300.38	-0.27788	0.488	3.019	male2-12
IPI00013945	18633	R.STEYGEGYACDTDLRGWYR.F	1	3	2300.38	-0.10398	0.542	3.327	male2-12
IPI00013945	18643	R.STEYGEGYACDTDLRGWYR.F	1	3	2300.38	-0.67179	0.562	3.493	male2-12
IPI00013945	18653	R.STEYGEGYACDTDLRGWYR.F	1	2	2300.38	-1.00273	0.416	2.825	male2-12
IPI00013945	19416	R.STEYGEGYACDTDLRGWYR.F	1	2	2300.38	0.26607	0.517	3.008	male2-12
IPI00013945	19429	R.STEYGEGYACDTDLRGWYR.F	1	2	2300.38	0.7292	0.495	2.815	male2-12
IPI00013945	19435	R.STEYGEGYACDTDLRGWYR.F	1	3	2300.38	-0.1221	0.518	3.913	male2-12
IPI00013945	19452	R.STEYGEGYACDTDLRGWYR.F	1	3	2300.38	-0.66446	0.467	3.345	male2-12
IPI00013945	19463	R.STEYGEGYACDTDLRGWYR.F	1	3	2300.38	-0.53666	0.507	3.929	male2-12
IPI00013945	19642	R.STEYGEGYACDTDLRGWYR.F	1	3	2300.38	-0.44236	0.557	3.308	male2-12
IPI00013945	19654	R.STEYGEGYACDTDLRGWYR.F	1	3	2300.38	-0.6185	0.558	3.424	male2-12
IPI00013945	19838	R.STEYGEGYACDTDLRGWYR.F	1	3	2300.38	0.32064	0.646	3.305	male2-12
IPI00013945	19845	R.STEYGEGYACDTDLRGWYR.F	1	3	2300.38	-0.26328	0.521	3.431	male2-12
IPI00013945	19857	R.STEYGEGYACDTDLRGWYR.F	1	2	2300.38	0.37251	0.524	3.017	male2-12
IPI00013945	8882	R.STEYGEGYACDTDLRGWYR.F	1	3	2300.38	-0.85288	0.45	3.332	male2-2
IPI00013945	8894	R.STEYGEGYACDTDLRGWYR.F	1	2	2300.38	0.03462	0.522	3.22	male2-2
IPI00013945	8904	R.STEYGEGYACDTDLRGWYR.F	1	2	2300.38	-0.69243	0.506	3.431	male2-2
IPI00013945	8912	R.STEYGEGYACDTDLRGWYR.F	1	3	2300.38	0.49514	0.629	3.432	male2-2
IPI00013945	8913	R.STEYGEGYACDTDLRGWYR.F	1	2	2300.38	0.45503	0.475	3.249	male2-2
IPI00013945	8922	R.STEYGEGYACDTDLRGWYR.F	1	2	2300.38	0.25581	0.48	3.623	male2-2
IPI00013945	8925	R.STEYGEGYACDTDLRGWYR.F	1	3	2300.38	1.2836	0.566	3.349	male2-2
IPI00013945	9062	R.STEYGEGYACDTDLRGWYR.F	1	3	2300.38	-1.15244	0.524	3.337	male2-2
IPI00013945	9094	R.STEYGEGYACDTDLRGWYR.F	1	3	2300.38	1.06369	0.636	3.416	male2-2
IPI00013945	9152	R.STEYGEGYACDTDLRGWYR.F	1	2	2300.38	1.10615	0.562	3.502	male2-2
IPI00013945	9163	R.STEYGEGYACDTDLRGWYR.F	1	2	2300.38	-0.42656	0.436	3.496	male2-2
IPI00013945	9174	R.STEYGEGYACDTDLRGWYR.F	1	2	2300.38	0.6479	0.528	3.286	male2-2
IPI00013945	9205	R.STEYGEGYACDTDLRGWYR.F	1	2	2300.38	0.80391	0.508	2.914	male2-2
IPI00013945	9252	R.STEYGEGYACDTDLRGWYR.F	1	3	2300.38	-0.48923	0.594	3.475	male2-2
IPI00013945	9354	R.STEYGEGYACDTDLRGWYR.F	1	2	2300.38	0.68281	0.503	3.325	male2-2
IPI00013945	9523	R.STEYGEGYACDTDLRGWYR.F	1	3	2300.38	-0.0582	0.487	3.417	male2-2
IPI00013945	9529	R.STEYGEGYACDTDLRGWYR.F	1	2	2300.38	-0.7935	0.538	3.12	male2-2
IPI00013945	9553	R.STEYGEGYACDTDLRGWYR.F	1	3	2300.38	-0.00803	0.43	3.429	male2-2
IPI00013945	9740	R.STEYGEGYACDTDLRGWYR.F	1	2	2300.38	-1.10503	0.323	3.12	male2-2
IPI00013945	15457	R.STEYGEGYACDTDLRGWYR.F	1	2	2300.38	-0.44756	0.482	2.988	male2-2
IPI00013945	15654	R.STEYGEGYACDTDLRGWYR.F	1	2	2300.38	0.44575	0.469	2.921	male2-2
IPI00013945	15945	R.STEYGEGYACDTDLRGWYR.F	1	2	2300.38	0.41011	0.467	2.876	male2-2
IPI00013945	16699	R.STEYGEGYACDTDLRGWYR.F	1	3	2300.38	-0.23032	0.6	3.384	male2-2
IPI00013945	17039	R.STEYGEGYACDTDLRGWYR.F	1	2	2300.38	-1.16582	0.508	3.277	male2-2
IPI00013945	18442	R.STEYGEGYACDTDLRGWYR.F	1	3	2300.38	-1.01731	0.597	4.455	male2-2
IPI00013945	18602	R.STEYGEGYACDTDLRGWYR.F	1	3	2300.38	0.51529	0.603	3.307	male2-2
IPI00013945	18633	R.STEYGEGYACDTDLRGWYR.F	1	2	2300.38	0.4565	0.596	3.642	male2-2
IPI00013945	18792	R.STEYGEGYACDTDLRGWYR.F	1	3	2300.38	-0.66922	0.47	3.569	male2-2
IPI00013945	18802	R.STEYGEGYACDTDLRGWYR.F	1	3	2300.38	-0.41452	0.58	3.351	male2-2
IPI00013945	18825	R.STEYGEGYACDTDLRGWYR.F	1	2	2300.38	-0.74077	0.501	2.805	male2-2
IPI00013945	18982	R.STEYGEGYACDTDLRGWYR.F	1	3	2300.38	-0.44895	0.374	3.322	male2-2
IPI00013945	19172	R.STEYGEGYACDTDLRGWYR.F	1	3	2300.38	0.07547	0.528	3.88	male2-2
IPI00013945	19829	R.STEYGEGYACDTDLRGWYR.F	1	2	2300.38	-0.51421	0.494	3.065	male2-2
IPI00013945	19840	R.STEYGEGYACDTDLRGWYR.F	1	2	2300.38	0.31294	0.469	2.921	male2-2
IPI00013945	19882	R.STEYGEGYACDTDLRGWYR.F	1	3	2300.38	-0.65952	0.527	3.58	male2-2
IPI00013945	20023	R.STEYGEGYACDTDLRGWYR.F	1	2	2300.38	0.07173	0.485	2.875	male2-2
IPI00013945	20083	R.STEYGEGYACDTDLRGWYR.F	1	3	2300.38	-0.22776	0.547	3.467	male2-2
IPI00013945	20262	R.STEYGEGYACDTDLRGWYR.F	1	3	2300.38	-0.36087	0.584	3.783	male2-2
IPI00013945	8865	R.STEYGEGYACDTDLRGWYR.F	1	3	2300.38	-0.43631	0.593	3.68	male2-3
IPI00013945	8866	R.STEYGEGYACDTDLRGWYR.F	1	2	2300.38	-0.502	0.399	3.102	male2-3
IPI00013945	8873	R.STEYGEGYACDTDLRGWYR.F	1	2	2300.38	0.48701	0.431	3.082	male2-3
IPI00013945	8882	R.STEYGEGYACDTDLRGWYR.F	1	3	2300.38	-1.10721	0.572	3.58	male2-3
IPI00013945	8892	R.STEYGEGYACDTDLRGWYR.F	1	3	2300.38	-1.06565	0.451	3.521	male2-3
IPI00013945	9032	R.STEYGEGYACDTDLRGWYR.F	1	2	2300.38	0.25532	0.497	3.181	male2-3
IPI00013945	9042	R.STEYGEGYACDTDLRGWYR.F	1	2	2300.38	0.26924	0.538	3.511	male2-3
IPI00013945	9052	R.STEYGEGYACDTDLRGWYR.F	1	2	2300.38	0.26265	0.554	3.328	male2-3
IPI00013945	9072	R.STEYGEGYACDTDLRGWYR.F	1	3	2300.38	-1.32767	0.527	3.711	male2-3
IPI00013945	9262	R.STEYGEGYACDTDLRGWYR.F	1	3	2300.38	-0.90085	0.489	3.54	male2-3
IPI00013945	9272	R.STEYGEGYACDTDLRGWYR.F	1	3	2300.38	-0.16733	0.526	3.687	male2-3
IPI00013945	9358	R.STEYGEGYACDTDLRGWYR.F	1	2	2300.38	0.53511	0.553	3.103	male2-3
IPI00013945	9423	R.STEYGEGYACDTDLRGWYR.F	1	3	2300.38	-0.0289	0.592	3.358	male2-3
IPI00013945	9433	R.STEYGEGYACDTDLRGWYR.F	1	3	2300.38	-0.47495	0.646	3.549	male2-3
IPI00013945	9600	R.STEYGEGYACDTDLRGWYR.F	1	2	2300.38	-0.99199	0.483	3.308	male2-3
IPI00013945	9615	R.STEYGEGYACDTDLRGWYR.F	1	3	2300.38	-0.7172	0.543	3.341	male2-3
IPI00013945	14447	R.STEYGEGYACDTDLRGWYR.F	1	2	2300.38	-0.35893	0.43	2.851	male2-3
IPI00013945	15293	R.STEYGEGYACDTDLRGWYR.F	1	2	2300.38	-0.35991	0.435	2.86	male2-3
IPI00013945	16104	R.STEYGEGYACDTDLRGWYR.F	1	2	2300.38	-1.24394	0.428	2.887	male2-3
IPI00013945	16212	R.STEYGEGYACDTDLRGWYR.F	1	3	2300.38	-0.60569	0.667	3.71	male2-3
IPI00013945	16402	R.STEYGEGYACDTDLRGWYR.F	1	3	2300.38	-0.09262	0.513	3.561	male2-3
IPI00013945	17248	R.STEYGEGYACDTDLRGWYR.F	1	2	2300.38	0.30708	0.504	2.976	male2-3
IPI00013945	17420	R.STEYGEGYACDTDLRGWYR.F	1	2	2300.38	-0.5645	0.465	2.81	male2-3
IPI00013945	17874	R.STEYGEGYACDTDLRGWYR.F	1	3	2300.38	-0.61814	0.492	3.355	male2-3
IPI00013945	18208	R.STEYGEGYACDTDLRGWYR.F	1	2	2300.38	1.03218	0.533	2.92	male2-3
IPI00013945	18402	R.STEYGEGYACDTDLRGWYR.F	1	2	2300.38	-0.68462	0.437	2.803	male2-3
IPI00013945	18424	R.STEYGEGYACDTDLRGWYR.F	1	2	2300.38	0.74068	0.402	2.981	male2-3
IPI00013945	18612	R.STEYGEGYACDTDLRGWYR.F	1	2	2300.38	-0.9688	0.453	3.139	male2-3
IPI00013945	18823	R.STEYGEGYACDTDLRGWYR.F	1	2	2300.38	0.3542	0.459	3.173	male2-3
IPI00013945	19030	R.STEYGEGYACDTDLRGWYR.F	1	2	2300.38	-0.23979	0.51	3.255	male2-3
IPI00013945	19063	R.STEYGEGYACDTDLRGWYR.F	1	2	2300.38	0.82026	0.403	2.804	male2-3
IPI00013945	19478	R.STEYGEGYACDTDLRGWYR.F	1	3	2300.38	-0.2023	0.532	3.475	male2-3
IPI00013945	19769	R.STEYGEGYACDTDLRGWYR.F	1	2	2300.38	0.54268	0.467	3.132	male2-3
IPI00013945	19942	R.STEYGEGYACDTDLRGWYR.F	1	3	2300.38	-0.06589	0.472	3.854	male2-3
IPI00013945	20133	R.STEYGEGYACDTDLRGWYR.F	1	3	2300.38	-0.04392	0.48	3.437	male2-3
IPI00013945	20314	R.STEYGEGYACDTDLRGWYR.F	1	3	2300.38	-0.95066	0.559	3.563	male2-3
IPI00013945	8793	R.STEYGEGYACDTDLRGWYR.F	1	2	2300.38	0.4189	0.429	3.308	male2-4
IPI00013945	8802	R.STEYGEGYACDTDLRGWYR.F	1	3	2300.38	-1.1594	0.632	3.868	male2-4
IPI00013945	8814	R.STEYGEGYACDTDLRGWYR.F	1	3	2300.38	1.08126	0.628	3.35	male2-4
IPI00013945	8824	R.STEYGEGYACDTDLRGWYR.F	1	2	2300.38	0.80977	0.442	3.43	male2-4
IPI00013945	8982	R.STEYGEGYACDTDLRGWYR.F	1	3	2300.38	-1.39103	0.473	3.492	male2-4
IPI00013945	8983	R.STEYGEGYACDTDLRGWYR.F	1	2	2300.38	0.12178	0.482	3.485	male2-4
IPI00013945	8992	R.STEYGEGYACDTDLRGWYR.F	1	3	2300.38	-1.39908	0.503	4.086	male2-4
IPI00013945	8993	R.STEYGEGYACDTDLRGWYR.F	1	2	2300.38	-0.70122	0.502	3.341	male2-4
IPI00013945	9002	R.STEYGEGYACDTDLRGWYR.F	1	2	2300.38	-0.12212	0.453	3.046	male2-4
IPI00013945	9003	R.STEYGEGYACDTDLRGWYR.F	1	3	2300.38	0.78958	0.596	3.473	male2-4
IPI00013945	9013	R.STEYGEGYACDTDLRGWYR.F	1	2	2300.38	0.95283	0.518	3.243	male2-4
IPI00013945	9022	R.STEYGEGYACDTDLRGWYR.F	1	2	2300.38	1.07124	0.564	3.307	male2-4
IPI00013945	9188	R.STEYGEGYACDTDLRGWYR.F	1	2	2300.38	-0.06719	0.519	3.172	male2-4
IPI00013945	9192	R.STEYGEGYACDTDLRGWYR.F	1	3	2300.38	-1.13706	0.536	3.962	male2-4
IPI00013945	9197	R.STEYGEGYACDTDLRGWYR.F	1	2	2300.38	-0.27519	0.558	3.781	male2-4
IPI00013945	9273	R.STEYGEGYACDTDLRGWYR.F	1	3	2300.38	0.64364	0.63	3.544	male2-4
IPI00013945	9352	R.STEYGEGYACDTDLRGWYR.F	1	3	2300.38	-1.01969	0.543	3.405	male2-4
IPI00013945	9390	R.STEYGEGYACDTDLRGWYR.F	1	2	2300.38	-0.03252	0.443	3.126	male2-4
IPI00013945	14029	R.STEYGEGYACDTDLRGWYR.F	1	2	2300.38	-0.47612	0.534	2.92	male2-4
IPI00013945	15027	R.STEYGEGYACDTDLRGWYR.F	1	2	2300.38	-0.19097	0.466	3.17	male2-4
IPI00013945	15240	R.STEYGEGYACDTDLRGWYR.F	1	2	2300.38	-0.51665	0.487	3.145	male2-4
IPI00013945	15394	R.STEYGEGYACDTDLRGWYR.F	1	2	2300.38	0.94331	0.52	3.106	male2-4
IPI00013945	15484	R.STEYGEGYACDTDLRGWYR.F	1	3	2300.38	-1.31211	0.575	3.508	male2-4
IPI00013945	15578	R.STEYGEGYACDTDLRGWYR.F	1	2	2300.38	0.20503	0.493	3.112	male2-4
IPI00013945	15732	R.STEYGEGYACDTDLRGWYR.F	1	3	2300.38	-0.38065	0.554	3.404	male2-4
IPI00013945	15962	R.STEYGEGYACDTDLRGWYR.F	1	2	2300.38	-0.42485	0.489	2.995	male2-4
IPI00013945	16517	R.STEYGEGYACDTDLRGWYR.F	1	2	2300.38	-0.12676	0.464	2.864	male2-4
IPI00013945	16637	R.STEYGEGYACDTDLRGWYR.F	1	2	2300.38	-0.49541	0.348	3.051	male2-4
IPI00013945	16669	R.STEYGEGYACDTDLRGWYR.F	1	2	2300.38	0.77046	0.491	2.881	male2-4
IPI00013945	16860	R.STEYGEGYACDTDLRGWYR.F	1	2	2300.38	-0.66704	0.452	2.966	male2-4
IPI00013945	17032	R.STEYGEGYACDTDLRGWYR.F	1	3	2300.38	-1.17295	0.593	3.982	male2-4
IPI00013945	17915	R.STEYGEGYACDTDLRGWYR.F	1	3	2300.38	-0.327	0.586	3.376	male2-4
IPI00013945	18112	R.STEYGEGYACDTDLRGWYR.F	1	3	2300.38	0.0046	0.558	3.335	male2-4
IPI00013945	18309	R.STEYGEGYACDTDLRGWYR.F	1	2	2300.38	0.6479	0.444	2.827	male2-4
IPI00013945	18492	R.STEYGEGYACDTDLRGWYR.F	1	2	2300.38	0.39107	0.536	3.28	male2-4
IPI00013945	18542	R.STEYGEGYACDTDLRGWYR.F	1	3	2300.38	-0.49472	0.57	3.617	male2-4
IPI00013945	18732	R.STEYGEGYACDTDLRGWYR.F	1	3	2300.38	-1.24326	0.537	3.612	male2-4
IPI00013945	18940	R.STEYGEGYACDTDLRGWYR.F	1	2	2300.38	0.50654	0.462	2.832	male2-4
IPI00013945	19409	R.STEYGEGYACDTDLRGWYR.F	1	3	2300.38	-0.79685	0.622	3.439	male2-4
IPI00013945	19725	R.STEYGEGYACDTDLRGWYR.F	1	2	2300.38	-0.45561	0.391	2.897	male2-4
IPI00013945	19743	R.STEYGEGYACDTDLRGWYR.F	1	3	2300.38	-0.3704	0.561	3.41	male2-4
IPI00013945	19753	R.STEYGEGYACDTDLRGWYR.F	1	3	2300.38	-0.21732	0.528	3.414	male2-4
IPI00013945	19926	R.STEYGEGYACDTDLRGWYR.F	1	2	2300.38	-0.56182	0.431	3.13	male2-4
IPI00013945	19943	R.STEYGEGYACDTDLRGWYR.F	1	3	2300.38	-0.52915	0.513	3.928	male2-4
IPI00013945	20430	R.STEYGEGYACDTDLRGWYR.F	1	3	2300.38	0.35104	0.471	3.483	male2-4
IPI00013945	20460	R.STEYGEGYACDTDLRGWYR.F	1	3	2300.38	0.152	0.419	3.306	male2-4
IPI00013945	8837	R.STEYGEGYACDTDLRGWYR.F	1	3	2300.38	-0.30411	0.517	3.429	male2-5
IPI00013945	8846	R.STEYGEGYACDTDLRGWYR.F	1	2	2300.38	-0.67607	0.49	3.347	male2-5
IPI00013945	8853	R.STEYGEGYACDTDLRGWYR.F	1	2	2300.38	-0.29009	0.554	3.094	male2-5
IPI00013945	8884	R.STEYGEGYACDTDLRGWYR.F	1	2	2300.38	1.18941	0.548	3.52	male2-5
IPI00013945	8893	R.STEYGEGYACDTDLRGWYR.F	1	2	2300.38	1.227	0.591	3.566	male2-5
IPI00013945	9012	R.STEYGEGYACDTDLRGWYR.F	1	3	2300.38	1.25247	0.584	3.334	male2-5
IPI00013945	9052	R.STEYGEGYACDTDLRGWYR.F	1	2	2300.38	0.17525	0.4	3.14	male2-5
IPI00013945	9063	R.STEYGEGYACDTDLRGWYR.F	1	2	2300.38	0.43843	0.536	3.506	male2-5
IPI00013945	9152	R.STEYGEGYACDTDLRGWYR.F	1	3	2300.38	-0.20469	0.524	3.348	male2-5
IPI00013945	9162	R.STEYGEGYACDTDLRGWYR.F	1	3	2300.38	0.06192	0.445	3.31	male2-5
IPI00013945	9204	R.STEYGEGYACDTDLRGWYR.F	1	2	2300.38	0.60567	0.507	3.541	male2-5
IPI00013945	9215	R.STEYGEGYACDTDLRGWYR.F	1	2	2300.38	0.83076	0.543	3.088	male2-5
IPI00013945	9220	R.STEYGEGYACDTDLRGWYR.F	1	2	2300.38	-0.89116	0.537	3.343	male2-5
IPI00013945	9332	R.STEYGEGYACDTDLRGWYR.F	1	3	2300.38	-0.67929	0.539	3.645	male2-5
IPI00013945	9427	R.STEYGEGYACDTDLRGWYR.F	1	2	2300.38	-0.08403	0.434	2.946	male2-5
IPI00013945	9483	R.STEYGEGYACDTDLRGWYR.F	1	3	2300.38	-0.1536	0.547	3.833	male2-5
IPI00013945	9492	R.STEYGEGYACDTDLRGWYR.F	1	3	2300.38	-0.40537	0.533	3.699	male2-5
IPI00013945	9693	R.STEYGEGYACDTDLRGWYR.F	1	2	2300.38	-0.50542	0.402	2.901	male2-5
IPI00013945	12630	R.STEYGEGYACDTDLRGWYR.F	1	2	2300.38	-0.4229	0.382	3.075	male2-5
IPI00013945	16182	R.STEYGEGYACDTDLRGWYR.F	1	3	2300.38	-0.77231	0.571	3.505	male2-5
IPI00013945	17888	R.STEYGEGYACDTDLRGWYR.F	1	2	2300.38	-0.77446	0.497	3.046	male2-5
IPI00013945	17906	R.STEYGEGYACDTDLRGWYR.F	1	2	2300.38	0.22359	0.482	3.112	male2-5
IPI00013945	18249	R.STEYGEGYACDTDLRGWYR.F	1	2	2300.38	0.79487	0.503	3.134	male2-5
IPI00013945	18427	R.STEYGEGYACDTDLRGWYR.F	1	3	2300.38	-0.17429	0.597	3.487	male2-5
IPI00013945	18430	R.STEYGEGYACDTDLRGWYR.F	1	2	2300.38	-0.59868	0.459	2.807	male2-5
IPI00013945	18602	R.STEYGEGYACDTDLRGWYR.F	1	3	2300.38	-1.02884	0.389	3.505	male2-5
IPI00013945	18613	R.STEYGEGYACDTDLRGWYR.F	1	3	2300.38	-0.32077	0.573	3.753	male2-5
IPI00013945	18654	R.STEYGEGYACDTDLRGWYR.F	1	2	2300.38	0.19673	0.475	3.02	male2-5
IPI00013945	18893	R.STEYGEGYACDTDLRGWYR.F	1	2	2300.38	0.06685	0.488	3.071	male2-5
IPI00013945	18970	R.STEYGEGYACDTDLRGWYR.F	1	2	2300.38	1.32075	0.523	2.878	male2-5
IPI00013945	19002	R.STEYGEGYACDTDLRGWYR.F	1	3	2300.38	-0.45737	0.598	3.749	male2-5
IPI00013945	19068	R.STEYGEGYACDTDLRGWYR.F	1	2	2300.38	1.24116	0.511	2.967	male2-5
IPI00013945	19074	R.STEYGEGYACDTDLRGWYR.F	1	2	2300.38	-0.92876	0.503	3.229	male2-5
IPI00013945	19820	R.STEYGEGYACDTDLRGWYR.F	1	2	2300.38	0.4648	0.519	2.996	male2-5
IPI00013945	19873	R.STEYGEGYACDTDLRGWYR.F	1	3	2300.38	-0.07614	0.614	3.903	male2-5
IPI00013945	19882	R.STEYGEGYACDTDLRGWYR.F	1	3	2300.38	-1.21726	0.451	3.798	male2-5
IPI00013945	20062	R.STEYGEGYACDTDLRGWYR.F	1	3	2300.38	-0.379	0.64	3.612	male2-5
IPI00013945	20072	R.STEYGEGYACDTDLRGWYR.F	1	3	2300.38	0.12344	0.519	3.903	male2-5
IPI00013945	20922	R.STEYGEGYACDTDLRGWYR.F	1	2	2300.38	0.50435	0.491	2.941	male2-5
IPI00013945	8822	R.STEYGEGYACDTDLRGWYR.F	1	3	2300.38	-0.07138	0.512	3.344	male2-6
IPI00013945	8827	R.STEYGEGYACDTDLRGWYR.F	1	2	2300.38	-0.59722	0.543	3.629	male2-6
IPI00013945	8833	R.STEYGEGYACDTDLRGWYR.F	1	2	2300.38	0.0771	0.467	3.377	male2-6
IPI00013945	8834	R.STEYGEGYACDTDLRGWYR.F	1	2	2300.38	-1.19121	0.38	3.246	male2-6
IPI00013945	8873	R.STEYGEGYACDTDLRGWYR.F	1	2	2300.38	1.14082	0.556	3.099	male2-6
IPI00013945	8982	R.STEYGEGYACDTDLRGWYR.F	1	2	2300.38	-0.53569	0.542	3.525	male2-6
IPI00013945	8992	R.STEYGEGYACDTDLRGWYR.F	1	2	2300.38	-0.57207	0.574	3.625	male2-6
IPI00013945	9003	R.STEYGEGYACDTDLRGWYR.F	1	2	2300.38	1.00288	0.52	3.168	male2-6
IPI00013945	9012	R.STEYGEGYACDTDLRGWYR.F	1	2	2300.38	0.47944	0.521	3.202	male2-6
IPI00013945	9042	R.STEYGEGYACDTDLRGWYR.F	1	3	2300.38	-1.22092	0.58	3.526	male2-6
IPI00013945	9183	R.STEYGEGYACDTDLRGWYR.F	1	2	2300.38	-1.24126	0.4	3.26	male2-6
IPI00013945	9233	R.STEYGEGYACDTDLRGWYR.F	1	3	2300.38	-0.42368	0.547	3.786	male2-6
IPI00013945	9244	R.STEYGEGYACDTDLRGWYR.F	1	2	2300.38	0.0229	0.556	3.1	male2-6
IPI00013945	9258	R.STEYGEGYACDTDLRGWYR.F	1	2	2300.38	1.07173	0.515	3.025	male2-6
IPI00013945	9404	R.STEYGEGYACDTDLRGWYR.F	1	3	2300.38	-1.23227	0.51	3.577	male2-6
IPI00013945	9412	R.STEYGEGYACDTDLRGWYR.F	1	3	2300.38	-0.52658	0.447	3.54	male2-6
IPI00013945	9437	R.STEYGEGYACDTDLRGWYR.F	1	2	2300.38	0.00996	0.489	3.135	male2-6
IPI00013945	9457	R.STEYGEGYACDTDLRGWYR.F	1	2	2300.38	-1.02837	0.489	3.318	male2-6
IPI00013945	9495	R.STEYGEGYACDTDLRGWYR.F	1	2	2300.38	0.95137	0.464	3.103	male2-6
IPI00013945	9605	R.STEYGEGYACDTDLRGWYR.F	1	3	2300.38	-1.00156	0.563	3.358	male2-6
IPI00013945	9750	R.STEYGEGYACDTDLRGWYR.F	1	2	2300.38	-1.37602	0.493	3.09	male2-6
IPI00013945	11228	R.STEYGEGYACDTDLRGWYR.F	1	2	2300.38	-0.34087	0.469	2.954	male2-6
IPI00013945	15065	R.STEYGEGYACDTDLRGWYR.F	1	2	2300.38	-0.47295	0.427	3.048	male2-6
IPI00013945	15215	R.STEYGEGYACDTDLRGWYR.F	1	2	2300.38	0.32197	0.478	2.822	male2-6
IPI00013945	15587	R.STEYGEGYACDTDLRGWYR.F	1	2	2300.38	-0.14409	0.465	2.879	male2-6
IPI00013945	15603	R.STEYGEGYACDTDLRGWYR.F	1	2	2300.38	-0.54082	0.431	3.066	male2-6
IPI00013945	15630	R.STEYGEGYACDTDLRGWYR.F	1	2	2300.38	1.3979	0.469	2.84	male2-6
IPI00013945	15834	R.STEYGEGYACDTDLRGWYR.F	1	3	2300.38	-1.14841	0.451	3.312	male2-6
IPI00013945	15933	R.STEYGEGYACDTDLRGWYR.F	1	2	2300.38	-0.62334	0.544	3.05	male2-6
IPI00013945	16506	R.STEYGEGYACDTDLRGWYR.F	1	2	2300.38	0.2209	0.52	2.814	male2-6
IPI00013945	16550	R.STEYGEGYACDTDLRGWYR.F	1	3	2300.38	-0.58866	0.389	3.388	male2-6
IPI00013945	16554	R.STEYGEGYACDTDLRGWYR.F	1	3	2300.38	-1.00449	0.457	3.345	male2-6
IPI00013945	18084	R.STEYGEGYACDTDLRGWYR.F	1	2	2300.38	0.42378	0.428	2.879	male2-6
IPI00013945	18274	R.STEYGEGYACDTDLRGWYR.F	1	2	2300.38	0.67915	0.503	2.994	male2-6
IPI00013945	18523	R.STEYGEGYACDTDLRGWYR.F	1	2	2300.38	0.446	0.347	3.021	male2-6
IPI00013945	18612	R.STEYGEGYACDTDLRGWYR.F	1	3	2300.38	-0.97574	0.58	3.431	male2-6
IPI00013945	18817	R.STEYGEGYACDTDLRGWYR.F	1	3	2300.38	-1.21854	0.477	3.42	male2-6
IPI00013945	18923	R.STEYGEGYACDTDLRGWYR.F	1	2	2300.38	0.32466	0.515	3.205	male2-6
IPI00013945	19002	R.STEYGEGYACDTDLRGWYR.F	1	3	2300.38	-1.15537	0.577	3.408	male2-6
IPI00013945	19435	R.STEYGEGYACDTDLRGWYR.F	1	3	2300.38	-1.21433	0.584	3.326	male2-6
IPI00013945	19756	R.STEYGEGYACDTDLRGWYR.F	1	2	2300.38	0.57564	0.507	3.27	male2-6
IPI00013945	19873	R.STEYGEGYACDTDLRGWYR.F	1	3	2300.38	-1.02866	0.492	3.658	male2-6
IPI00013945	19975	R.STEYGEGYACDTDLRGWYR.F	1	2	2300.38	-0.95024	0.524	3.243	male2-6
IPI00013945	20053	R.STEYGEGYACDTDLRGWYR.F	1	3	2300.38	-0.56943	0.51	3.629	male2-6
IPI00013945	8773	R.STEYGEGYACDTDLRGWYR.F	1	3	2300.38	-0.68552	0.547	3.87	male2-7
IPI00013945	8782	R.STEYGEGYACDTDLRGWYR.F	1	3	2300.38	-0.67234	0.61	3.552	male2-7
IPI00013945	8785	R.STEYGEGYACDTDLRGWYR.F	1	2	2300.38	-0.80278	0.47	2.958	male2-7
IPI00013945	8792	R.STEYGEGYACDTDLRGWYR.F	1	2	2300.38	0.34224	0.499	3.693	male2-7
IPI00013945	8802	R.STEYGEGYACDTDLRGWYR.F	1	2	2300.38	1.04194	0.56	3.485	male2-7
IPI00013945	8962	R.STEYGEGYACDTDLRGWYR.F	1	2	2300.38	-0.65874	0.461	3.344	male2-7
IPI00013945	8972	R.STEYGEGYACDTDLRGWYR.F	1	2	2300.38	-0.96465	0.51	3.527	male2-7
IPI00013945	8983	R.STEYGEGYACDTDLRGWYR.F	1	2	2300.38	0.45381	0.495	3.337	male2-7
IPI00013945	8992	R.STEYGEGYACDTDLRGWYR.F	1	3	2300.38	-1.24509	0.455	3.356	male2-7
IPI00013945	8995	R.STEYGEGYACDTDLRGWYR.F	1	2	2300.38	1.18159	0.622	3.507	male2-7
IPI00013945	9012	R.STEYGEGYACDTDLRGWYR.F	1	3	2300.38	1.02322	0.561	3.48	male2-7
IPI00013945	9154	R.STEYGEGYACDTDLRGWYR.F	1	2	2300.38	0.40816	0.419	3.125	male2-7
IPI00013945	9167	R.STEYGEGYACDTDLRGWYR.F	1	2	2300.38	-0.57671	0.426	2.972	male2-7
IPI00013945	9174	R.STEYGEGYACDTDLRGWYR.F	1	3	2300.38	-0.50315	0.496	3.577	male2-7
IPI00013945	9182	R.STEYGEGYACDTDLRGWYR.F	1	3	2300.38	-0.33451	0.496	3.766	male2-7
IPI00013945	9232	R.STEYGEGYACDTDLRGWYR.F	1	2	2300.38	0.49043	0.454	3.028	male2-7
IPI00013945	9437	R.STEYGEGYACDTDLRGWYR.F	1	2	2300.38	-0.48784	0.455	3.103	male2-7
IPI00013945	15537	R.STEYGEGYACDTDLRGWYR.F	1	2	2300.38	-0.26958	0.479	2.876	male2-7
IPI00013945	16080	R.STEYGEGYACDTDLRGWYR.F	1	2	2300.38	-0.87163	0.354	3.067	male2-7
IPI00013945	16443	R.STEYGEGYACDTDLRGWYR.F	1	2	2300.38	0.43281	0.383	2.929	male2-7
IPI00013945	17754	R.STEYGEGYACDTDLRGWYR.F	1	2	2300.38	-0.34453	0.302	2.912	male2-7
IPI00013945	18104	R.STEYGEGYACDTDLRGWYR.F	1	2	2300.38	-1.07817	0.437	2.824	male2-7
IPI00013945	18156	R.STEYGEGYACDTDLRGWYR.F	1	2	2300.38	-0.80376	0.412	2.968	male2-7
IPI00013945	18196	R.STEYGEGYACDTDLRGWYR.F	1	2	2300.38	1.11592	0.409	2.806	male2-7
IPI00013945	18589	R.STEYGEGYACDTDLRGWYR.F	1	2	2300.38	-0.06743	0.516	2.995	male2-7
IPI00013945	18764	R.STEYGEGYACDTDLRGWYR.F	1	2	2300.38	-0.61675	0.357	2.955	male2-7
IPI00013945	18894	R.STEYGEGYACDTDLRGWYR.F	1	2	2300.38	0.9648	0.513	3.128	male2-7
IPI00013945	18933	R.STEYGEGYACDTDLRGWYR.F	1	3	2300.38	0.3439	0.646	3.609	male2-7
IPI00013945	19416	R.STEYGEGYACDTDLRGWYR.F	1	3	2300.38	-0.42771	0.56	3.591	male2-7
IPI00013945	19724	R.STEYGEGYACDTDLRGWYR.F	1	2	2300.38	0.33247	0.491	2.954	male2-7
IPI00013945	19773	R.STEYGEGYACDTDLRGWYR.F	1	3	2300.38	-0.56266	0.56	3.643	male2-7
IPI00013945	19782	R.STEYGEGYACDTDLRGWYR.F	1	3	2300.38	-0.0311	0.664	3.491	male2-7
IPI00013945	19962	R.STEYGEGYACDTDLRGWYR.F	1	3	2300.38	-0.85947	0.585	3.68	male2-7
IPI00013945	20152	R.STEYGEGYACDTDLRGWYR.F	1	2	2300.38	0.21333	0.395	2.866	male2-7
IPI00013945	20166	R.STEYGEGYACDTDLRGWYR.F	1	2	2300.38	0.92915	0.571	2.977	male2-7
IPI00013945	8736	R.STEYGEGYACDTDLRGWYR.F	1	2	2300.38	-0.60942	0.507	3.153	male2-8
IPI00013945	8752	R.STEYGEGYACDTDLRGWYR.F	1	3	2300.38	0.6365	0.553	3.483	male2-8
IPI00013945	8753	R.STEYGEGYACDTDLRGWYR.F	1	2	2300.38	0.38032	0.493	3.169	male2-8
IPI00013945	8755	R.STEYGEGYACDTDLRGWYR.F	1	2	2300.38	-1.18852	0.435	3.351	male2-8
IPI00013945	8932	R.STEYGEGYACDTDLRGWYR.F	1	3	2300.38	-1.37839	0.456	4.06	male2-8
IPI00013945	9054	R.STEYGEGYACDTDLRGWYR.F	1	2	2300.38	0.15571	0.588	3.718	male2-8
IPI00013945	9063	R.STEYGEGYACDTDLRGWYR.F	1	2	2300.38	0.69087	0.495	3.14	male2-8
IPI00013945	9124	R.STEYGEGYACDTDLRGWYR.F	1	3	2300.38	-0.74997	0.583	3.692	male2-8
IPI00013945	9239	R.STEYGEGYACDTDLRGWYR.F	1	2	2300.38	-0.77031	0.568	3.434	male2-8
IPI00013945	9246	R.STEYGEGYACDTDLRGWYR.F	1	2	2300.38	-0.64824	0.432	3.286	male2-8
IPI00013945	9283	R.STEYGEGYACDTDLRGWYR.F	1	3	2300.38	-0.71994	0.551	4.085	male2-8
IPI00013945	9384	R.STEYGEGYACDTDLRGWYR.F	1	3	2300.38	0.24118	0.598	3.344	male2-8
IPI00013945	9829	R.STEYGEGYACDTDLRGWYR.F	1	2	2300.38	-0.21001	0.447	2.943	male2-8
IPI00013945	14815	R.STEYGEGYACDTDLRGWYR.F	1	2	2300.38	-1.13872	0.454	2.907	male2-8
IPI00013945	15250	R.STEYGEGYACDTDLRGWYR.F	1	2	2300.38	0.14058	0.548	3.373	male2-8
IPI00013945	15662	R.STEYGEGYACDTDLRGWYR.F	1	3	2300.38	-1.16892	0.556	3.388	male2-8
IPI00013945	15964	R.STEYGEGYACDTDLRGWYR.F	1	2	2300.38	-0.72734	0.315	3	male2-8
IPI00013945	16635	R.STEYGEGYACDTDLRGWYR.F	1	2	2300.38	-0.63335	0.447	3.085	male2-8
IPI00013945	16763	R.STEYGEGYACDTDLRGWYR.F	1	3	2300.38	-0.4039	0.589	3.365	male2-8
IPI00013945	18108	R.STEYGEGYACDTDLRGWYR.F	1	2	2300.38	-0.71099	0.427	3.198	male2-8
IPI00013945	18546	R.STEYGEGYACDTDLRGWYR.F	1	2	2300.38	0.25288	0.519	2.947	male2-8
IPI00013945	18747	R.STEYGEGYACDTDLRGWYR.F	1	2	2300.38	-0.05205	0.467	2.939	male2-8
IPI00013945	18924	R.STEYGEGYACDTDLRGWYR.F	1	2	2300.38	-1.0562	0.39	3.009	male2-8
IPI00013945	18942	R.STEYGEGYACDTDLRGWYR.F	1	3	2300.38	-0.91294	0.577	3.757	male2-8
IPI00013945	18952	R.STEYGEGYACDTDLRGWYR.F	1	3	2300.38	-0.74375	0.556	3.711	male2-8
IPI00013945	19347	R.STEYGEGYACDTDLRGWYR.F	1	3	2300.38	-0.79355	0.57	3.494	male2-8
IPI00013945	19365	R.STEYGEGYACDTDLRGWYR.F	1	3	2300.38	-0.78788	0.508	3.477	male2-8
IPI00013945	19609	R.STEYGEGYACDTDLRGWYR.F	1	2	2300.38	-0.49858	0.494	3.247	male2-8
IPI00013945	19627	R.STEYGEGYACDTDLRGWYR.F	1	2	2300.38	-0.73857	0.504	2.994	male2-8
IPI00013945	19635	R.STEYGEGYACDTDLRGWYR.F	1	3	2300.38	-0.23453	0.566	3.344	male2-8
IPI00013945	19872	R.STEYGEGYACDTDLRGWYR.F	1	3	2300.38	-0.03019	0.578	3.399	male2-8
IPI00013945	19882	R.STEYGEGYACDTDLRGWYR.F	1	3	2300.38	-1.0466	0.559	3.332	male2-8
IPI00013945	20019	R.STEYGEGYACDTDLRGWYR.F	1	3	2300.38	0.6777	0.592	3.438	male2-8
IPI00013945	20399	R.STEYGEGYACDTDLRGWYR.F	1	2	2300.38	-1.28105	0.353	3.013	male2-8
IPI00013945	8684	R.STEYGEGYACDTDLRGWYR.F	1	3	2300.38	-0.66043	0.506	3.697	male2-9
IPI00013945	8694	R.STEYGEGYACDTDLRGWYR.F	1	2	2300.38	0.34077	0.564	3.262	male2-9
IPI00013945	8702	R.STEYGEGYACDTDLRGWYR.F	1	2	2300.38	0.13032	0.45	3.059	male2-9
IPI00013945	8707	R.STEYGEGYACDTDLRGWYR.F	1	2	2300.38	-1.32768	0.481	3.499	male2-9
IPI00013945	8813	R.STEYGEGYACDTDLRGWYR.F	1	2	2300.38	1.2209	0.559	3.313	male2-9
IPI00013945	8872	R.STEYGEGYACDTDLRGWYR.F	1	2	2300.38	-0.981	0.537	3.249	male2-9
IPI00013945	8882	R.STEYGEGYACDTDLRGWYR.F	1	2	2300.38	0.45161	0.548	3.135	male2-9
IPI00013945	8892	R.STEYGEGYACDTDLRGWYR.F	1	2	2300.38	0.37593	0.507	2.954	male2-9
IPI00013945	8953	R.STEYGEGYACDTDLRGWYR.F	1	3	2300.38	-1.19602	0.518	3.519	male2-9
IPI00013945	9058	R.STEYGEGYACDTDLRGWYR.F	1	2	2300.38	-0.70268	0.525	3.227	male2-9
IPI00013945	9100	R.STEYGEGYACDTDLRGWYR.F	1	2	2300.38	-1.24028	0.398	2.964	male2-9
IPI00013945	9117	R.STEYGEGYACDTDLRGWYR.F	1	2	2300.38	-0.08794	0.503	3.249	male2-9
IPI00013945	9145	R.STEYGEGYACDTDLRGWYR.F	1	3	2300.38	0.46933	0.623	3.416	male2-9
IPI00013945	9153	R.STEYGEGYACDTDLRGWYR.F	1	3	2300.38	-0.39841	0.523	3.481	male2-9
IPI00013945	9322	R.STEYGEGYACDTDLRGWYR.F	1	3	2300.38	-1.33957	0.476	3.903	male2-9
IPI00013945	9327	R.STEYGEGYACDTDLRGWYR.F	1	2	2300.38	0.51948	0.559	2.978	male2-9
IPI00013945	9334	R.STEYGEGYACDTDLRGWYR.F	1	2	2300.38	-1.21489	0.488	3.246	male2-9
IPI00013945	9368	R.STEYGEGYACDTDLRGWYR.F	1	2	2300.38	0.38374	0.497	2.991	male2-9
IPI00013945	9809	R.STEYGEGYACDTDLRGWYR.F	1	2	2300.38	0.46235	0.512	2.973	male2-9
IPI00013945	16170	R.STEYGEGYACDTDLRGWYR.F	1	3	2300.38	-0.75785	0.576	3.47	male2-9
IPI00013945	16362	R.STEYGEGYACDTDLRGWYR.F	1	3	2300.38	-1.27256	0.469	3.537	male2-9
IPI00013945	17954	R.STEYGEGYACDTDLRGWYR.F	1	2	2300.38	-1.01689	0.498	2.993	male2-9
IPI00013945	17976	R.STEYGEGYACDTDLRGWYR.F	1	2	2300.38	0.47944	0.353	2.834	male2-9
IPI00013945	18102	R.STEYGEGYACDTDLRGWYR.F	1	3	2300.38	0.1119	0.564	3.301	male2-9
IPI00013945	18106	R.STEYGEGYACDTDLRGWYR.F	1	2	2300.38	-0.45757	0.432	3.244	male2-9
IPI00013945	18293	R.STEYGEGYACDTDLRGWYR.F	1	2	2300.38	-0.36772	0.446	3.036	male2-9
IPI00013945	18312	R.STEYGEGYACDTDLRGWYR.F	1	3	2300.38	-0.68204	0.561	3.558	male2-9
IPI00013945	18337	R.STEYGEGYACDTDLRGWYR.F	1	2	2300.38	0.94942	0.539	3.145	male2-9
IPI00013945	18446	R.STEYGEGYACDTDLRGWYR.F	1	2	2300.38	0.96797	0.538	2.971	male2-9
IPI00013945	18865	R.STEYGEGYACDTDLRGWYR.F	1	2	2300.38	-0.66265	0.488	3.121	male2-9
IPI00013945	18872	R.STEYGEGYACDTDLRGWYR.F	1	2	2300.38	0.16743	0.499	3.283	male2-9
IPI00013945	18892	R.STEYGEGYACDTDLRGWYR.F	1	3	2300.38	-1.01987	0.44	3.511	male2-9
IPI00013945	19608	R.STEYGEGYACDTDLRGWYR.F	1	2	2300.38	0.16353	0.496	3.112	male2-9
IPI00013945	19617	R.STEYGEGYACDTDLRGWYR.F	1	2	2300.38	0.46431	0.583	2.922	male2-9
IPI00013945	19683	R.STEYGEGYACDTDLRGWYR.F	1	3	2300.38	-0.40482	0.545	3.715	male2-9
IPI00013945	19993	R.STEYGEGYACDTDLRGWYR.F	1	3	2300.38	0.60464	0.624	3.388	male2-9
IPI00013945	20075	R.STEYGEGYACDTDLRGWYR.F	1	2	2300.38	-0.68706	0.483	2.998	male2-9
IPI00013945	20574	R.STEYGEGYACDTDLRGWYR.F	1	3	2300.38	-0.26767	0.496	3.358	male2-9
IPI00013945	20575	R.STEYGEGYACDTDLRGWYR.F	1	2	2300.38	-0.39043	0.465	3.049	male2-9
IPI00013945	5447	R.STEYGEGYACDTDLR.G	1	2	1737.75	-0.91631	0.591	4.897	male2-1
IPI00013945	5453	R.STEYGEGYACDTDLR.G	1	2	1737.75	0.102	0.607	5.07	male2-1
IPI00013945	5464	R.STEYGEGYACDTDLR.G	1	2	1737.75	1.01973	0.615	4.617	male2-1
IPI00013945	5466	R.STEYGEGYACDTDLR.G	1	2	1737.75	-0.46636	0.579	5.034	male2-1
IPI00013945	5979	R.STEYGEGYACDTDLR.G	1	2	1737.75	-1.35454	0.492	3.345	male2-1
IPI00013945	5363	R.STEYGEGYACDTDLR.G	1	2	1737.75	-0.22527	0.622	5.075	male2-10
IPI00013945	5373	R.STEYGEGYACDTDLR.G	1	2	1737.75	0.41463	0.574	5.053	male2-10
IPI00013945	5374	R.STEYGEGYACDTDLR.G	1	2	1737.75	-1.06352	0.61	4.982	male2-10
IPI00013945	5512	R.STEYGEGYACDTDLR.G	1	2	1737.75	0.51472	0.594	4.742	male2-10
IPI00013945	5513	R.STEYGEGYACDTDLR.G	1	2	1737.75	-0.72063	0.611	5.334	male2-10
IPI00013945	5514	R.STEYGEGYACDTDLR.G	1	1	1737.75	-0.98499	0.433	1.803	male2-10
IPI00013945	5535	R.STEYGEGYACDTDLR.G	1	2	1737.75	0.53743	0.581	4.925	male2-10
IPI00013945	5542	R.STEYGEGYACDTDLR.G	1	2	1737.75	0.37092	0.622	5	male2-10
IPI00013945	5409	R.STEYGEGYACDTDLR.G	1	2	1737.75	-1.21416	0.595	5.266	male2-11
IPI00013945	5412	R.STEYGEGYACDTDLR.G	1	2	1737.75	-1.22222	0.611	5.394	male2-11
IPI00013945	5423	R.STEYGEGYACDTDLR.G	1	2	1737.75	0.46773	0.619	5.38	male2-11
IPI00013945	5432	R.STEYGEGYACDTDLR.G	1	2	1737.75	-0.10735	0.61	5.02	male2-11
IPI00013945	5455	R.STEYGEGYACDTDLR.G	1	1	1737.75	0.66345	0.571	2.118	male2-11
IPI00013945	5522	R.STEYGEGYACDTDLR.G	1	2	1737.75	0.89619	0.609	4.697	male2-11
IPI00013945	5738	R.STEYGEGYACDTDLR.G	1	2	1737.75	0.02022	0.462	2.953	male2-11
IPI00013945	5412	R.STEYGEGYACDTDLR.G	1	2	1737.75	-0.06597	0.615	5.206	male2-12
IPI00013945	5422	R.STEYGEGYACDTDLR.G	1	2	1737.75	0.39094	0.57	5.306	male2-12
IPI00013945	5423	R.STEYGEGYACDTDLR.G	1	2	1737.75	-1.02312	0.571	5.255	male2-12
IPI00013945	5487	R.STEYGEGYACDTDLR.G	1	1	1737.75	0.88879	0.507	2.388	male2-12
IPI00013945	5547	R.STEYGEGYACDTDLR.G	1	2	1737.75	0.04255	0.583	5.074	male2-2
IPI00013945	5552	R.STEYGEGYACDTDLR.G	1	2	1737.75	0.50374	0.617	5.205	male2-2
IPI00013945	5553	R.STEYGEGYACDTDLR.G	1	2	1737.75	-0.7387	0.596	5.357	male2-2
IPI00013945	5813	R.STEYGEGYACDTDLR.G	1	2	1737.75	-0.23369	0.57	4.224	male2-2
IPI00013945	5828	R.STEYGEGYACDTDLR.G	1	2	1737.75	-0.05486	0.526	3.97	male2-2
IPI00013945	5516	R.STEYGEGYACDTDLR.G	1	2	1737.75	-1.0114	0.6	5.147	male2-3
IPI00013945	5522	R.STEYGEGYACDTDLR.G	1	2	1737.75	-0.01055	0.593	5.087	male2-3
IPI00013945	5533	R.STEYGEGYACDTDLR.G	1	2	1737.75	-0.14946	0.62	5.278	male2-3
IPI00013945	5567	R.STEYGEGYACDTDLR.G	1	1	1737.75	0.27405	0.582	2.49	male2-3
IPI00013945	5623	R.STEYGEGYACDTDLR.G	1	2	1737.75	0.97407	0.593	4.668	male2-3
IPI00013945	5775	R.STEYGEGYACDTDLR.G	1	2	1737.75	0.22285	0.572	4.033	male2-3
IPI00013945	5784	R.STEYGEGYACDTDLR.G	1	2	1737.75	-0.35723	0.533	3.983	male2-3
IPI00013945	5493	R.STEYGEGYACDTDLR.G	1	2	1737.75	-0.00371	0.585	5.232	male2-4
IPI00013945	5502	R.STEYGEGYACDTDLR.G	1	2	1737.75	0.05513	0.612	4.754	male2-4
IPI00013945	5662	R.STEYGEGYACDTDLR.G	1	2	1737.75	-0.13786	0.605	5.23	male2-4
IPI00013945	5673	R.STEYGEGYACDTDLR.G	1	2	1737.75	0.01021	0.566	5.118	male2-4
IPI00013945	5682	R.STEYGEGYACDTDLR.G	1	2	1737.75	-0.0374	0.598	5.215	male2-4
IPI00013945	5836	R.STEYGEGYACDTDLR.G	1	2	1737.75	-1.14043	0.537	3.744	male2-4
IPI00013945	5513	R.STEYGEGYACDTDLR.G	1	2	1737.75	0.69575	0.594	3.968	male2-5
IPI00013945	5522	R.STEYGEGYACDTDLR.G	1	2	1737.75	-1.1314	0.57	5.301	male2-5
IPI00013945	5532	R.STEYGEGYACDTDLR.G	1	2	1737.75	0.61018	0.606	4.919	male2-5
IPI00013945	5542	R.STEYGEGYACDTDLR.G	1	2	1737.75	0.34175	0.575	5.048	male2-5
IPI00013945	5580	R.STEYGEGYACDTDLR.G	1	1	1737.75	0.89319	0.499	2	male2-5
IPI00013945	5693	R.STEYGEGYACDTDLR.G	1	2	1737.75	-0.15007	0.622	5.253	male2-5
IPI00013945	5704	R.STEYGEGYACDTDLR.G	1	2	1737.75	0.64705	0.605	4.217	male2-5
IPI00013945	5705	R.STEYGEGYACDTDLR.G	1	2	1737.75	-1.12285	0.571	5.122	male2-5
IPI00013945	5725	R.STEYGEGYACDTDLR.G	1	2	1737.75	0.50838	0.562	3.947	male2-5
IPI00013945	5745	R.STEYGEGYACDTDLR.G	1	2	1737.75	0.70015	0.436	3.255	male2-5
IPI00013945	5972	R.STEYGEGYACDTDLR.G	1	2	1737.75	-0.91155	0.422	2.815	male2-5
IPI00013945	5512	R.STEYGEGYACDTDLR.G	1	2	1737.75	0.73408	0.6	4.78	male2-6
IPI00013945	5522	R.STEYGEGYACDTDLR.G	1	2	1737.75	0.49617	0.571	5.178	male2-6
IPI00013945	5523	R.STEYGEGYACDTDLR.G	1	2	1737.75	-1.13823	0.61	5.148	male2-6
IPI00013945	5532	R.STEYGEGYACDTDLR.G	1	2	1737.75	0.42756	0.594	4.996	male2-6
IPI00013945	5542	R.STEYGEGYACDTDLR.G	1	2	1737.75	-0.06926	0.582	5.196	male2-6
IPI00013945	5555	R.STEYGEGYACDTDLR.G	1	2	1737.75	1.12861	0.616	4.392	male2-6
IPI00013945	5633	R.STEYGEGYACDTDLR.G	1	2	1737.75	1.09907	0.629	4.906	male2-6
IPI00013945	5794	R.STEYGEGYACDTDLR.G	1	2	1737.75	0.23909	0.523	3.143	male2-6
IPI00013945	5512	R.STEYGEGYACDTDLR.G	1	2	1737.75	-1.34429	0.556	5.247	male2-7
IPI00013945	5522	R.STEYGEGYACDTDLR.G	1	2	1737.75	0.63496	0.576	5.147	male2-7
IPI00013945	5523	R.STEYGEGYACDTDLR.G	1	2	1737.75	-1.02129	0.589	5.299	male2-7
IPI00013945	5532	R.STEYGEGYACDTDLR.G	1	2	1737.75	-0.01641	0.629	5.183	male2-7
IPI00013945	5714	R.STEYGEGYACDTDLR.G	1	2	1737.75	-0.11138	0.631	4.479	male2-7
IPI00013945	5728	R.STEYGEGYACDTDLR.G	1	2	1737.75	0.36922	0.64	4.223	male2-7
IPI00013945	5510	R.STEYGEGYACDTDLR.G	1	2	1737.75	0.44856	0.563	5.002	male2-8
IPI00013945	5512	R.STEYGEGYACDTDLR.G	1	2	1737.75	-0.16362	0.596	5.152	male2-8
IPI00013945	5662	R.STEYGEGYACDTDLR.G	1	2	1737.75	-0.9633	0.574	5.326	male2-8
IPI00013945	5673	R.STEYGEGYACDTDLR.G	1	2	1737.75	-1.32292	0.595	5.34	male2-8
IPI00013945	5682	R.STEYGEGYACDTDLR.G	1	2	1737.75	-0.24626	0.602	5.126	male2-8
IPI00013945	5697	R.STEYGEGYACDTDLR.G	1	2	1737.75	0.84016	0.566	3.131	male2-8
IPI00013945	5706	R.STEYGEGYACDTDLR.G	1	2	1737.75	-0.16191	0.617	4.943	male2-8
IPI00013945	5956	R.STEYGEGYACDTDLR.G	1	2	1737.75	-1.02349	0.518	3.74	male2-8
IPI00013945	5447	R.STEYGEGYACDTDLR.G	1	2	1737.75	-1.08977	0.598	5.236	male2-9
IPI00013945	5453	R.STEYGEGYACDTDLR.G	1	2	1737.75	-0.08525	0.617	5.585	male2-9
IPI00013945	5462	R.STEYGEGYACDTDLR.G	1	2	1737.75	-1.26055	0.617	5.19	male2-9
IPI00013945	5473	R.STEYGEGYACDTDLR.G	1	2	1737.75	0.39949	0.581	5.21	male2-9
IPI00013945	5482	R.STEYGEGYACDTDLR.G	1	2	1737.75	0.58296	0.582	5.043	male2-9
IPI00013945	5643	R.STEYGEGYACDTDLR.G	1	2	1737.75	-0.01372	0.597	4.968	male2-9
IPI00013945	5655	R.STEYGEGYACDTDLR.G	1	2	1737.75	-1.26384	0.588	5.115	male2-9
IPI00013945	5679	R.STEYGEGYACDTDLR.G	1	2	1737.75	0.4311	0.517	3.117	male2-9
IPI00013945	13642	K.SLGFDKVFMYLSDSR.C	1	2	1766.01	-0.81572	0.482	5.136	male2-1
IPI00013945	13662	K.SLGFDKVFMYLSDSR.C	1	2	1766.01	0.43867	0.485	4.911	male2-1
IPI00013945	13663	K.SLGFDKVFMYLSDSR.C	1	3	1766.01	-1.00809	0.362	3.392	male2-1
IPI00013945	13692	K.SLGFDKVFMYLSDSR.C	1	2	1766.01	0.90474	0.577	5.112	male2-1
IPI00013945	13715	K.SLGFDKVFMYLSDSR.C	1	1	1766.01	-0.89673	0.487	3.163	male2-1
IPI00013945	13795	K.SLGFDKVFMYLSDSR.C	1	1	1766.01	-1.08411	0.436	3.201	male2-1
IPI00013945	13883	K.SLGFDKVFMYLSDSR.C	1	2	1766.01	0.0793	0.541	4.88	male2-1
IPI00013945	13894	K.SLGFDKVFMYLSDSR.C	1	2	1766.01	-0.16081	0.494	4.749	male2-1
IPI00013945	15280	K.SLGFDKVFMYLSDSR.C	1	2	1766.01	-0.97527	0.448	3.884	male2-1
IPI00013945	16380	K.SLGFDKVFMYLSDSR.C	1	2	1766.01	-0.68865	0.343	2.976	male2-1
IPI00013945	21453	K.SLGFDKVFMYLSDSR.C	1	2	1766.01	-0.64433	0.483	4.089	male2-1
IPI00013945	13632	K.SLGFDKVFMYLSDSR.C	1	3	1766.01	-1.1359	0.442	3.587	male2-10
IPI00013945	13633	K.SLGFDKVFMYLSDSR.C	1	2	1766.01	0.44514	0.503	5.118	male2-10
IPI00013945	13634	K.SLGFDKVFMYLSDSR.C	1	2	1766.01	-0.75994	0.502	5.063	male2-10
IPI00013945	13642	K.SLGFDKVFMYLSDSR.C	1	3	1766.01	-1.34775	0.467	3.673	male2-10
IPI00013945	13652	K.SLGFDKVFMYLSDSR.C	1	2	1766.01	0.4145	0.518	5.103	male2-10
IPI00013945	13662	K.SLGFDKVFMYLSDSR.C	1	2	1766.01	0.41304	0.509	5.109	male2-10
IPI00013945	13852	K.SLGFDKVFMYLSDSR.C	1	3	1766.01	-1.35361	0.45	3.659	male2-10
IPI00013945	13975	K.SLGFDKVFMYLSDSR.C	1	2	1766.01	-0.15898	0.56	4.647	male2-10
IPI00013945	13987	K.SLGFDKVFMYLSDSR.C	1	2	1766.01	0.08723	0.586	4.368	male2-10
IPI00013945	14767	K.SLGFDKVFMYLSDSR.C	1	2	1766.01	-0.82988	0.521	3.55	male2-10
IPI00013945	14775	K.SLGFDKVFMYLSDSR.C	1	2	1766.01	-0.57378	0.495	3.208	male2-10
IPI00013945	16466	K.SLGFDKVFMYLSDSR.C	1	2	1766.01	-0.82549	0.548	3.726	male2-10
IPI00013945	13623	K.SLGFDKVFMYLSDSR.C	1	2	1766.01	-0.08245	0.537	4.914	male2-11
IPI00013945	13632	K.SLGFDKVFMYLSDSR.C	1	2	1766.01	-0.16777	0.545	5.35	male2-11
IPI00013945	13642	K.SLGFDKVFMYLSDSR.C	1	3	1766.01	-1.29886	0.428	3.646	male2-11
IPI00013945	13663	K.SLGFDKVFMYLSDSR.C	1	3	1766.01	1.05825	0.52	3.367	male2-11
IPI00013945	13712	K.SLGFDKVFMYLSDSR.C	1	2	1766.01	1.10261	0.581	4.968	male2-11
IPI00013945	13852	K.SLGFDKVFMYLSDSR.C	1	3	1766.01	-1.24997	0.387	3.49	male2-11
IPI00013945	13862	K.SLGFDKVFMYLSDSR.C	1	3	1766.01	-0.97348	0.439	3.461	male2-11
IPI00013945	13944	K.SLGFDKVFMYLSDSR.C	1	2	1766.01	0.13374	0.569	4.506	male2-11
IPI00013945	13963	K.SLGFDKVFMYLSDSR.C	1	2	1766.01	-0.19963	0.54	4.656	male2-11
IPI00013945	15846	K.SLGFDKVFMYLSDSR.C	1	2	1766.01	-0.57988	0.458	3.378	male2-11
IPI00013945	13552	K.SLGFDKVFMYLSDSR.C	1	2	1766.01	-1.04717	0.509	5.133	male2-12
IPI00013945	13553	K.SLGFDKVFMYLSDSR.C	1	3	1766.01	-0.87406	0.446	3.564	male2-12
IPI00013945	13562	K.SLGFDKVFMYLSDSR.C	1	2	1766.01	-0.37041	0.521	5.017	male2-12
IPI00013945	13572	K.SLGFDKVFMYLSDSR.C	1	3	1766.01	0.72024	0.476	3.419	male2-12
IPI00013945	13612	K.SLGFDKVFMYLSDSR.C	1	2	1766.01	1.11873	0.556	4.91	male2-12
IPI00013945	13615	K.SLGFDKVFMYLSDSR.C	1	1	1766.01	-0.13245	0.504	3.172	male2-12
IPI00013945	13623	K.SLGFDKVFMYLSDSR.C	1	2	1766.01	1.26143	0.572	5.001	male2-12
IPI00013945	13772	K.SLGFDKVFMYLSDSR.C	1	3	1766.01	-0.94712	0.46	3.47	male2-12
IPI00013945	13815	K.SLGFDKVFMYLSDSR.C	1	2	1766.01	0.49092	0.551	4.863	male2-12
IPI00013945	13822	K.SLGFDKVFMYLSDSR.C	1	2	1766.01	-0.24455	0.529	5.119	male2-12
IPI00013945	14038	K.SLGFDKVFMYLSDSR.C	1	2	1766.01	-0.46587	0.551	4.024	male2-12
IPI00013945	14584	K.SLGFDKVFMYLSDSR.C	1	2	1766.01	-0.36174	0.477	3.301	male2-12
IPI00013945	15207	K.SLGFDKVFMYLSDSR.C	1	2	1766.01	-1.17119	0.506	3.854	male2-12
IPI00013945	13902	K.SLGFDKVFMYLSDSR.C	1	2	1766.01	-0.84648	0.501	5.198	male2-2
IPI00013945	13905	K.SLGFDKVFMYLSDSR.C	1	3	1766.01	-0.57102	0.419	3.725	male2-2
IPI00013945	13913	K.SLGFDKVFMYLSDSR.C	1	3	1766.01	-1.29978	0.496	3.662	male2-2
IPI00013945	13922	K.SLGFDKVFMYLSDSR.C	1	2	1766.01	0.04072	0.501	5.189	male2-2
IPI00013945	13927	K.SLGFDKVFMYLSDSR.C	1	3	1766.01	1.3536	0.564	3.651	male2-2
IPI00013945	13932	K.SLGFDKVFMYLSDSR.C	1	2	1766.01	0.41292	0.542	5.091	male2-2
IPI00013945	13933	K.SLGFDKVFMYLSDSR.C	1	3	1766.01	0.82882	0.491	3.526	male2-2
IPI00013945	14122	K.SLGFDKVFMYLSDSR.C	1	2	1766.01	-0.09453	0.515	5.011	male2-2
IPI00013945	14132	K.SLGFDKVFMYLSDSR.C	1	3	1766.01	-0.98795	0.515	3.609	male2-2
IPI00013945	14133	K.SLGFDKVFMYLSDSR.C	1	2	1766.01	0.53316	0.554	5.03	male2-2
IPI00013945	14135	K.SLGFDKVFMYLSDSR.C	1	2	1766.01	-0.68413	0.487	5.124	male2-2
IPI00013945	14333	K.SLGFDKVFMYLSDSR.C	1	2	1766.01	-0.08489	0.519	4.141	male2-2
IPI00013945	14363	K.SLGFDKVFMYLSDSR.C	1	2	1766.01	0.45601	0.58	4.058	male2-2
IPI00013945	14375	K.SLGFDKVFMYLSDSR.C	1	2	1766.01	-0.10161	0.531	4.329	male2-2
IPI00013945	14586	K.SLGFDKVFMYLSDSR.C	1	2	1766.01	-0.15544	0.495	3.803	male2-2
IPI00013945	14626	K.SLGFDKVFMYLSDSR.C	1	2	1766.01	0.35994	0.461	3.227	male2-2
IPI00013945	15577	K.SLGFDKVFMYLSDSR.C	1	2	1766.01	-1.22893	0.496	3.469	male2-2
IPI00013945	13862	K.SLGFDKVFMYLSDSR.C	1	2	1766.01	-0.22698	0.532	5.112	male2-3
IPI00013945	13872	K.SLGFDKVFMYLSDSR.C	1	3	1766.01	-1.21775	0.43	3.509	male2-3
IPI00013945	13873	K.SLGFDKVFMYLSDSR.C	1	2	1766.01	0.48714	0.51	4.957	male2-3
IPI00013945	13882	K.SLGFDKVFMYLSDSR.C	1	2	1766.01	0.00581	0.539	5.097	male2-3
IPI00013945	13892	K.SLGFDKVFMYLSDSR.C	1	3	1766.01	0.34451	0.408	3.441	male2-3
IPI00013945	13902	K.SLGFDKVFMYLSDSR.C	1	3	1766.01	0.57412	0.458	3.411	male2-3
IPI00013945	13929	K.SLGFDKVFMYLSDSR.C	1	1	1766.01	-1.00647	0.54	3.571	male2-3
IPI00013945	13954	K.SLGFDKVFMYLSDSR.C	1	2	1766.01	1.23298	0.581	4.989	male2-3
IPI00013945	13972	K.SLGFDKVFMYLSDSR.C	1	1	1766.01	-0.12878	0.521	3.124	male2-3
IPI00013945	14092	K.SLGFDKVFMYLSDSR.C	1	3	1766.01	-0.38388	0.46	3.753	male2-3
IPI00013945	14102	K.SLGFDKVFMYLSDSR.C	1	3	1766.01	-0.52195	0.456	3.324	male2-3
IPI00013945	14142	K.SLGFDKVFMYLSDSR.C	1	2	1766.01	0.4228	0.545	4.804	male2-3
IPI00013945	14152	K.SLGFDKVFMYLSDSR.C	1	2	1766.01	0.08858	0.541	4.717	male2-3
IPI00013945	14343	K.SLGFDKVFMYLSDSR.C	1	2	1766.01	0.54158	0.518	4.063	male2-3
IPI00013945	14353	K.SLGFDKVFMYLSDSR.C	1	2	1766.01	-0.52458	0.477	4.367	male2-3
IPI00013945	14539	K.SLGFDKVFMYLSDSR.C	1	2	1766.01	-0.15276	0.429	3.818	male2-3
IPI00013945	13822	K.SLGFDKVFMYLSDSR.C	1	2	1766.01	-0.16216	0.505	5.028	male2-4
IPI00013945	13823	K.SLGFDKVFMYLSDSR.C	1	3	1766.01	-1.38254	0.429	3.599	male2-4
IPI00013945	13832	K.SLGFDKVFMYLSDSR.C	1	3	1766.01	-1.20932	0.472	3.825	male2-4
IPI00013945	13833	K.SLGFDKVFMYLSDSR.C	1	2	1766.01	0.43635	0.563	5.182	male2-4
IPI00013945	13842	K.SLGFDKVFMYLSDSR.C	1	2	1766.01	-0.97405	0.533	5.063	male2-4
IPI00013945	13843	K.SLGFDKVFMYLSDSR.C	1	3	1766.01	0.87625	0.415	3.479	male2-4
IPI00013945	13852	K.SLGFDKVFMYLSDSR.C	1	2	1766.01	0.45039	0.539	5	male2-4
IPI00013945	13853	K.SLGFDKVFMYLSDSR.C	1	3	1766.01	1.08059	0.551	3.832	male2-4
IPI00013945	13862	K.SLGFDKVFMYLSDSR.C	1	2	1766.01	1.15864	0.592	4.875	male2-4
IPI00013945	13968	K.SLGFDKVFMYLSDSR.C	1	1	1766.01	-0.04895	0.425	3.074	male2-4
IPI00013945	14052	K.SLGFDKVFMYLSDSR.C	1	2	1766.01	-0.51543	0.49	5.129	male2-4
IPI00013945	14062	K.SLGFDKVFMYLSDSR.C	1	2	1766.01	-1.10503	0.48	5.016	male2-4
IPI00013945	14072	K.SLGFDKVFMYLSDSR.C	1	2	1766.01	0.41304	0.54	4.976	male2-4
IPI00013945	14083	K.SLGFDKVFMYLSDSR.C	1	2	1766.01	0.37654	0.544	4.959	male2-4
IPI00013945	14249	K.SLGFDKVFMYLSDSR.C	1	3	1766.01	-0.96506	0.407	3.479	male2-4
IPI00013945	14274	K.SLGFDKVFMYLSDSR.C	1	2	1766.01	-0.20561	0.532	4.127	male2-4
IPI00013945	14294	K.SLGFDKVFMYLSDSR.C	1	2	1766.01	0.23482	0.583	4.244	male2-4
IPI00013945	14827	K.SLGFDKVFMYLSDSR.C	1	2	1766.01	-0.75005	0.499	3.637	male2-4
IPI00013945	14863	K.SLGFDKVFMYLSDSR.C	1	2	1766.01	-0.47954	0.429	3.395	male2-4
IPI00013945	13872	K.SLGFDKVFMYLSDSR.C	1	2	1766.01	-0.89128	0.473	4.992	male2-5
IPI00013945	13883	K.SLGFDKVFMYLSDSR.C	1	2	1766.01	-1.05583	0.49	5.264	male2-5
IPI00013945	13902	K.SLGFDKVFMYLSDSR.C	1	2	1766.01	0.52974	0.515	5.021	male2-5
IPI00013945	13912	K.SLGFDKVFMYLSDSR.C	1	2	1766.01	0.36568	0.511	5.008	male2-5
IPI00013945	13914	K.SLGFDKVFMYLSDSR.C	1	3	1766.01	1.13662	0.563	3.666	male2-5
IPI00013945	13936	K.SLGFDKVFMYLSDSR.C	1	1	1766.01	-0.42212	0.529	3.288	male2-5
IPI00013945	13966	K.SLGFDKVFMYLSDSR.C	1	1	1766.01	0.95715	0.506	2.416	male2-5
IPI00013945	14102	K.SLGFDKVFMYLSDSR.C	1	3	1766.01	-0.82059	0.484	3.881	male2-5
IPI00013945	14144	K.SLGFDKVFMYLSDSR.C	1	2	1766.01	-1.31145	0.514	5.034	male2-5
IPI00013945	14242	K.SLGFDKVFMYLSDSR.C	1	2	1766.01	-0.13896	0.506	4.908	male2-5
IPI00013945	14255	K.SLGFDKVFMYLSDSR.C	1	2	1766.01	-0.11931	0.562	4.738	male2-5
IPI00013945	14935	K.SLGFDKVFMYLSDSR.C	1	2	1766.01	-1.14104	0.505	3.762	male2-5
IPI00013945	15496	K.SLGFDKVFMYLSDSR.C	1	2	1766.01	-1.28142	0.478	3.303	male2-5
IPI00013945	15996	K.SLGFDKVFMYLSDSR.C	1	1	1766.01	-0.4845	0.446	2.273	male2-5
IPI00013945	16458	K.SLGFDKVFMYLSDSR.C	1	2	1766.01	0.21663	0.352	2.991	male2-5
IPI00013945	16650	K.SLGFDKVFMYLSDSR.C	1	2	1766.01	-0.5728	0.434	3.465	male2-5
IPI00013945	13825	K.SLGFDKVFMYLSDSR.C	1	2	1766.01	-0.68047	0.474	5.139	male2-6
IPI00013945	13832	K.SLGFDKVFMYLSDSR.C	1	2	1766.01	-0.17388	0.483	5.002	male2-6
IPI00013945	13833	K.SLGFDKVFMYLSDSR.C	1	3	1766.01	-1.2811	0.463	3.841	male2-6
IPI00013945	13842	K.SLGFDKVFMYLSDSR.C	1	3	1766.01	-1.22214	0.452	4.106	male2-6
IPI00013945	13843	K.SLGFDKVFMYLSDSR.C	1	2	1766.01	1.23701	0.579	4.969	male2-6
IPI00013945	13853	K.SLGFDKVFMYLSDSR.C	1	3	1766.01	1.13479	0.522	3.669	male2-6
IPI00013945	13862	K.SLGFDKVFMYLSDSR.C	1	3	1766.01	1.13076	0.471	3.57	male2-6
IPI00013945	14052	K.SLGFDKVFMYLSDSR.C	1	2	1766.01	-0.88994	0.529	5.207	male2-6
IPI00013945	14053	K.SLGFDKVFMYLSDSR.C	1	3	1766.01	-1.07932	0.483	4.155	male2-6
IPI00013945	14062	K.SLGFDKVFMYLSDSR.C	1	2	1766.01	0.28389	0.546	5.159	male2-6
IPI00013945	14072	K.SLGFDKVFMYLSDSR.C	1	2	1766.01	0.17	0.512	4.979	male2-6
IPI00013945	14272	K.SLGFDKVFMYLSDSR.C	1	2	1766.01	-0.22783	0.543	4.452	male2-6
IPI00013945	14282	K.SLGFDKVFMYLSDSR.C	1	2	1766.01	0.0251	0.553	4.216	male2-6
IPI00013945	14853	K.SLGFDKVFMYLSDSR.C	1	2	1766.01	-0.40825	0.482	3.148	male2-6
IPI00013945	14876	K.SLGFDKVFMYLSDSR.C	1	2	1766.01	-0.81133	0.516	4.039	male2-6
IPI00013945	15478	K.SLGFDKVFMYLSDSR.C	1	2	1766.01	-1.01811	0.416	2.972	male2-6
IPI00013945	16567	K.SLGFDKVFMYLSDSR.C	1	2	1766.01	-1.30071	0.497	3.469	male2-6
IPI00013945	16574	K.SLGFDKVFMYLSDSR.C	1	2	1766.01	-0.97026	0.485	3.647	male2-6
IPI00013945	13752	K.SLGFDKVFMYLSDSR.C	1	2	1766.01	-1.26958	0.477	5.029	male2-7
IPI00013945	13753	K.SLGFDKVFMYLSDSR.C	1	3	1766.01	-0.5983	0.47	3.448	male2-7
IPI00013945	13763	K.SLGFDKVFMYLSDSR.C	1	3	1766.01	-1.34336	0.423	3.831	male2-7
IPI00013945	13772	K.SLGFDKVFMYLSDSR.C	1	2	1766.01	-0.03996	0.508	5.083	male2-7
IPI00013945	13782	K.SLGFDKVFMYLSDSR.C	1	2	1766.01	0.56416	0.523	5.101	male2-7
IPI00013945	13785	K.SLGFDKVFMYLSDSR.C	1	3	1766.01	1.37191	0.58	3.458	male2-7
IPI00013945	13797	K.SLGFDKVFMYLSDSR.C	1	1	1766.01	-0.15613	0.573	3.293	male2-7
IPI00013945	13817	K.SLGFDKVFMYLSDSR.C	1	1	1766.01	-0.01013	0.549	3.26	male2-7
IPI00013945	13972	K.SLGFDKVFMYLSDSR.C	1	2	1766.01	-1.02336	0.51	5.138	male2-7
IPI00013945	14003	K.SLGFDKVFMYLSDSR.C	1	2	1766.01	0.54463	0.554	4.838	male2-7
IPI00013945	14012	K.SLGFDKVFMYLSDSR.C	1	2	1766.01	0.46113	0.546	5.004	male2-7
IPI00013945	14197	K.SLGFDKVFMYLSDSR.C	1	2	1766.01	-0.52837	0.51	4.281	male2-7
IPI00013945	14212	K.SLGFDKVFMYLSDSR.C	1	2	1766.01	-0.299	0.528	4.488	male2-7
IPI00013945	14458	K.SLGFDKVFMYLSDSR.C	1	2	1766.01	-0.77764	0.477	3.773	male2-7
IPI00013945	14828	K.SLGFDKVFMYLSDSR.C	1	2	1766.01	-0.17632	0.557	3.491	male2-7
IPI00013945	14858	K.SLGFDKVFMYLSDSR.C	1	2	1766.01	-0.97612	0.425	3.841	male2-7
IPI00013945	15447	K.SLGFDKVFMYLSDSR.C	1	2	1766.01	-1.18694	0.467	3.715	male2-7
IPI00013945	16523	K.SLGFDKVFMYLSDSR.C	1	2	1766.01	-1.38042	0.547	4.272	male2-7
IPI00013945	19037	K.SLGFDKVFMYLSDSR.C	1	2	1766.01	-0.81841	0.42	3.303	male2-7
IPI00013945	13703	K.SLGFDKVFMYLSDSR.C	1	3	1766.01	-0.49558	0.407	3.388	male2-8
IPI00013945	13704	K.SLGFDKVFMYLSDSR.C	1	2	1766.01	0.37349	0.512	5.081	male2-8
IPI00013945	13712	K.SLGFDKVFMYLSDSR.C	1	3	1766.01	-1.23496	0.424	3.317	male2-8
IPI00013945	13713	K.SLGFDKVFMYLSDSR.C	1	2	1766.01	0.3105	0.549	5.189	male2-8
IPI00013945	13722	K.SLGFDKVFMYLSDSR.C	1	2	1766.01	0.45711	0.535	5.154	male2-8
IPI00013945	13728	K.SLGFDKVFMYLSDSR.C	1	3	1766.01	1.33163	0.433	3.378	male2-8
IPI00013945	13788	K.SLGFDKVFMYLSDSR.C	1	1	1766.01	1.02026	0.559	2.313	male2-8
IPI00013945	13914	K.SLGFDKVFMYLSDSR.C	1	2	1766.01	0.49275	0.515	5.102	male2-8
IPI00013945	13915	K.SLGFDKVFMYLSDSR.C	1	2	1766.01	-0.76628	0.517	5.088	male2-8
IPI00013945	13922	K.SLGFDKVFMYLSDSR.C	1	2	1766.01	0.4792	0.506	5.105	male2-8
IPI00013945	13923	K.SLGFDKVFMYLSDSR.C	1	3	1766.01	0.13394	0.434	3.388	male2-8
IPI00013945	13942	K.SLGFDKVFMYLSDSR.C	1	2	1766.01	0.3332	0.521	5.051	male2-8
IPI00013945	14132	K.SLGFDKVFMYLSDSR.C	1	2	1766.01	-0.40569	0.586	4.468	male2-8
IPI00013945	14143	K.SLGFDKVFMYLSDSR.C	1	2	1766.01	-0.81792	0.509	4.737	male2-8
IPI00013945	14240	K.SLGFDKVFMYLSDSR.C	1	2	1766.01	0.32258	0.433	3.54	male2-8
IPI00013945	14809	K.SLGFDKVFMYLSDSR.C	1	2	1766.01	-0.99358	0.454	3.916	male2-8
IPI00013945	13682	K.SLGFDKVFMYLSDSR.C	1	2	1766.01	-1.21611	0.509	5.23	male2-9
IPI00013945	13692	K.SLGFDKVFMYLSDSR.C	1	3	1766.01	-1.28971	0.399	3.776	male2-9
IPI00013945	13693	K.SLGFDKVFMYLSDSR.C	1	2	1766.01	-1.30193	0.49	5.234	male2-9
IPI00013945	13695	K.SLGFDKVFMYLSDSR.C	1	1	1766.01	-0.1886	0.471	3.332	male2-9
IPI00013945	13702	K.SLGFDKVFMYLSDSR.C	1	2	1766.01	0.43818	0.554	5.097	male2-9
IPI00013945	13712	K.SLGFDKVFMYLSDSR.C	1	2	1766.01	0.46577	0.556	4.998	male2-9
IPI00013945	13903	K.SLGFDKVFMYLSDSR.C	1	2	1766.01	-0.08599	0.494	5.211	male2-9
IPI00013945	13913	K.SLGFDKVFMYLSDSR.C	1	2	1766.01	-0.24785	0.492	5.079	male2-9
IPI00013945	13914	K.SLGFDKVFMYLSDSR.C	1	3	1766.01	-1.04087	0.381	3.68	male2-9
IPI00013945	14096	K.SLGFDKVFMYLSDSR.C	1	2	1766.01	-0.37676	0.544	4.311	male2-9
IPI00013945	14145	K.SLGFDKVFMYLSDSR.C	1	2	1766.01	0.00105	0.521	4.255	male2-9
IPI00013945	14757	K.SLGFDKVFMYLSDSR.C	1	2	1766.01	-0.88664	0.431	3.224	male2-9
IPI00013945	16460	K.SLGFDKVFMYLSDSR.C	1	2	1766.01	-0.84514	0.396	3.107	male2-9
IPI00013945	6153	R.MAETCVPVLR.C	1	2	1176.41	0.52656	0.459	3.38	male2-1
IPI00013945	6155	R.MAETCVPVLR.C	1	2	1176.41	-0.9395	0.38	3.746	male2-1
IPI00013945	6162	R.MAETCVPVLR.C	1	2	1176.41	0.20625	0.45	3.595	male2-1
IPI00013945	6168	R.MAETCVPVLR.C	1	1	1176.41	0.6543	0.388	2.1	male2-1
IPI00013945	6172	R.MAETCVPVLR.C	1	2	1176.41	0.19624	0.469	3.356	male2-1
IPI00013945	6176	R.MAETCVPVLR.C	1	1	1176.41	0.83118	0.47	2.109	male2-1
IPI00013945	6178	R.MAETCVPVLR.C	1	1	1176.41	-0.28638	0.457	2.385	male2-1
IPI00013945	6312	R.MAETCVPVLR.C	1	2	1176.41	0.01362	0.457	3.366	male2-1
IPI00013945	6322	R.MAETCVPVLR.C	1	2	1176.41	0.18953	0.467	3.434	male2-1
IPI00013945	6325	R.MAETCVPVLR.C	1	1	1176.41	0.7179	0.483	2.18	male2-1
IPI00013945	6326	R.MAETCVPVLR.C	1	1	1176.41	-0.35303	0.492	2.57	male2-1
IPI00013945	6330	R.MAETCVPVLR.C	1	1	1176.41	-1.20569	0.378	2.513	male2-1
IPI00013945	6492	R.MAETCVPVLR.C	1	2	1176.41	0.60835	0.48	3.339	male2-1
IPI00013945	6493	R.MAETCVPVLR.C	1	2	1176.41	-0.9616	0.426	3.818	male2-1
IPI00013945	6504	R.MAETCVPVLR.C	1	1	1176.41	-0.30334	0.503	2.168	male2-1
IPI00013945	6507	R.MAETCVPVLR.C	1	1	1176.41	-1.34058	0.376	2.024	male2-1
IPI00013945	6512	R.MAETCVPVLR.C	1	2	1176.41	0.19478	0.432	3.438	male2-1
IPI00013945	6524	R.MAETCVPVLR.C	1	1	1176.41	0.66418	0.408	1.829	male2-1
IPI00013945	6553	R.MAETCVPVLR.C	1	2	1176.41	0.50203	0.483	3.527	male2-1
IPI00013945	6712	R.MAETCVPVLR.C	1	2	1176.41	0.07173	0.471	3.597	male2-1
IPI00013945	6723	R.MAETCVPVLR.C	1	2	1176.41	0.20003	0.486	3.329	male2-1
IPI00013945	6919	R.MAETCVPVLR.C	1	2	1176.41	-1.20329	0.468	3.677	male2-1
IPI00013945	7283	R.MAETCVPVLR.C	1	2	1176.41	0.18684	0.42	3.328	male2-1
IPI00013945	7296	R.MAETCVPVLR.C	1	2	1176.41	0.62617	0.41	3.825	male2-1
IPI00013945	7534	R.MAETCVPVLR.C	1	2	1176.41	-0.16252	0.365	3.738	male2-1
IPI00013945	7620	R.MAETCVPVLR.C	1	2	1176.41	0.30232	0.44	3.371	male2-1
IPI00013945	6042	R.MAETCVPVLR.C	1	2	1176.41	-0.31706	0.439	3.306	male2-10
IPI00013945	6049	R.MAETCVPVLR.C	1	1	1176.41	0.50073	0.533	2.26	male2-10
IPI00013945	6052	R.MAETCVPVLR.C	1	2	1176.41	0.01936	0.477	3.489	male2-10
IPI00013945	6053	R.MAETCVPVLR.C	1	2	1176.41	-1.29045	0.437	3.52	male2-10
IPI00013945	6058	R.MAETCVPVLR.C	1	1	1176.41	-0.38635	0.395	2.496	male2-10
IPI00013945	6067	R.MAETCVPVLR.C	1	1	1176.41	-1.39832	0.338	2.414	male2-10
IPI00013945	6112	R.MAETCVPVLR.C	1	2	1176.41	1.03767	0.461	2.851	male2-10
IPI00013945	6168	R.MAETCVPVLR.C	1	1	1176.41	1.18689	0.519	1.903	male2-10
IPI00013945	6192	R.MAETCVPVLR.C	1	2	1176.41	-0.15666	0.473	3.471	male2-10
IPI00013945	6196	R.MAETCVPVLR.C	1	1	1176.41	-0.39941	0.47	2.412	male2-10
IPI00013945	6202	R.MAETCVPVLR.C	1	2	1176.41	0.86995	0.461	2.974	male2-10
IPI00013945	6203	R.MAETCVPVLR.C	1	1	1176.41	-0.3855	0.445	2.471	male2-10
IPI00013945	6209	R.MAETCVPVLR.C	1	1	1176.41	-1.39502	0.281	2.068	male2-10
IPI00013945	6232	R.MAETCVPVLR.C	1	2	1176.41	0.91463	0.469	2.928	male2-10
IPI00013945	6305	R.MAETCVPVLR.C	1	1	1176.41	0.65344	0.441	1.977	male2-10
IPI00013945	6382	R.MAETCVPVLR.C	1	2	1176.41	-1.01897	0.418	3.599	male2-10
IPI00013945	6392	R.MAETCVPVLR.C	1	2	1176.41	-0.44219	0.478	3.456	male2-10
IPI00013945	6532	R.MAETCVPVLR.C	1	2	1176.41	-0.23552	0.501	3.42	male2-10
IPI00013945	6542	R.MAETCVPVLR.C	1	2	1176.41	-0.2437	0.484	3.334	male2-10
IPI00013945	6692	R.MAETCVPVLR.C	1	2	1176.41	-0.03203	0.416	3.448	male2-10
IPI00013945	6712	R.MAETCVPVLR.C	1	2	1176.41	0.39265	0.442	3.329	male2-10
IPI00013945	6722	R.MAETCVPVLR.C	1	2	1176.41	-0.30937	0.378	3.662	male2-10
IPI00013945	6874	R.MAETCVPVLR.C	1	2	1176.41	0.2281	0.446	3.114	male2-10
IPI00013945	6882	R.MAETCVPVLR.C	1	2	1176.41	0.41585	0.43	3.17	male2-10
IPI00013945	7232	R.MAETCVPVLR.C	1	2	1176.41	-0.38078	0.42	3.213	male2-10
IPI00013945	7249	R.MAETCVPVLR.C	1	2	1176.41	-1.23662	0.324	3.584	male2-10
IPI00013945	7284	R.MAETCVPVLR.C	1	2	1176.41	0.19197	0.364	3.006	male2-10
IPI00013945	7457	R.MAETCVPVLR.C	1	2	1176.41	-0.72038	0.397	3.296	male2-10
IPI00013945	7544	R.MAETCVPVLR.C	1	2	1176.41	-0.34587	0.423	3.227	male2-10
IPI00013945	6062	R.MAETCVPVLR.C	1	2	1176.41	0.18001	0.456	3.228	male2-11
IPI00013945	6063	R.MAETCVPVLR.C	1	2	1176.41	-1.23711	0.445	3.413	male2-11
IPI00013945	6068	R.MAETCVPVLR.C	1	1	1176.41	0.51355	0.476	2.387	male2-11
IPI00013945	6072	R.MAETCVPVLR.C	1	2	1176.41	-0.21929	0.469	3.534	male2-11
IPI00013945	6077	R.MAETCVPVLR.C	1	1	1176.41	-0.4469	0.391	1.92	male2-11
IPI00013945	6092	R.MAETCVPVLR.C	1	2	1176.41	0.81734	0.479	2.922	male2-11
IPI00013945	6102	R.MAETCVPVLR.C	1	2	1176.41	-0.16802	0.482	3.518	male2-11
IPI00013945	6122	R.MAETCVPVLR.C	1	2	1176.41	0.94685	0.454	2.893	male2-11
IPI00013945	6186	R.MAETCVPVLR.C	1	1	1176.41	1.22437	0.534	2.006	male2-11
IPI00013945	6203	R.MAETCVPVLR.C	1	1	1176.41	0.6217	0.444	1.867	male2-11
IPI00013945	6205	R.MAETCVPVLR.C	1	1	1176.41	-0.38977	0.389	1.956	male2-11
IPI00013945	6230	R.MAETCVPVLR.C	1	1	1176.41	-1.39563	0.267	2.053	male2-11
IPI00013945	6262	R.MAETCVPVLR.C	1	2	1176.41	-0.30058	0.478	3.421	male2-11
IPI00013945	6272	R.MAETCVPVLR.C	1	2	1176.41	-0.11992	0.466	3.472	male2-11
IPI00013945	6328	R.MAETCVPVLR.C	1	1	1176.41	1.31738	0.529	1.826	male2-11
IPI00013945	6345	R.MAETCVPVLR.C	1	1	1176.41	-0.44849	0.401	2.278	male2-11
IPI00013945	6385	R.MAETCVPVLR.C	1	1	1176.41	-1.35803	0.327	2.292	male2-11
IPI00013945	6422	R.MAETCVPVLR.C	1	2	1176.41	-0.68694	0.427	3.484	male2-11
IPI00013945	6432	R.MAETCVPVLR.C	1	2	1176.41	-0.78386	0.425	3.591	male2-11
IPI00013945	6442	R.MAETCVPVLR.C	1	2	1176.41	-0.52471	0.472	3.513	male2-11
IPI00013945	6549	R.MAETCVPVLR.C	1	1	1176.41	0.25635	0.452	1.898	male2-11
IPI00013945	6582	R.MAETCVPVLR.C	1	2	1176.41	0.21101	0.392	2.867	male2-11
IPI00013945	6584	R.MAETCVPVLR.C	1	2	1176.41	-1.34892	0.445	3.414	male2-11
IPI00013945	6593	R.MAETCVPVLR.C	1	2	1176.41	0.84688	0.501	2.864	male2-11
IPI00013945	6602	R.MAETCVPVLR.C	1	2	1176.41	0.1822	0.46	3.071	male2-11
IPI00013945	6753	R.MAETCVPVLR.C	1	2	1176.41	-0.83464	0.371	3.636	male2-11
IPI00013945	6772	R.MAETCVPVLR.C	1	2	1176.41	-0.23381	0.343	3.928	male2-11
IPI00013945	6784	R.MAETCVPVLR.C	1	2	1176.41	0.30488	0.465	3.308	male2-11
IPI00013945	6953	R.MAETCVPVLR.C	1	2	1176.41	0.08992	0.442	3.62	male2-11
IPI00013945	6963	R.MAETCVPVLR.C	1	2	1176.41	0.2751	0.464	2.905	male2-11
IPI00013945	7143	R.MAETCVPVLR.C	1	2	1176.41	-1.30107	0.437	3.488	male2-11
IPI00013945	7332	R.MAETCVPVLR.C	1	2	1176.41	-0.04607	0.406	3.402	male2-11
[truncated: 9,332 more rows]

## Sheet: Male3
IPI Number	Scan Number	Sequence	Rank	Charge	MH+	DeltaM	DeltaCn	Xcorr	Dataset	Single Peptide
[truncated: 10,224 more rows]

[truncated: 17 more sheets: Male4, Male5, Male6, Male7, Male8, Male9, Male10, Female1, Female2, Female3, Female4, Female5, Female6, Female7, Female8, Female9, Female10]
